# Supplementary material for: Maternal diet and gut microbiome composition modulate early‐life immune development
Source: EMBO Mol Med. 2023 Jun 6;15(8):e17241. doi: 10.15252/emmm.202217241 (PMC10405054; doi:10.15252/emmm.202217241)
Supplement: Supplementary file 2 — Dataset EV1 [file EMMM-15-e17241-s001.xlsx]

## Sheet: Dataset EV1
Dataset EV1	Abundances of synthetic microbiota (SM) members among parent mice by qPCR. Compositions are based on fecal samples taken at the end of the study.
Synthetic microbiota (SM)	Diet	UID	Sex	Bacteroides thetaiotaomicron	Bacteroides ovatus	Bacteroides uniformis	Bacteroides caccae	Barnesiella intestinihominis	Eubacterium rectale	Clostridium symbiosum	Marvinbryantia formatexigens	Roseburia intestinalis	Faecalibacterium prausnitzii	Escherichia coli HS	Desulfovibrio piger	Collinsella aerofaciens	Akkermansia muciniphila
14	FF	MU109	M	1089.03	419.087	1308.17	555.762	68.2023	4.72822	1239.58	27.4711	0.175944	0.414916	696.72	90.7277	6.36114	1176.37
14	FF	MU108	F	1275.92	175.374	795.928	653.233	42.9792	0.834336	765.804	41.6799	0.153334	0.542982	206.366	86.3646	5.49499	871.544
14	FR	MU105	M	5082.7	2872.02	2893.74	603.576	291.329	319.949	1851.93	656.168	318.585	0.249855	1422.28	56.078	15.4886	1657.83
14	FR	MU106	F	4102.43	827.722	2290.03	286.28	73.9005	483.337	2106.19	843.458	705.357	0.432006	1264.38	35.987	11.3644	475.98
14	FR	MU107	F	6090.98	1063.4	2472.64	382.275	92.7977	477.49	2173.52	720.698	932.736	0.484992	1678.61	48.3283	28.3441	603.276
13	FR	MU102	M	4879.79	688.466	1161.21	552.402	183.429	163.661	1611.61	437.549	2.65566	1.05299	732.311	19.5327	22.9167	0
13	FR	MU103	F	4359.78	490.754	2278.61	393.36	129.749	170.989	2291.58	287.122	0.215074	0.609825	461.56	33.9394	18.804	0.0636449
13	FR	MU104	F	9461.09	1041.7	4981.72	871.018	259.723	266.415	3505.28	1148.33	0.222097	0.711666	418.929	72.9096	35.9131	0
