# Supplementary material for: Maternal diet and gut microbiome composition modulate early‐life immune development
Source: EMBO Mol Med. 2023 Jun 6;15(8):e17241. doi: 10.15252/emmm.202217241 (PMC10405054; doi:10.15252/emmm.202217241)
Supplement: Supplementary file 3 — Dataset EV2 [file EMMM-15-e17241-s007.xlsx]

## Sheet: Dataset EV2
Dataset EV2	Abundances of synthetic microbiota (SM) members among individual pups by qPCR
Synthetic microbiota (SM)	Diet	Age	UID	Cage	Litter	Sex	Weight (g)	Bacteroides thetaiotaomicron	Bacteroides ovatus	Bacteroides uniformis	Bacteroides caccae	Barnesiella intestinihominis	Eubacterium rectale	Clostridium symbiosum	Marvinbryantia formatexigens	Roseburia intestinalis	Faecalibacterium prausnitzii	Escherichia coli HS	Desulfovibrio piger	Collinsella aerofaciens	Akkermansia muciniphila
14	FF	10	MU062	4.25	1	F	9.283	8.22284	5.50859	0	0	0	0	417.77	0.0132784	0.52438	0	521.05	0.0848349	0.0633168	16.4706
14	FF	10	MU071	4.25	2	F	9.367	3.26222	3.39773	2.31688	0	0	0	188.035	0.135908	0.625226	0	3622.05	0.0587555	0.0702037	2.86985
14	FF	10	MU072	4.25	2	M	6.873	1.0278	1.36943	0.52531	0	0	0	107.616	0.0241552	0	0	2361.37	0	0.0430507	0.890002
14	FF	15	MU061	4.23	1	M	9.879	1625.52	25.0421	509.983	1801.39	0	0	353.759	0.157775	0	0	1575.13	1.02622	0	304.608
14	FF	15	MU064	4.25	1	F	11.919	4.21093	1.39713	0.438134	28.6628	0	0	30.7866	0.00264862	0.249552	0	127.618	0	0	0.6057
14	FF	15	MU065	4.25	1	F	9.328	2242.94	6.60781	13.7966	10.108	0	0	641.267	0.0111012	0	0	1458.58	0.119531	0	6.81595
14	FF	15	MU073	4.25	2	F	11.063	0	2.76485	1.06484	0	0	0	759.055	0.0140327	0.459443	0	3893.36	0	0.0541405	1.85032
14	FF	15	MU074	4.25	2	F	11.571	2452.11	0	412.684	60.9941	0	0	945.601	0.0390212	0	0	3820.65	0.333252	0	6.30611
14	FF	15	MU080	4.25	3	F	13.466	9474.85	3.94041	23.79	1506.37	0	0	2428.02	0.0786952	0	0	3471.03	0.169161	0	155.346
14	FF	15	MU081	4.25	3	F	13.48	8237.05	2.79825	833.264	1553.72	0	0.00440192	2156.89	0.0498956	0	0	2531.19	0.463887	0	2.76993
14	FF	15	MU135	A2	2	F	9.091	9428.88	2482.89	4175.27	588.861	168.143	642.178	2591.04	956.67	0.261274	0	3835.78	75.6902	22.2281	1415.88
14	FF	15	MU136	A2	2	M	9.538	10546.1	1483.96	7319.19	1443.64	205.894	218.894	3574.37	399.121	0	0	2631.97	99.9387	46.7768	993.723
14	FF	15	MU137	A2	2	F	10.213	4.76753	4.81362	5.81737	447.422	0	0	1633.93	0.0315019	0	0	2393.92	0.139174	0	1.66907
14	FF	15	MU138	A2	2	F	10.259	4267.93	5.96717	651.656	713.399	0	5.9526	1553.57	0.742385	2.65566	0	2203.46	0.323948	0	1.50282
14	FF	20	MU066	4.25	1	F	14.257	1067.31	17.0749	34.0849	588.574	0.316478	0	640.451	8.09222	0	0	169.607	0.877236	5.88027	462.726
14	FF	20	MU067	4.25	1	M	14.701	14.3364	4.12548	2.29631	11.8633	0.290272	0	22.3478	0.0514756	0.395922	0	4.821	0.130195	0	4.13195
14	FF	20	MU075	4.25	2	M	19.106	1344.76	290.706	530.659	742.645	4.69568	0	738.36	5.59953	0	0	173.553	0.0729203	4.2822	727.615
14	FF	20	MU076	4.25	2	M	18.279	2253.55	549.105	1873.83	1997.29	0	0	1240.23	15.8247	0	0	466.32	0.0576975	9.08417	3997.03
14	FF	25	MU069	4.25	1	M	17.23	28.0545	7.34126	16.8178	18.7521	0	0	28.8017	0.00580485	0	0	5.95618	2.24129	0.0369147	51.4284
14	FF	25	MU077	4.25	2	F	19.427	487.764	51.5614	191.27	215.825	0.298633	0	297.727	0.50079	0	0	57.9206	19.4913	0.833797	466.158
14	FF	25	MU078	4.25	2	M	22.38	211.994	36.5761	66.7462	96.5771	19.2852	0	126.086	1.12193	0.230161	0	36.116	10.0091	0.41318	230.398
14	FF	30	MU070	4.25	1	M	25.86	1596.92	422.106	1201.35	977.031	19.3097	0.908588	1614.86	19.0314	0	0	228.571	112.04	15.9309	1701.65
14	FF	30	MU079	4.25	2	F	26.038	59.233	27.4206	100.207	71.1708	5.6134	0	103.069	0.783258	0.598212	0	12.169	6.59211	0.454437	86.5672
14	FR	10	MU043	4.21	1	M	8.035	1180.19	1.26137	1.16983	201.023	0	0	557.569	0.00597672	0	0	1788.29	0	0.148269	1291.15
14	FR	10	MU047	4.22	1	M	6.15	130.488	2.0085	0.781556	1.16277	0	0	98.1074	0.0494872	0.323036	0	1134.73	0	0.0424811	11.6059
14	FR	10	MU048	4.22	1	F	4.324	413.77	0.835231	175.804	20.15	0	0	155.91	3.51288	0.0731623	0	1206.9	0	0.407125	294.797
14	FR	15	MU044	4.21	1	F	9.149	299.296	11.1302	128.877	168.651	17.753	0	334.256	0.780638	0	0	323.787	0	0.871575	478.526
14	FR	15	MU049	4.22	1	F	7.035	1715.41	627.004	1115.96	432.639	21.135	0	702.18	6.68263	0	0	1635.18	0	3.82558	2148.58
14	FR	15	MU050	4.22	1	M	6.359	1473.09	496.968	666.811	566.52	28.454	0	1038.63	5.35466	0	0	1421.66	0.171569	3.78466	1572.48
14	FR	15	MU082	A3	4	F	8.199	1553.99	13.4817	230.448	219.864	0	8.98831	624.127	3.51679	0.216095	0	2131.44	0.0282416	39.4613	467.614
14	FR	15	MU083	A3	4	M	10.692	2415.65	0.99508	109.594	521.706	0	6.70679	393.477	2.84993	0.3137	0	1484.3	0.0557513	0.729277	3.31493
14	FR	15	MU084	A3	4	F	9.858	3763.31	10.9991	353.357	282.992	2.46065	8.85	797.16	9.43764	0.237785	0	2122.92	0	9.67634	267.483
14	FR	15	MU085	A3	4	F	8.967	1325.27	6.06702	100.712	134.177	0	4.9404	580.826	4.1291	0.152032	0	1318.54	0	0.652299	260.998
14	FR	15	MU086	A3	4	F	9.226	1848.56	1.8763	126.227	3.50986	0	6.02543	66.1141	4.58139	0.207542	0	1986.34	0.114992	1.09372	4.95282
14	FR	15	MU087	A3	4	F	9.531	2758.98	120.379	481.701	476.388	0	4.46521	757.517	2.87879	0	0	2035.52	0.117697	2.19999	4.17711
14	FR	15	MU088	A3	4	M	8.978	1449.76	166.49	199.09	92.9128	0.305028	3.22271	386.304	12.4792	0.153334	0	1026.74	0.105711	4.17277	69.8032
14	FR	20	MU045	4.21	1	M	13.7	1335.7	436.713	411.276	131.802	8.02121	0	368.561	28.4623	0.461188	0	1074.87	18.7956	5.21618	129.428
14	FR	20	MU051	4.22	1	M	10.98	472.564	983.332	603.775	139.781	14.3304	0	323.976	18.388	0	0	279.292	3.60816	5.59664	147.713
14	FR	20	MU052	4.22	1	F	10.087	1155.61	354.787	1003.44	193.507	1.6304	0	637.759	5.32699	0.483417	0	415.215	0.839548	12.4065	15.965
14	FR	20	MU053	4.22	1	F	12.126	1196.67	0	1100	158.547	0	1.88443	453.504	0.00670622	0	0	362.651	0	16.6102	0.84988
14	FR	25	MU046	4.21	1	M	22.54	2381.03	1135.82	1864.4	223.58	23.8831	0	640.734	52.4511	0.470444	0	2604.12	24.2513	23.0949	712.537
14	FR	25	MU054	4.22	1	M	20.405	3850.08	1088.07	3245.74	367.384	91.3425	0	2258.95	39.4344	0.413835	0	847.699	44.0911	27.3962	545.642
14	FR	25	MU055	4.22	1	M	18.407	2744.6	872.451	2296.53	232.174	60.4178	0	1385.94	143.583	0.586382	0	401.708	33.7982	11.9924	390.025
14	FR	25	MU056	4.22	1	F	15.115	3927.31	1299.23	3488.01	431.873	94.0882	0	1746.47	94.7047	0.545939	0	706.051	55.16	17.0032	738.519
14	FR	30	MU057	4.22	1	M	23.854	9331	3088.48	6344.81	716.218	383.744	0	1977.25	131.614	0	0	2094.07	68.1285	16.094	2872.85
14	FR	30	MU058	4.22	1	M	23.1444	7272.59	2060.84	5239.07	573.303	173.872	0	2648.56	247.524	0.640904	0	1539.05	70.0466	28.8458	1282.74
14	FR	30	MU059	4.22	1	M	22.21	6172.86	1360.01	2798.76	502.925	119.341	0	2350.56	232.162	0	0	1560.84	51.5446	18.2642	897.076
13	FR	10	MU001	3.2	1	M	6.341	29.4419	0	1.09722	1.13356	0	0	17.0697	0.031418	0	0	186.248	0	0	0
13	FR	10	MU002	3.2	1	M	6.788	608.327	1.33928	188.596	47.5994	0.100293	0	97.9072	0.362669	0.213092	0	1092.81	0.246353	1.06414	0.306089
13	FR	10	MU014	3.21	1	F	6.395	84.8871	2.77854	5.68559	4.86368	0	0	23.272	0.0445159	0.699452	0	187.439	0.0563989	0	0.441311
13	FR	10	MU015	3.21	1	M	6.047	12.152	0	0.940269	1.00135	0	0	22.4091	0.108825	0.826702	0	211.694	0	0	0.198654
13	FR	10	MU028	3.22	1	M	6.557	0.655129	0	0	0	0	0	11.8488	0.135558	0.105306	0	236.521	0	0	0.151593
13	FR	10	MU029	3.22	1	F	6.732	0	0	0	0	0	0	0	0.00445735	0	0	55.2611	0.112132	0	0
13	FR	15	MU003	3.2	1	F	7.137	7370.88	745.755	1150.73	1165.79	23.343	0	1779.35	93.3352	0.546061	0	2519.17	4.93511	14.3906	0.353192
13	FR	15	MU004	3.2	1	F	7.617	2654.57	622.064	742.647	857.695	134.371	0	1012.18	60.6362	0	0	675	64.0048	2.78605	1.44677
13	FR	15	MU016	3.21	1	M	6.989	1479.24	287.534	469.956	191.122	0.0928702	0	460.984	0.809584	0.385901	0	1041.96	0.209733	1.11589	0.269075
13	FR	15	MU017	3.21	1	M	7.451	4011.68	316.943	815.489	582.114	0.258935	0	2415.95	38.3921	0.885831	0	770.729	0.144899	3.48464	0.456533
13	FR	15	MU030	3.22	1	M	7.85	452.373	8.50211	83.4473	72.8486	0.231539	0	246.571	2.81858	0.199938	0	317.522	0.274659	0.232265	0.171477
13	FR	15	MU031	3.22	1	M	7.262	155.492	23.196	36.3477	20.6094	0.150383	0	203.872	1.06006	0.134873	0	521.129	0.183853	0.105407	0.129327
13	FR	20	MU005	3.2	1	F	12.473	2488.48	227.678	3140.74	659.75	30.1046	0	1518.02	1.65597	0	0	655.614	40.3841	12.6422	0.291625
13	FR	20	MU006	3.2	1	F	14.059	4234.4	630.36	4510.25	736.953	130.049	0	1818.75	222.842	0.606954	0	1235.52	53.5004	26.5543	1.37352
13	FR	20	MU007	3.2	1	M	12.45	2693.49	233.242	3042.29	564.231	41.2774	0	1860.75	69.8067	0.620735	0	765.82	47.6745	30.5501	0.310621
13	FR	20	MU018	3.21	1	M	12.462	6565.25	2373.17	11160.6	2888.24	350.368	0	3573.37	111.055	0.781665	0	2818.23	88.3289	71.2888	1.13734
13	FR	20	MU019	3.21	1	F	11.726	7097.83	1511.13	5625.11	1469.23	121.691	0	4524.15	176.184	0	0	1031.97	82.3754	0	0.195389
13	FR	20	MU020	3.21	1	M	12.103	2002.38	416.821	2059.72	694.964	41.8045	0	1267.01	48.9615	0.796686	0	1581.14	1.72442	0	0.329186
13	FR	20	MU032	3.22	1	M	11.82	8428.24	1896.44	5372.51	1259.56	9.65531	0	4056.31	5.02422	0	0	2101.46	1.33555	0	0.168929
13	FR	20	MU033	3.22	1	M	10.638	5798.29	13.9742	3939.34	733.659	0.911207	0	1950.27	0.612811	0.725477	0	1332.27	4.87263	0	0.194943
13	FR	20	MU034	3.22	1	F	12.772	2102.44	535.46	1519.03	357.464	11.4201	0	1351.29	43.9915	0.799356	0	416.433	0.175758	11.0781	0.259409
13	FR	25	MU008	3.2	1	F	15.409	1805.5	1837.89	1400.76	338.88	147.712	0	844.875	179.39	0.645114	0	225.15	36.3584	4.4341	0.260677
13	FR	25	MU009	3.2	1	M	15.215	6166.26	6351.62	4483.26	1467.03	656.701	0	1833.17	512.518	1.06387	0	1111.08	79.4587	24.231	0.442711
13	FR	25	MU010	3.2	1	F	16.059	5160.78	4434.93	4082.87	1261.18	331.999	0	2041.01	463.316	1.09451	0	767.708	81.1305	54.6121	0.677797
13	FR	25	MU013	3.2	1	F	24.218	3075.44	831.543	1759.7	488.246	108.743	0	1394.64	246.691	0	0	1250.34	41.7934	30.3362	0.77654
13	FR	25	MU021	3.21	1	M	17.223	8315.82	3504.01	7165.77	1007.61	371.519	0	4192.96	1114.14	0.626823	0	1997.59	112.671	31.3001	0.396541
13	FR	25	MU022	3.21	1	M	13.023	54.2907	26.6328	64.7282	11.9378	2.47864	0	57.6744	1.20633	0.999951	0	8.84538	2.07321	0	0
13	FR	25	MU023	3.21	1	M	13.363	1856.77	954.809	2468.97	299.758	288.392	0	1011.84	185.111	0.82752	0	625.65	28.503	21.3098	1.26075
13	FR	25	MU035	3.22	1	F	17.174	3562.45	889.872	2722.78	487.419	114.655	0	1571.42	344.019	0.877077	0	542.908	43.0077	34.199	0.311164
13	FR	25	MU036	3.22	1	F	17.108	6162.55	1505.59	4476.42	798.928	177.121	0	3043.21	786.407	0.64834	0	1101.03	90.9684	98.7643	0.145617
13	FR	30	MU011	3.2	1	M	20.995	1597.79	571.409	1994.18	266.912	152.449	0	962.132	222.397	0.279879	0	1217.68	31.8851	117.005	0.300372
13	FR	30	MU012	3.2	1	M	21.829	10501.8	3014.26	8012	1483.56	375.455	0	4078.98	562.615	0.371655	0	5843.85	131.892	547.134	0.198218
13	FR	30	MU024	3.21	1	M	20.24	797.703	260.664	438.926	122.746	29.1808	0	452.716	69.0598	1.08647	0	283.452	12.6871	4.58018	0.290659
13	FR	30	MU025	3.21	1	M	20.402	10687.4	2250.74	7923.15	1398.16	250.598	0	4355.01	596.833	0	0	3675.58	122.954	145.809	0
13	FR	30	MU026	3.21	1	F	22.421	1087.19	398.506	380.189	118.102	24.1605	0	509.65	44.8322	0	0	117.049	9.28381	3.98624	0.384612
13	FR	30	MU037	3.22	1	M	22.72	10423.8	3573.35	7564.39	1029.59	369.626	0	4178.82	938.289	0.384018	0	2175.16	131.659	82.897	0.147261
13	FR	30	MU038	3.22	1	F	22.963	977.527	336.432	551.879	119.818	40.0502	0	493.335	74.6037	0.821956	0	180.522	15.9075	7.72293	0.239698
