# Supplementary material for: Maternal diet and gut microbiome composition modulate early‐life immune development
Source: EMBO Mol Med. 2023 Jun 6;15(8):e17241. doi: 10.15252/emmm.202217241 (PMC10405054; doi:10.15252/emmm.202217241)
Supplement: Supplementary file 4 — Dataset EV3 [file EMMM-15-e17241-s008.xlsx]

## Sheet: Dataset EV3
Dataset EV3	16S rRNA gene sequencing to rule out contamination with non-14SM bacteria
Synthetic microbiota (SM)	Diet	Age	ID	Cage	Litter	Sex	Weight (g)	d__Bacteria;p__Proteobacteria;c__Gammaproteobacteria;o__Enterobacterales;f__Enterobacteriaceae;g__Escherichia-Shigella;__	d__Bacteria;p__Bacteroidota;c__Bacteroidia;o__Bacteroidales;f__Bacteroidaceae;g__Bacteroides;__	d__Bacteria;p__Verrucomicrobiota;c__Verrucomicrobiae;o__Verrucomicrobiales;f__Akkermansiaceae;g__Akkermansia;s__Akkermansia_muciniphila	d__Bacteria;p__Bacteroidota;c__Bacteroidia;o__Bacteroidales;f__Bacteroidaceae;g__Bacteroides;s__Bacteroides_caccae	d__Bacteria;p__Firmicutes;c__Clostridia;o__Lachnospirales;f__Lachnospiraceae;g__Lachnoclostridium;__	d__Bacteria;p__Actinobacteriota;c__Coriobacteriia;o__Coriobacteriales;f__Coriobacteriaceae;g__Collinsella;__	d__Bacteria;p__Firmicutes;c__Clostridia;o__Lachnospirales;f__Lachnospiraceae;g__Marvinbryantia;s__Marvinbryantia_formatexigens	d__Bacteria;p__Bacteroidota;c__Bacteroidia;o__Bacteroidales;f__Barnesiellaceae;g__Barnesiella;s__Barnesiella_intestinihominis	d__Bacteria;p__Desulfobacterota;c__Desulfovibrionia;o__Desulfovibrionales;f__Desulfovibrionaceae;g__Desulfovibrio;s__Desulfovibrio_piger	d__Bacteria;p__Bacteroidota;c__Bacteroidia;o__Bacteroidales;f__Barnesiellaceae;g__Barnesiella;__	d__Bacteria;p__Verrucomicrobiota;c__Verrucomicrobiae;o__Verrucomicrobiales;f__Akkermansiaceae;g__Akkermansia;s__uncultured_Akkermansia	d__Bacteria;p__Proteobacteria;c__Gammaproteobacteria;o__Enterobacterales;f__Enterobacteriaceae;__;__	d__Bacteria;p__Firmicutes;c__Clostridia;o__Lachnospirales;f__Lachnospiraceae;g__Marvinbryantia;s__unidentified	d__Bacteria;p__Firmicutes;c__Bacilli;o__Staphylococcales;f__Staphylococcaceae;g__Staphylococcus;__	d__Bacteria;__;__;__;__;__;__	d__Bacteria;p__Firmicutes;c__Clostridia;o__Lachnospirales;f__Lachnospiraceae;g__Roseburia;s__Roseburia_intestinalis	d__Bacteria;p__Desulfobacterota;c__Desulfovibrionia;o__Desulfovibrionales;f__Desulfovibrionaceae;g__Desulfovibrio;__	d__Bacteria;p__Firmicutes;c__Bacilli;o__Lactobacillales;f__Lactobacillaceae;g__Lactobacillus;s__Lactobacillus_ultunensis	d__Bacteria;p__Verrucomicrobiota;c__Verrucomicrobiae;o__Verrucomicrobiales;f__Akkermansiaceae;g__Akkermansia;s__Akkermansia_sp.
13	FR	10	MU001	20	1	M	6.341	12822	363	45	129	0	13	0	0	0	0	0	0	0	0	0	0	0	0	0
13	FR	10	MU002	20	1	M	6.788	7460	2309	0	553	99	0	12	0	0	0	0	0	0	0	0	0	0	0	0
13	FR	10	MU014	21	1	F	6.395	9446	830	0	191	0	0	6	0	0	0	0	0	0	0	0	0	0	0	0
13	FR	10	MU028	22	1	M	6.557	9009	96	0	0	0	0	0	0	0	0	0	0	0	0	0	0	0	0	0
13	FR	15	MU003	20	1	F	7.137	3191	1573	0	1524	235	152	153	0	0	0	0	0	0	0	0	0	0	0	0
13	FR	15	MU004	20	1	F	7.617	2255	1802	0	2352	305	81	154	229	110	147	0	0	14	0	0	0	0	0	0
13	FR	15	MU016	21	1	M	6.989	6088	3602	0	1138	264	286	0	0	0	0	0	0	0	0	0	0	0	0	0
13	FR	15	MU017	21	1	M	7.451	5500	5729	0	3012	1071	106	162	0	0	0	0	0	0	0	0	0	0	0	0
13	FR	15	MU030	22	1	M	7.85	7397	2962	13	2038	500	141	146	0	0	0	0	0	0	0	0	0	0	0	0
13	FR	20	MU005	20	1	F	12.473	4536	9026	32	2597	641	664	54	62	121	0	0	0	0	0	0	0	0	0	0
13	FR	20	MU006	20	1	F	14.059	3646	7161	0	1451	387	494	330	103	64	64	0	12	0	0	0	0	0	0	0
13	FR	20	MU007	20	1	M	12.45	3130	4259	14	1044	262	486	191	43	89	54	0	0	0	0	0	0	0	0	0
13	FR	20	MU018	21	1	M	12.462	4019	9794	0	2356	650	729	152	198	160	163	0	0	9	0	0	0	0	3	0
13	FR	20	MU019	21	1	F	11.726	2243	6409	0	1798	462	267	199	102	92	29	0	0	0	0	0	0	0	4	0
13	FR	20	MU020	21	1	M	12.103	5767	8253	0	2160	478	439	262	0	0	0	0	0	0	0	13	0	0	0	0
13	FR	20	MU032	22	1	M	11.82	4062	5901	0	1698	534	337	34	0	0	0	0	0	0	0	0	0	0	0	0
13	FR	20	MU033	22	1	M	10.638	4229	6165	0	1336	306	390	0	0	0	0	0	0	0	0	0	0	0	0	0
13	FR	20	MU034	22	1	F	12.772	1923	4240	0	979	321	398	156	95	0	0	0	0	0	0	0	0	0	0	0
13	FR	25	MU008	20	1	F	15.409	1625	6132	0	1239	331	204	733	330	123	247	0	0	0	0	0	0	0	0	0
13	FR	25	MU009	20	1	M	15.215	2577	5521	0	1527	187	226	544	304	100	256	0	8	0	0	0	0	0	0	0
13	FR	25	MU010	20	1	F	16.059	1074	4352	0	1227	229	212	367	154	98	82	0	0	0	0	0	0	0	0	0
13	FR	25	MU021	21	1	M	17.223	3196	7265	0	1018	333	211	573	268	83	212	0	0	0	0	0	0	6	0	0
13	FR	25	MU023	21	1	M	13.363	2513	9389	0	1287	304	255	684	245	105	216	0	0	0	0	0	14	5	0	0
13	FR	25	MU035	22	1	F	17.174	3581	8836	0	1673	423	733	956	246	115	191	0	0	0	0	0	0	0	0	0
13	FR	25	MU036	22	1	F	17.108	2268	4296	0	782	320	538	557	161	113	137	0	0	0	0	0	0	0	0	0
13	FR	30	MU011	20	1	M	20.995	4870	6818	33	1021	247	656	799	182	111	155	0	0	0	0	0	0	0	0	0
13	FR	30	MU012	20	1	M	21.829	3984	4701	20	770	207	385	207	207	86	86	0	0	0	0	0	0	0	0	0
13	FR	30	MU024	21	1	M	20.24	2635	4257	0	918	128	230	314	119	77	51	0	0	0	0	0	0	0	0	0
13	FR	30	MU025	21	1	M	20.402	4659	5720	0	1151	357	506	354	145	124	146	0	0	0	0	0	0	0	0	0
13	FR	30	MU026	21	1	F	22.421	1045	4686	0	1276	258	249	248	103	82	58	0	8	0	0	0	0	0	0	0
13	FR	30	MU037	22	1	M	22.72	6334	8174	0	1100	512	553	781	443	209	239	0	0	0	0	0	0	0	0	0
13	FR	30	MU038	22	1	F	22.963	3609	8408	0	1536	224	224	530	196	105	69	0	0	0	0	0	0	0	0	0
14	FF	10	MU062	21	1	F	23.606	8430	64	278	0	357	0	0	0	0	0	0	0	0	0	0	0	0	0	0
14	FF	10	MU071	25	1	F	9.283	26203	59	18	0	107	0	0	0	0	0	0	0	0	0	0	0	0	0	0
14	FF	10	MU072	25	2	F	9.367	14019	0	0	0	0	0	0	0	0	0	0	0	0	0	0	0	0	0	0
14	FF	15	MU061	25	2	M	6.873	9257	2048	1989	9961	127	0	0	0	0	0	0	0	0	0	0	0	0	0	0
14	FF	15	MU064	25	1	F	11.919	11237	78	13	3204	90	0	0	0	0	0	0	0	0	0	0	0	0	0	0
14	FF	15	MU065	25	1	F	9.328	8652	1786	29	147	211	0	0	0	0	0	0	0	0	0	0	0	0	0	0
14	FF	15	MU073	25	2	F	11.063	21589	41	0	0	408	0	0	0	0	0	0	0	0	0	0	0	0	0	0
14	FF	15	MU074	25	2	F	11.571	8397	2462	0	201	239	0	0	0	0	0	0	0	0	0	0	0	0	0	0
14	FF	15	MU080	25	3	F	13.466	513	3681	3505	5389	202	152	82	88	85	0	0	0	0	0	0	0	0	0	0
14	FF	15	MU081	25	3	F	13.48	5850	1350	341	3116	302	0	0	0	0	0	0	0	0	0	0	0	0	0	0
14	FF	20	MU066	25	1	F	14.257	2001	1191	6347	6823	422	159	127	0	0	0	0	0	0	0	0	0	0	0	0
14	FF	20	MU075	25	2	M	19.106	850	1611	4469	2835	161	159	0	0	0	0	3	0	0	0	0	0	0	0	0
14	FF	20	MU076	25	2	M	18.279	1278	2836	7341	3573	249	106	116	0	0	0	0	0	0	20	0	0	0	0	0
14	FF	25	MU068	25	1	M	16.675	2318	4110	13284	4273	436	216	0	0	206	0	0	0	0	0	0	0	0	0	3
14	FF	25	MU077	25	2	F	19.427	1004	3214	6933	4382	233	139	52	0	101	0	0	0	0	0	0	0	0	0	0
14	FF	25	MU078	25	2	M	22.38	988	1816	8592	3046	147	69	109	172	74	124	0	0	0	0	0	0	0	0	0
14	FF	30	MU070	25	1	M	25.86	1821	3773	11160	4971	645	134	98	65	544	20	0	0	0	0	0	0	0	0	0
14	FF	30	MU079	25	2	F	26.038	5976	2203	0	3908	400	0	0	0	0	0	0	0	0	0	0	0	0	0	0
14	FR	10	MU043	21	1	M	8.035	9098	923	12166	2098	218	0	0	0	0	0	0	0	0	0	0	0	0	0	0
14	FR	10	MU047	22	1	M	6.15	18549	396	213	115	67	0	0	0	0	0	0	10	0	0	0	0	0	0	2
14	FR	10	MU048	22	1	F	4.324	7968	2578	5014	316	90	151	0	0	0	0	0	0	0	0	0	0	0	0	0
14	FR	15	MU044	21	1	F	9.149	6295	1896	11839	4709	305	111	55	125	0	83	0	0	0	0	0	0	0	0	0
14	FR	15	MU049	22	1	F	7.035	7286	3497	11374	3541	269	183	150	83	0	0	0	0	0	0	2	0	0	0	0
14	FR	20	MU045	21	1	M	13.7	7900	3288	1317	880	137	127	357	28	125	0	0	0	0	0	0	0	0	0	0
14	FR	20	MU051	22	1	M	10.98	6024	7730	2872	1474	215	308	157	105	51	0	0	0	0	0	0	0	0	0	0
14	FR	20	MU052	22	1	F	10.087	5189	7500	224	1630	365	215	123	0	0	0	0	0	4	0	0	0	0	0	0
14	FR	20	MU053	22	1	F	12.126	4946	7845	0	1710	269	288	0	0	0	0	0	0	0	0	4	0	0	4	0
14	FR	25	MU046	21	1	M	22.54	7779	5585	4422	726	111	322	176	0	0	69	0	0	0	0	0	0	0	0	0
14	FR	25	MU054	22	1	M	20.405	3946	7559	3663	955	593	222	195	193	121	148	0	0	0	0	0	0	0	0	0
14	FR	25	MU055	22	1	M	18.407	4455	12721	5558	1494	686	233	626	181	117	129	0	0	0	0	0	0	0	0	0
14	FR	25	MU056	22	1	F	15.115	4761	8805	7320	1311	542	248	259	224	174	145	12	0	0	0	0	0	0	0	0
14	FR	30	MU057	22	1	M	23.854	3780	5652	4666	770	282	182	142	173	79	84	0	0	0	0	0	0	0	0	0
