# Supplementary material for: Maternal diet and gut microbiome composition modulate early‐life immune development
Source: EMBO Mol Med. 2023 Jun 6;15(8):e17241. doi: 10.15252/emmm.202217241 (PMC10405054; doi:10.15252/emmm.202217241)
Supplement: Supplementary file 5 — Dataset EV4 [file EMMM-15-e17241-s010.xlsx]

## Sheet: Dataset EV4
Dataset EV4	Count table of transcripts mapping to genes by ENSEMBL identifier. Asterisk (*) indicates samples identified as outliers by PCA plotting (Fig. EV1A).
		Synthetic microbiota (SM)	14	14	14	14	14	14	14	14	13	13	13	13
		Diet	FF	FF	FF	FF	FR	FR	FR	FR	FR	FR	FR	FR
		Age	15	15	15	15	15	15	15	15	15	15	15	15
		Cage	23	25	25	25	21	22	22	22	20	21	21	22
		Litter	1	1	1	2	1	1	1	1	1	1	1	1
		Sex	M	F	F	F	F	F	M	M	F	M	M	M
		Weight (g)	9.88	11.92	9.33	11.57	9.15	7.04	6.36	6.4	7.62	6.99	7.45	7.85
ensembl_gene_id	external_gene_name	chromosome_name	14FF1	14FF2	14FF3	14FF4*	14FR1*	14FR2	14FR3	14FR4	13FR1	13FR2	13FR3	13FR4
ENSMUSG00000000001	Gnai3	3	3234	1750	1534	1366	1960	1516	1730	1615	1532	1569	1569	1886
ENSMUSG00000000003	Pbsn	X	0	0	0	0	0	0	0	0	0	0	0	29
ENSMUSG00000000028	Cdc45	16	278	86	112	94	106	103	104	126	66	96	94	79
ENSMUSG00000000031	H19	7	177	271	1585	495	323	317	249	387	127	80	569	233
ENSMUSG00000000037	Scml2	X	46	44	57	53	69	38	47	47	48	27	45	53
ENSMUSG00000000049	Apoh	11	2	3	1	2	4	0	4	3	3	1	1	1
ENSMUSG00000000056	Narf	11	1035	696	681	632	950	632	717	730	615	636	653	812
ENSMUSG00000000058	Cav2	6	503	463	458	453	553	407	390	334	401	352	410	550
ENSMUSG00000000078	Klf6	13	4390	4042	3320	2540	3295	2889	3329	2353	3903	2616	3280	3637
ENSMUSG00000000085	Scmh1	4	872	790	940	1037	1125	914	971	820	776	753	1011	975
ENSMUSG00000000088	Cox5a	9	3086	1391	1225	1254	1737	1174	1351	1264	1375	1423	1370	1533
ENSMUSG00000000093	Tbx2	11	343	472	666	745	510	559	509	584	304	202	569	512
ENSMUSG00000000094	Tbx4	11	8	11	7	11	10	3	6	3	5	1	19	7
ENSMUSG00000000120	Ngfr	11	80	107	213	182	103	155	115	190	77	51	170	75
ENSMUSG00000000125	Wnt3	11	5	0	1	3	5	1	1	3	1	0	1	0
ENSMUSG00000000126	Wnt9a	11	27	29	28	40	20	17	17	27	7	12	40	19
ENSMUSG00000000127	Fer	17	562	495	593	583	602	475	564	577	423	355	569	540
ENSMUSG00000000131	Xpo6	7	1749	1259	1470	1357	1505	1217	1293	1388	1164	1012	1479	1395
ENSMUSG00000000134	Tfe3	X	643	546	579	563	512	511	510	528	418	376	622	483
ENSMUSG00000000142	Axin2	11	843	583	509	563	426	473	573	828	412	422	781	489
ENSMUSG00000000148	Brat1	5	327	186	234	254	285	228	247	268	204	166	266	234
ENSMUSG00000000149	Gna12	5	658	528	712	750	649	576	526	718	424	360	665	530
ENSMUSG00000000154	Slc22a18	7	657	318	250	255	422	256	313	361	350	382	309	402
ENSMUSG00000000159	Igsf5	16	441	226	224	186	328	224	227	188	230	236	207	284
ENSMUSG00000000167	Pih1d2	9	35	26	26	21	39	17	21	22	22	27	18	27
ENSMUSG00000000168	Dlat	9	1782	1000	944	979	1159	894	996	961	917	948	1068	1186
ENSMUSG00000000171	Sdhd	9	3103	1844	1615	1517	2081	1528	1891	1645	1702	1679	1702	1941
ENSMUSG00000000184	Ccnd2	6	8559	5748	5961	4950	6165	6149	7592	4727	5829	7082	6931	6686
ENSMUSG00000000194	Gpr107	2	1700	1144	1266	1242	1587	1139	1289	1448	1203	1002	1287	1374
ENSMUSG00000000197	Nalcn	14	25	25	54	44	45	41	41	60	24	34	58	52
ENSMUSG00000000202	Btbd17	11	3	1	2	2	3	1	1	3	1	0	1	3
ENSMUSG00000000204	Slfn4	11	496	590	544	219	550	341	291	170	629	461	428	325
ENSMUSG00000000214	Th	7	1	0	1	2	0	0	1	1	0	2	2	4
ENSMUSG00000000215	Ins2	7	0	0	0	308	25	0	0	0	0	0	0	0
ENSMUSG00000000216	Scnn1g	7	534	532	292	452	344	344	384	63	626	426	622	610
ENSMUSG00000000223	Drp2	X	72	61	84	75	66	78	41	77	38	31	77	60
ENSMUSG00000000244	Tspan32	7	45	59	71	67	71	73	44	33	54	17	76	70
ENSMUSG00000000247	Lhx2	2	1	16	6	11	22	13	21	2	15	8	12	22
ENSMUSG00000000248	Clec2g	6	0	1	0	3	3	0	1	3	1	0	0	1
ENSMUSG00000000253	Gmpr	13	120	88	70	104	90	64	89	92	68	69	124	101
ENSMUSG00000000266	Mid2	X	1286	920	1104	775	1073	759	962	1037	899	807	1025	1067
ENSMUSG00000000275	Trim25	11	2586	1800	1723	1451	2060	1414	1689	1584	1831	1402	1841	1803
ENSMUSG00000000276	Dgke	11	285	216	242	204	258	196	248	201	211	153	241	275
ENSMUSG00000000278	Scpep1	11	915	434	492	512	550	445	380	597	343	375	474	384
ENSMUSG00000000282	Mnt	11	580	439	507	531	459	446	484	534	364	351	583	407
ENSMUSG00000000290	Itgb2	10	206	219	214	191	193	179	158	144	149	76	199	194
ENSMUSG00000000295	Hddc2	10	135	103	101	94	98	83	114	92	72	81	106	98
ENSMUSG00000000296	Tpd52l1	10	21	38	22	42	43	39	33	59	26	16	38	41
ENSMUSG00000000301	Pemt	11	46	38	25	34	34	29	37	26	35	27	49	29
ENSMUSG00000000303	Cdh1	8	14935	13376	11302	10074	14751	10624	12585	8937	11926	11067	12247	13894
ENSMUSG00000000305	Cdh4	2	18	31	48	45	24	37	11	45	18	13	38	47
ENSMUSG00000000308	Ckmt1	2	14134	8206	6379	6454	7652	6288	7999	4488	6923	7083	7093	8141
ENSMUSG00000000317	Bcl6b	11	90	111	186	201	146	152	127	162	75	61	159	111
ENSMUSG00000000318	Clec10a	11	62	73	56	63	56	67	62	47	39	21	55	53
ENSMUSG00000000320	Alox12	11	14	11	26	24	22	14	17	21	14	10	17	22
ENSMUSG00000000325	NA	NA	209	203	270	268	256	214	241	355	185	135	286	235
ENSMUSG00000000326	Comt	16	875	604	578	660	753	639	725	630	544	532	697	689
ENSMUSG00000000339	Rtca	3	381	212	189	190	266	189	203	262	217	235	234	210
ENSMUSG00000000340	Dbt	3	601	331	319	346	463	274	384	300	401	307	329	420
ENSMUSG00000000346	Dazap2	15	3241	2369	2052	2093	2939	2026	2489	2227	2306	2046	2558	2524
ENSMUSG00000000355	Mcts1	X	471	340	321	309	443	298	381	372	315	314	362	412
ENSMUSG00000000359	Rem1	2	93	134	184	226	163	189	146	201	108	62	188	147
ENSMUSG00000000365	Rnf17	14	5	1	0	1	4	0	3	0	4	0	2	1
ENSMUSG00000000374	Trappc10	10	2470	1216	1281	1300	1511	1139	1362	1276	1191	1078	1394	1403
ENSMUSG00000000378	Ccm2	11	441	365	360	372	353	341	350	343	307	243	417	328
ENSMUSG00000000384	Tbrg4	11	1496	780	794	773	965	763	861	914	749	738	894	883
ENSMUSG00000000385	Tmprss2	16	6626	4372	3538	3132	4755	3454	4275	2525	4442	4317	4202	5026
ENSMUSG00000000386	Mx1	16	106	92	97	43	82	85	53	54	50	36	59	26
ENSMUSG00000000392	Fap	2	92	118	154	129	177	131	96	186	124	71	130	143
ENSMUSG00000000394	Gcg	2	1042	355	315	500	615	306	406	602	239	281	396	284
ENSMUSG00000000399	Ndufa9	6	1415	760	693	724	952	656	753	762	700	741	612	904
ENSMUSG00000000402	Egfl6	X	2	4	9	6	4	1	2	6	1	1	6	14
ENSMUSG00000000409	Lck	4	89	42	83	59	67	73	50	62	48	36	67	66
ENSMUSG00000000416	Cttnbp2	6	690	692	860	778	800	634	929	818	702	608	968	872
ENSMUSG00000000420	Galnt1	18	2239	1561	1496	1390	1903	1338	1406	1483	1336	1302	1465	1594
ENSMUSG00000000439	Mkrn2	6	374	310	316	331	399	283	408	338	311	273	366	330
ENSMUSG00000000440	Pparg	6	838	729	559	476	798	580	743	1161	572	593	596	788
ENSMUSG00000000441	Raf1	6	1930	1460	1470	1492	1792	1348	1680	1461	1457	1346	1647	1717
ENSMUSG00000000486	Septin1	7	87	90	81	111	67	82	89	73	71	45	92	74
ENSMUSG00000000489	Pdgfb	15	163	270	295	358	290	322	293	298	231	150	351	226
ENSMUSG00000000530	Acvrl1	15	452	467	720	690	535	538	450	548	363	265	680	465
ENSMUSG00000000531	Tamalin	15	57	57	96	108	58	67	61	99	48	32	66	78
ENSMUSG00000000532	Acvr1b	15	1729	953	934	1077	1490	1003	1170	1327	1073	987	1281	1245
ENSMUSG00000000538	Tom1l2	11	1661	1193	1274	1382	1572	1119	1361	1491	1153	1132	1508	1391
ENSMUSG00000000544	Gpa33	1	6617	4678	4383	3619	5326	4036	4972	3438	4232	4300	4541	4762
ENSMUSG00000000552	Zfp385a	15	114	166	218	222	124	155	122	171	94	55	204	107
ENSMUSG00000000555	Itga5	15	2232	1685	1990	1801	825	1075	916	852	910	701	1238	1131
ENSMUSG00000000560	Gabra2	5	4	8	6	6	9	2	6	25	10	2	1	11
ENSMUSG00000000561	Wdr77	3	357	251	231	244	271	258	255	249	224	197	292	255
ENSMUSG00000000562	Adora3	3	9	7	6	8	14	10	15	5	8	12	9	7
ENSMUSG00000000563	Atp5pb	3	4421	2678	2351	2318	2860	2212	2662	2555	2101	2186	2444	2692
ENSMUSG00000000567	Sox9	11	948	1645	1271	1228	1196	1198	1281	1510	1065	723	1618	1140
ENSMUSG00000000568	Hnrnpd	5	1982	1693	1577	1731	1584	1469	1702	1685	1331	1100	1692	1581
ENSMUSG00000000579	Dynlt1c	17	42	45	37	41	53	38	48	35	32	26	53	52
ENSMUSG00000000581	C1d	11	486	322	312	362	500	313	418	368	351	290	342	366
ENSMUSG00000000594	Gm2a	11	641	829	831	899	834	674	768	596	581	427	868	643
ENSMUSG00000000600	Krit1	5	1278	1268	1209	1126	1569	1114	1288	1303	1140	943	1233	1312
ENSMUSG00000000605	Clcn4	7	1319	1265	1203	1193	1643	1113	1234	1148	1231	967	1230	1518
ENSMUSG00000000617	Grm6	11	3	4	6	1	3	1	3	1	0	0	2	2
ENSMUSG00000000627	Sema4f	6	18	9	16	30	21	15	7	21	14	12	18	8
ENSMUSG00000000628	Hk2	6	5311	3176	3753	1953	2086	2451	2300	1376	1937	1557	1661	2370
ENSMUSG00000000631	Myo18a	11	5494	3655	3578	3321	3763	3284	3769	4343	2965	2629	3742	3416
ENSMUSG00000000632	Sez6	11	19	17	22	22	13	16	21	32	18	9	28	16
ENSMUSG00000000673	Haao	17	18	23	40	27	23	20	18	11	23	8	39	24
ENSMUSG00000000682	Cd52	4	121	163	148	136	154	178	150	94	109	59	153	199
ENSMUSG00000000686	Abhd15	11	33	37	40	33	40	27	37	34	27	20	48	43
ENSMUSG00000000690	Hoxb6	11	59	35	34	42	66	36	40	570	29	23	44	67
ENSMUSG00000000693	Loxl3	6	101	104	141	129	109	99	86	125	75	54	112	81
ENSMUSG00000000706	Btn1a1	13	14	1	3	1	6	0	2	8	2	2	3	2
ENSMUSG00000000708	Kat2b	17	1001	758	807	683	929	622	690	688	676	567	766	871
ENSMUSG00000000711	Rab5b	10	1189	1096	1191	1127	1190	911	1001	989	866	835	1200	1057
ENSMUSG00000000730	Dnmt3l	10	12	1	5	3	3	3	4	9	3	4	4	4
ENSMUSG00000000731	Aire	10	4	1	7	10	9	3	7	2	7	7	11	4
ENSMUSG00000000732	Icosl	10	325	313	373	371	362	370	384	270	350	251	453	343
ENSMUSG00000000738	Spg7	8	999	712	609	663	770	630	633	629	579	558	607	757
ENSMUSG00000000739	Sult5a1	8	13	8	16	13	21	18	14	16	9	5	18	6
ENSMUSG00000000740	Rpl13	8	3597	2508	2016	2478	2869	2170	2532	2292	2248	1838	2425	2850
ENSMUSG00000000743	Chmp1a	8	1883	989	830	923	1680	920	1158	1021	1189	1230	1091	1483
ENSMUSG00000000751	Rpa1	11	850	456	496	524	601	532	459	511	401	401	509	512
ENSMUSG00000000753	Serpinf1	11	124	184	383	316	120	120	124	142	95	87	164	135
ENSMUSG00000000759	Tubgcp3	8	1035	807	802	797	980	778	937	866	825	673	899	1034
ENSMUSG00000000766	Oprm1	10	5	4	8	4	4	5	3	13	4	6	11	2
ENSMUSG00000000776	Polr3d	14	231	239	304	244	225	237	281	266	175	145	283	239
ENSMUSG00000000782	Tcf7	11	102	129	167	203	123	149	132	148	96	83	197	129
ENSMUSG00000000787	Ddx3x	X	7152	7692	6353	5894	6326	5655	6157	5016	5821	3844	5470	5634
ENSMUSG00000000791	Il12rb1	8	48	17	25	21	23	20	16	18	16	8	15	19
ENSMUSG00000000792	Slc5a5	8	5	7	6	7	4	7	4	4	4	2	8	5
ENSMUSG00000000794	Kcnn3	3	435	661	917	1040	717	690	600	922	373	283	868	624
ENSMUSG00000000804	Usp32	11	1217	965	871	855	1167	837	1020	987	900	807	1082	1081
ENSMUSG00000000805	Car4	11	7892	280	446	86	384	137	301	84	188	274	158	180
ENSMUSG00000000811	Txnrd3	6	148	143	138	153	151	136	149	158	141	129	146	164
ENSMUSG00000000817	Fasl	1	4	5	3	5	9	4	13	1	6	1	9	8
ENSMUSG00000000823	Zfp512b	2	820	657	801	851	816	759	844	751	675	607	1122	773
ENSMUSG00000000826	Dnajc5	2	2949	2734	2295	2319	3150	2255	2675	1887	2683	2289	2604	2795
ENSMUSG00000000827	Tpd52l2	2	714	687	609	619	620	612	654	575	514	460	646	672
ENSMUSG00000000838	Fmr1	X	2036	1482	1424	1147	1609	1287	1495	1324	1315	1163	1428	1611
ENSMUSG00000000861	Bcl11a	11	386	275	427	481	453	397	362	615	336	230	494	352
ENSMUSG00000000869	Il4	11	4	2	1	2	5	1	1	2	2	0	0	4
ENSMUSG00000000876	Pxmp4	2	459	236	256	350	381	226	298	407	257	196	275	328
ENSMUSG00000000881	Dlg3	X	1270	703	676	631	891	656	760	574	668	720	869	820
ENSMUSG00000000884	Gnb1l	16	58	23	33	31	37	32	25	36	24	23	45	31
ENSMUSG00000000889	Dbh	2	31	32	38	50	30	26	32	60	21	19	58	30
ENSMUSG00000000901	Mmp11	10	42	61	76	84	73	77	54	82	45	29	91	40
ENSMUSG00000000902	Smarcb1	10	967	658	682	720	691	659	708	762	507	572	692	637
ENSMUSG00000000903	Vpreb3	10	4	10	7	5	2	5	2	0	4	2	4	5
ENSMUSG00000000915	Hip1r	5	1536	1115	1198	1181	1213	1113	1144	1107	914	816	1269	1167
ENSMUSG00000000916	Nsun5	5	206	146	195	156	155	155	196	170	144	101	188	182
ENSMUSG00000000934	Top1mt	15	148	117	107	118	123	103	111	109	94	82	128	113
ENSMUSG00000000938	Hoxa10	6	599	553	624	602	688	541	627	771	553	469	624	609
ENSMUSG00000000942	Hoxa4	6	51	61	64	64	71	54	79	80	62	62	76	83
ENSMUSG00000000948	Gm38393	7	118	68	83	79	107	84	72	208	50	65	97	81
ENSMUSG00000000957	Mmp14	14	1357	1638	1863	2071	1446	1396	1220	1297	938	604	1739	1007
ENSMUSG00000000958	Slc7a7	14	398	479	410	383	507	274	253	198	245	229	387	291
ENSMUSG00000000959	Oxa1l	14	895	631	667	655	720	594	684	718	588	505	718	678
ENSMUSG00000000976	Heatr6	11	565	387	445	387	441	394	392	444	363	310	454	458
ENSMUSG00000000982	Ccl3	11	6	1	0	1	0	0	0	2	1	0	0	1
ENSMUSG00000000983	Wfdc18	11	5	2	3	3	1	6	4	2	3	0	0	5
ENSMUSG00000001016	Ilf2	3	869	612	638	577	622	607	617	639	475	480	623	613
ENSMUSG00000001017	Chtop	3	1690	1249	1303	1227	1506	1151	1306	1254	1075	1006	1209	1277
ENSMUSG00000001018	Snapin	3	338	291	290	351	343	285	334	327	271	215	366	329
ENSMUSG00000001020	S100a4	3	6	3	0	6	4	3	4	1	1	2	4	2
ENSMUSG00000001025	S100a6	3	6372	3973	2753	3005	4526	3372	4035	2102	4387	4925	3745	5255
ENSMUSG00000001027	Scn4a	11	9	8	52	8	4	7	3	2	4	1	25	5
ENSMUSG00000001029	Icam2	11	43	56	63	82	59	47	33	56	29	28	53	49
ENSMUSG00000001034	Mapk7	11	297	235	255	288	228	232	283	270	214	137	299	195
ENSMUSG00000001036	Epn2	11	746	487	645	581	572	494	570	573	432	413	592	529
ENSMUSG00000001039	B9d1	11	106	51	69	61	63	37	69	66	37	37	64	54
ENSMUSG00000001052	Sec24b	3	1370	1330	1431	1401	1319	1210	1384	1367	1087	864	1485	1329
ENSMUSG00000001053	N4bp3	11	164	190	164	141	130	134	134	104	105	93	137	134
ENSMUSG00000001054	Rmnd5b	11	304	189	184	232	237	186	251	188	193	166	217	236
ENSMUSG00000001056	Nhp2	11	333	209	177	171	168	158	156	160	145	147	178	167
ENSMUSG00000001062	Vps9d1	8	344	278	267	297	324	270	304	329	278	191	356	318
ENSMUSG00000001065	Zfp276	8	418	376	414	365	452	339	417	401	369	289	448	445
ENSMUSG00000001082	Mfsd10	5	361	258	332	289	280	251	274	303	274	188	348	284
ENSMUSG00000001089	Luzp1	4	3559	3071	2754	2499	3174	2553	3220	3027	2618	2342	3161	3199
ENSMUSG00000001095	Slc13a2	11	2559	756	912	631	980	830	972	691	833	598	812	867
ENSMUSG00000001098	Kctd10	5	2246	1661	1534	1381	1637	1405	1716	1657	1521	1201	1516	1781
ENSMUSG00000001100	Poldip2	11	802	526	580	598	608	525	628	615	477	437	630	588
ENSMUSG00000001105	Ift20	11	344	298	273	311	301	226	312	249	211	215	261	266
ENSMUSG00000001119	Col6a1	10	5798	6196	7766	8009	5543	5611	4958	6729	3680	2676	7036	4809
ENSMUSG00000001120	Pcbp3	10	95	107	167	197	143	147	126	195	83	72	168	122
ENSMUSG00000001123	Lgals9	11	724	942	931	651	881	747	706	708	757	607	906	730
ENSMUSG00000001127	Araf	X	1479	1156	1320	1334	1645	1280	1393	1544	1225	1055	1555	1510
ENSMUSG00000001128	Cfp	X	188	152	157	146	149	126	122	105	99	71	147	139
ENSMUSG00000001131	Timp1	X	41	27	31	21	21	13	16	24	15	16	16	19
ENSMUSG00000001134	Uxt	X	157	138	112	114	102	108	105	97	101	94	84	122
ENSMUSG00000001138	Cnnm3	1	411	316	418	386	406	356	385	397	349	263	436	434
ENSMUSG00000001143	Lman2l	1	401	415	503	384	501	433	396	458	360	268	445	489
ENSMUSG00000001150	Mcm3ap	10	1088	837	841	886	992	748	783	854	733	697	906	875
ENSMUSG00000001151	Pcnt	10	1336	1015	1070	1158	1123	1002	1009	1014	846	746	1135	980
ENSMUSG00000001156	Mxd1	6	10982	6030	4086	2622	4518	3023	4374	2692	4949	3861	3963	4725
ENSMUSG00000001157	Gmcl1	6	837	489	508	430	623	435	466	461	433	388	490	539
ENSMUSG00000001158	Snrnp27	6	235	297	209	270	251	237	222	254	183	162	215	233
ENSMUSG00000001166	Oas1c	5	31	20	21	24	27	20	24	19	35	28	36	40
ENSMUSG00000001173	Ocrl	X	778	611	648	634	718	587	635	751	593	519	724	692
ENSMUSG00000001175	Calm1	12	12008	7036	6491	5738	7920	6131	7139	6501	6250	6824	6739	7648
ENSMUSG00000001211	Agpat3	10	1040	867	958	948	977	756	913	864	776	567	955	828
ENSMUSG00000001225	Slc26a3	12	15756	367	178	122	266	163	384	590	561	418	473	308
ENSMUSG00000001227	Sema6b	17	179	68	134	95	111	100	76	84	63	58	73	89
ENSMUSG00000001228	Uhrf1	17	1253	485	626	485	504	574	409	620	313	434	523	389
ENSMUSG00000001229	Dpp9	17	1021	673	772	716	729	654	659	695	544	530	676	660
ENSMUSG00000001240	Ramp2	11	183	144	202	208	180	162	117	171	102	74	191	145
ENSMUSG00000001247	Lsr	7	1405	1464	1234	1121	1306	1117	1347	698	1195	1127	1408	1399
ENSMUSG00000001248	Gramd1a	7	528	476	651	668	537	511	537	579	404	242	620	584
ENSMUSG00000001249	Hpn	7	131	105	147	167	132	128	162	102	120	119	169	144
ENSMUSG00000001270	Ckb	12	1358	864	1154	1453	953	939	901	1394	713	527	1291	924
ENSMUSG00000001280	Sp1	15	3384	2817	2803	2717	3323	2670	3067	2808	2544	2402	3141	2920
ENSMUSG00000001281	Itgb7	15	79	72	82	85	104	94	76	68	58	44	89	65
ENSMUSG00000001285	Myg1	15	255	162	191	170	215	169	207	180	169	157	215	234
ENSMUSG00000001288	Rarg	15	367	316	395	495	424	341	377	539	273	223	425	285
ENSMUSG00000001289	Pfdn5	15	541	610	595	582	584	572	670	557	484	379	630	625
ENSMUSG00000001300	Efnb2	8	2596	1899	2092	1696	2014	1818	2122	2022	1750	1396	1975	2063
ENSMUSG00000001305	Rrp15	1	106	135	116	139	114	115	114	135	79	65	108	112
ENSMUSG00000001313	Rnd2	11	21	43	51	62	41	40	41	63	29	23	77	47
ENSMUSG00000001323	Srr	11	377	406	400	423	461	380	420	382	322	334	438	378
ENSMUSG00000001333	Sync	4	46	56	75	84	55	71	59	65	41	27	65	45
ENSMUSG00000001334	Fndc5	4	15	173	151	252	264	157	160	209	170	186	150	199
ENSMUSG00000001348	Acp5	9	1065	1082	908	993	1464	932	1023	719	1049	997	1032	1364
ENSMUSG00000001349	Cnn1	9	6638	4734	5700	5892	3335	3278	3170	4065	2734	2099	3640	4200
ENSMUSG00000001366	Fbxo9	9	598	392	431	398	580	365	446	494	420	381	467	497
ENSMUSG00000001376	Vps50	6	824	637	632	586	823	551	717	626	625	541	652	690
ENSMUSG00000001380	Hars	18	572	385	368	384	368	381	398	370	284	267	369	356
ENSMUSG00000001383	Zmat2	18	700	557	600	554	541	499	580	556	412	348	603	503
ENSMUSG00000001403	Ube2c	2	739	160	187	143	116	93	98	163	85	92	102	117
ENSMUSG00000001415	Smg5	3	1769	1061	1216	1067	1298	982	1216	1217	931	858	1229	1159
ENSMUSG00000001416	Cct3	3	1996	1216	1190	1148	1290	1141	1206	1197	1061	930	1065	1281
ENSMUSG00000001418	Glmp	3	946	781	690	720	852	643	721	745	662	653	781	802
ENSMUSG00000001419	Mef2d	3	2263	1964	2179	2186	1945	1744	2115	1881	1701	1468	2278	1948
ENSMUSG00000001420	Tmem79	3	424	221	243	202	296	221	290	188	238	261	338	252
ENSMUSG00000001424	Snd1	6	3002	1504	1806	1907	1689	1485	1390	1541	1263	1224	1589	1607
ENSMUSG00000001435	Col18a1	10	3663	1317	1932	1845	1447	1449	1049	1439	806	689	1650	978
ENSMUSG00000001436	Slc19a1	10	277	147	133	136	161	142	136	193	148	119	192	139
ENSMUSG00000001440	Kpnb1	11	5875	3458	3645	3310	3268	3186	3237	3426	2582	2512	3240	3175
ENSMUSG00000001441	Npepps	11	2480	1864	1813	1623	2133	1647	1945	1618	1582	1414	1802	1943
ENSMUSG00000001444	Tbx21	11	4	8	12	10	11	8	9	9	4	1	15	1
ENSMUSG00000001445	Mrpl10	11	682	435	407	426	440	342	421	457	361	353	423	462
ENSMUSG00000001467	Cyp51	5	2886	1435	1346	1061	1322	819	912	714	621	912	789	888
ENSMUSG00000001472	Tcf25	8	3951	2997	3005	3050	3214	2621	3003	3007	2585	2225	3254	3170
ENSMUSG00000001473	Tubb6	18	660	560	598	576	403	425	469	532	352	310	522	424
ENSMUSG00000001482	Def8	8	290	191	203	248	278	209	226	241	189	175	276	248
ENSMUSG00000001493	Meox1	11	43	67	70	78	66	58	47	55	34	32	50	60
ENSMUSG00000001497	Pax9	12	5	2	6	5	4	1	6	1	2	1	30	3
ENSMUSG00000001504	Irx2	13	1	2	6	3	0	1	2	2	2	0	5	2
ENSMUSG00000001506	Col1a1	11	18027	24446	36930	40870	25448	20678	15279	25232	12523	8841	26228	15418
ENSMUSG00000001507	Itga3	11	3709	2317	2399	2089	2415	2078	2455	2147	1985	1643	2365	2412
ENSMUSG00000001508	Sgca	11	25	13	40	17	5	8	7	18	4	3	14	3
ENSMUSG00000001510	Dlx3	11	2	2	2	2	1	1	4	2	0	2	3	5
ENSMUSG00000001517	Foxm1	6	699	229	350	264	256	213	169	289	156	170	245	214
ENSMUSG00000001518	Itfg2	6	279	204	169	222	250	218	217	192	171	152	206	224
ENSMUSG00000001520	Nrip2	6	8	12	33	20	9	18	10	7	3	8	21	13
ENSMUSG00000001521	Tulp3	6	250	191	250	268	232	268	188	246	140	110	302	186
ENSMUSG00000001524	Gtf2h4	17	190	90	98	84	119	82	59	99	77	79	93	111
ENSMUSG00000001525	Tubb5	17	6703	3346	4040	3324	3279	3307	3174	3948	2187	2214	3027	2844
ENSMUSG00000001542	Ell2	13	1575	962	903	896	1099	723	800	915	822	689	827	1010
ENSMUSG00000001552	Jup	11	4567	3458	3284	2985	3395	2845	3390	3571	2889	2659	3675	3184
ENSMUSG00000001555	Fkbp10	11	445	366	548	566	405	361	277	420	243	202	428	298
ENSMUSG00000001558	Klhl10	11	2	5	5	2	5	5	4	1	3	2	2	3
ENSMUSG00000001566	Mnx1	5	13	18	18	27	20	20	26	17	21	11	27	12
ENSMUSG00000001569	Nom1	5	649	613	560	593	596	589	655	697	521	422	644	628
ENSMUSG00000001576	Ergic1	17	1348	1319	1427	1424	1463	1256	1204	1398	927	1030	1501	1242
ENSMUSG00000001583	Tnk1	11	399	321	306	295	456	327	431	470	375	258	443	371
ENSMUSG00000001588	Acap1	11	77	84	103	141	88	110	79	64	86	45	131	113
ENSMUSG00000001604	Tcea3	4	109	183	196	218	188	177	230	243	156	116	222	156
ENSMUSG00000001627	Ifrd1	12	1147	995	818	866	710	534	616	497	712	497	636	824
ENSMUSG00000001630	Stk38l	6	981	620	696	613	692	551	669	573	584	636	677	581
ENSMUSG00000001632	Brpf1	6	867	773	794	769	746	704	797	776	661	476	907	744
ENSMUSG00000001642	Akr1b3	6	646	460	375	368	447	356	422	296	427	396	411	546
ENSMUSG00000001657	Hoxc8	15	0	2	3	0	0	1	0	18	0	0	1	0
ENSMUSG00000001661	Hoxc6	15	3	7	5	3	3	2	2	37	1	1	2	0
ENSMUSG00000001663	Gstt1	10	34	59	73	72	55	54	53	57	51	23	55	45
ENSMUSG00000001665	Gstt3	10	233	146	158	156	181	129	165	200	147	147	196	190
ENSMUSG00000001666	Ddt	10	70	45	40	50	35	36	45	38	33	34	49	41
ENSMUSG00000001670	Tat	8	433	73	170	90	122	132	107	112	91	71	75	106
ENSMUSG00000001672	Marveld3	8	936	901	627	584	819	694	874	527	652	593	733	841
ENSMUSG00000001674	Ddx18	1	355	304	307	256	279	244	289	290	252	231	324	279
ENSMUSG00000001687	Ubl3	5	1523	1243	1133	1187	1588	1101	1276	1255	1273	1066	1337	1413
ENSMUSG00000001700	Gramd3	18	752	466	557	476	759	450	475	1231	519	457	500	610
ENSMUSG00000001707	Eef1e1	13	309	212	194	160	194	164	207	173	182	156	208	216
ENSMUSG00000001729	Akt1	12	2727	2092	2398	2391	2284	2224	2216	2284	1602	1528	2366	2002
ENSMUSG00000001739	Cldn15	5	742	358	308	341	470	219	225	996	265	210	251	340
ENSMUSG00000001741	Il16	7	170	171	172	143	180	170	171	115	135	69	159	176
ENSMUSG00000001750	Tcirg1	19	763	472	607	553	571	502	519	504	507	396	596	564
ENSMUSG00000001751	Naglu	11	232	213	221	229	311	208	221	189	203	196	236	268
ENSMUSG00000001755	Coasy	11	342	232	216	260	275	191	264	250	229	211	287	261
ENSMUSG00000001761	Smo	6	736	669	774	874	730	649	617	713	523	347	700	643
ENSMUSG00000001763	Tspan33	6	177	239	168	216	348	230	276	154	240	233	287	281
ENSMUSG00000001767	Crnkl1	2	463	430	402	411	473	405	459	413	446	289	456	523
ENSMUSG00000001768	Rin2	2	1855	1865	1709	1622	1849	1473	1763	2021	1604	1348	1861	1921
ENSMUSG00000001773	Folh1	7	0	1	0	0	0	1	1	1	0	0	0	11
ENSMUSG00000001774	Chordc1	9	866	1143	1152	734	1133	951	1113	1029	807	731	862	1084
ENSMUSG00000001783	Rtcb	10	1484	1196	1062	1171	1367	1041	1335	1053	1026	839	1159	1206
ENSMUSG00000001785	Pwp1	10	402	310	295	213	299	273	313	286	242	223	297	338
ENSMUSG00000001786	Fbxo7	10	282	231	251	249	340	246	270	292	277	232	265	375
ENSMUSG00000001794	Capns1	7	2547	2790	2304	2511	1689	1629	2099	2111	1658	1356	1873	1985
ENSMUSG00000001802	Lrp3	7	117	185	273	316	205	173	223	256	146	119	292	163
ENSMUSG00000001804	Dsg4	18	1	3	2	2	2	1	2	1	2	3	1	2
ENSMUSG00000001815	Evx2	2	97	102	109	139	168	127	156	3	137	130	203	111
ENSMUSG00000001819	Hoxd13	2	1091	1315	1302	1332	1452	1449	1969	28	1579	1348	2074	1562
ENSMUSG00000001823	Hoxd12	2	63	50	60	85	72	73	95	3	49	59	99	49
ENSMUSG00000001827	Folr1	7	4	3	10	9	15	7	1	346	7	8	10	43
ENSMUSG00000001829	Clpb	7	634	419	401	404	433	292	338	383	302	273	376	404
ENSMUSG00000001833	Septin7	9	2577	2434	2336	2225	2580	2249	2430	2413	1843	1601	2261	2351
ENSMUSG00000001844	Zdhhc4	5	356	238	265	237	278	222	277	233	209	172	276	268
ENSMUSG00000001847	Rac1	5	6033	3928	4340	3886	4263	3557	3779	3666	3095	3074	4067	3904
ENSMUSG00000001855	Nup214	2	1313	1055	1214	1114	1033	1031	1168	1187	851	758	1249	1043
ENSMUSG00000001864	Aif1l	2	16	20	35	38	26	24	15	23	21	10	27	34
ENSMUSG00000001865	Cpa3	3	21	65	48	39	54	31	27	27	29	15	29	28
ENSMUSG00000001870	Ltbp1	17	911	945	1504	1334	842	932	767	968	579	423	1098	819
ENSMUSG00000001891	Ugp2	11	3440	1922	1935	1618	2657	1731	1888	2405	1770	2003	1636	2241
ENSMUSG00000001901	Kcnh6	11	70	212	163	277	433	196	299	190	317	172	300	305
ENSMUSG00000001909	Trmt1	8	598	365	379	343	413	322	398	350	305	290	390	370
ENSMUSG00000001910	Nacc1	8	2002	1352	1474	1456	1473	1300	1340	1365	1089	989	1442	1421
ENSMUSG00000001911	Nfix	8	2192	2182	3162	3139	2090	2122	1958	2492	1373	1091	2903	1924
ENSMUSG00000001918	Slc1a5	7	1696	717	741	807	828	765	710	841	797	596	973	894
ENSMUSG00000001924	Uba1	X	5761	3784	3802	3587	3545	3247	3412	3644	3037	2796	3616	3546
ENSMUSG00000001930	Vwf	6	565	359	566	523	480	415	284	326	315	195	641	411
ENSMUSG00000001942	Siae	9	312	299	249	243	488	265	277	290	373	279	302	379
ENSMUSG00000001943	Vsig2	9	73	48	120	89	106	56	51	121	64	61	74	62
ENSMUSG00000001946	Esam	9	253	194	284	287	276	208	171	192	167	104	255	214
ENSMUSG00000001948	Spa17	9	5	9	13	5	4	6	10	11	6	6	10	8
ENSMUSG00000001962	Fam50a	X	249	243	240	251	211	250	274	240	175	165	273	204
ENSMUSG00000001964	Emd	X	528	431	472	482	370	404	415	369	290	243	457	375
ENSMUSG00000001983	Taco1	11	205	129	125	134	180	122	131	151	115	131	139	147
ENSMUSG00000001985	Grik3	4	81	83	138	116	119	122	109	227	75	55	151	110
ENSMUSG00000001986	Gria3	X	172	272	350	363	319	229	279	306	229	152	337	278
ENSMUSG00000001995	Sipa1l2	8	544	548	681	666	605	535	508	643	466	352	620	522
ENSMUSG00000001998	Ap4e1	2	610	472	478	470	603	431	478	444	470	346	507	533
ENSMUSG00000001999	Blvra	2	191	117	116	81	130	109	109	121	109	104	134	99
ENSMUSG00000002006	Pdzd4	X	62	74	125	131	98	94	101	153	74	51	117	79
ENSMUSG00000002007	Srpk3	X	18	22	30	37	20	29	19	26	22	12	38	23
ENSMUSG00000002010	Idh3g	X	1545	950	909	869	1075	835	920	926	850	797	1028	1142
ENSMUSG00000002012	Pnck	X	76	58	73	90	59	68	68	81	40	35	85	38
ENSMUSG00000002014	Ssr4	X	1385	887	848	918	971	708	870	770	740	693	906	878
ENSMUSG00000002015	Bcap31	X	1470	985	951	904	1206	823	1008	949	838	923	940	1185
ENSMUSG00000002017	Fam98a	17	2037	1327	979	898	1450	1134	1396	1143	1145	762	673	1140
ENSMUSG00000002020	Ltbp2	12	46	68	161	156	29	79	83	122	23	13	75	51
ENSMUSG00000002028	Kmt2a	9	3211	3331	4214	3760	3853	3310	3540	4001	2895	2359	4527	3639
ENSMUSG00000002031	Ift46	9	580	453	456	472	531	386	447	460	370	338	518	498
ENSMUSG00000002032	Tmem25	9	56	56	54	68	94	49	72	69	59	69	62	77
ENSMUSG00000002033	Cd3g	9	16	22	20	16	25	24	30	8	22	6	31	12
ENSMUSG00000002043	Trappc6a	7	330	188	169	201	263	180	196	209	186	168	232	256
ENSMUSG00000002052	Supt6	11	1959	1993	2184	1965	1788	1805	2088	1933	1526	1209	2110	1837
ENSMUSG00000002055	Spag5	11	557	162	218	162	185	151	121	203	117	155	134	167
ENSMUSG00000002057	Foxn1	11	58	23	27	12	17	19	29	4	19	21	18	17
ENSMUSG00000002058	Unc119	11	313	282	237	271	385	288	376	134	291	262	378	354
ENSMUSG00000002059	Rab34	11	154	115	149	170	169	116	112	154	98	67	135	125
ENSMUSG00000002064	Sdf2	11	436	285	212	289	360	237	298	254	271	243	285	377
ENSMUSG00000002068	Ccne1	7	163	48	63	68	49	73	55	64	42	44	70	56
ENSMUSG00000002076	Hsf2bp	17	18	2	5	0	8	5	3	4	5	2	6	2
ENSMUSG00000002083	Bbc3	7	72	50	44	55	73	48	54	45	37	38	62	33
ENSMUSG00000002100	Mybpc3	2	7	5	4	7	7	4	5	2	7	1	9	1
ENSMUSG00000002102	Psmc3	2	1317	939	923	898	839	840	946	828	671	658	806	843
ENSMUSG00000002103	Acp2	2	785	616	651	594	770	629	678	568	518	480	715	659
ENSMUSG00000002104	Rapsn	2	4	4	15	1	5	4	4	2	4	2	10	4
ENSMUSG00000002105	Slc39a13	2	277	247	335	301	265	234	281	292	195	148	284	270
ENSMUSG00000002107	Celf2	2	1055	1143	1471	1271	1265	1044	1052	1080	923	712	1317	1228
ENSMUSG00000002108	Nr1h3	2	227	165	158	129	172	165	172	109	133	123	166	191
ENSMUSG00000002109	Ddb2	2	268	199	187	196	282	194	220	242	167	153	219	307
ENSMUSG00000002111	Spi1	2	120	89	118	105	75	117	80	79	46	46	102	80
ENSMUSG00000002129	Sf3a1	11	1403	1015	1209	1061	987	1038	1083	1186	747	724	1153	949
ENSMUSG00000002147	Stat6	10	1628	1193	1277	1215	1283	1111	1232	1238	1030	897	1251	1174
ENSMUSG00000002190	Clgn	8	15	15	17	13	18	10	8	17	12	5	15	10
ENSMUSG00000002204	Napsa	7	88	69	89	103	100	96	65	39	79	42	97	92
ENSMUSG00000002205	Vrk3	7	563	427	425	383	486	381	423	399	359	379	438	493
ENSMUSG00000002210	Smg9	7	424	277	231	287	281	234	269	244	218	219	319	270
ENSMUSG00000002221	Paxip1	5	808	642	675	619	673	602	605	644	518	463	694	630
ENSMUSG00000002222	Rmnd5a	6	2403	2190	2138	2006	3023	1851	2300	2614	2104	1798	2200	2519
ENSMUSG00000002227	Mov10	3	1040	482	659	523	651	488	561	941	490	366	569	483
ENSMUSG00000002228	Ppm1j	3	156	77	77	72	60	82	95	38	83	66	59	66
ENSMUSG00000002233	Rhoc	3	2045	1598	1488	1392	1730	1296	1659	1096	1263	1186	1482	1527
ENSMUSG00000002249	Tead3	17	668	591	694	757	681	660	609	711	532	421	870	547
ENSMUSG00000002250	Ppard	17	3753	1853	1800	1752	1632	1552	1418	1350	1304	1360	1715	1580
ENSMUSG00000002257	Def6	17	63	46	60	70	44	44	57	44	34	11	68	28
ENSMUSG00000002265	Peg3	7	1126	1082	1656	1549	1335	1178	1340	1774	984	608	1487	1568
ENSMUSG00000002266	Zim1	7	117	94	145	117	141	144	188	197	115	65	151	123
ENSMUSG00000002274	Metrn	17	59	54	66	69	67	52	47	76	30	33	62	44
ENSMUSG00000002279	Lmf1	17	363	291	364	389	414	316	299	342	283	263	386	373
ENSMUSG00000002280	Ciao3	17	350	223	218	250	291	232	269	239	208	228	249	262
ENSMUSG00000002289	Angptl4	17	316	79	83	88	69	63	78	113	42	27	40	72
ENSMUSG00000002297	Dbf4	5	653	244	278	192	281	186	213	242	170	202	176	227
ENSMUSG00000002307	Daxx	17	324	286	282	272	304	245	325	316	212	198	287	222
ENSMUSG00000002308	Cd320	17	130	125	100	120	145	101	116	143	107	109	96	117
ENSMUSG00000002319	Ipo4	14	279	202	240	236	189	194	195	230	156	154	205	190
ENSMUSG00000002320	Tm9sf1	14	1243	619	611	633	750	557	592	641	580	582	588	696
ENSMUSG00000002324	Rec8	14	2	1	0	2	1	2	1	1	1	1	0	0
ENSMUSG00000002325	Irf9	14	587	520	574	455	568	474	466	365	486	366	522	438
ENSMUSG00000002326	Gmpr2	14	231	192	210	197	258	187	222	217	175	148	186	217
ENSMUSG00000002329	Mdp1	14	548	323	288	332	463	347	366	378	349	331	323	414
ENSMUSG00000002332	Dhrs1	14	712	444	403	398	430	335	341	275	347	346	398	397
ENSMUSG00000002341	Ncan	8	5	9	19	26	13	16	15	37	8	8	24	12
ENSMUSG00000002342	Tmem161a	8	418	335	335	386	365	266	367	325	295	251	355	390
ENSMUSG00000002343	Armc6	8	219	123	102	107	138	87	114	121	76	84	82	109
ENSMUSG00000002345	Borcs8	8	153	131	176	145	184	140	173	170	133	112	175	178
ENSMUSG00000002346	Slc25a42	8	354	382	437	481	559	406	491	631	379	347	506	474
ENSMUSG00000002365	Snx9	17	1408	1205	1210	1224	1397	1061	1216	1051	1036	974	1304	1306
ENSMUSG00000002372	Ranbp3	17	862	643	652	663	713	655	653	631	553	501	760	698
ENSMUSG00000002379	Ndufa11	17	707	411	342	406	459	281	400	367	333	354	374	447
ENSMUSG00000002384	Bmp8b	4	101	7	10	8	11	11	7	19	5	4	4	9
ENSMUSG00000002393	Nr2f6	8	1045	662	557	674	862	581	735	538	701	559	687	816
ENSMUSG00000002395	Use1	8	429	374	289	362	451	306	393	334	379	299	480	432
ENSMUSG00000002396	Ocel1	8	367	283	212	248	327	203	243	198	242	194	247	279
ENSMUSG00000002409	Dyrk1b	7	345	319	361	385	420	260	305	427	237	207	391	345
ENSMUSG00000002413	Braf	6	1576	1404	1506	1415	1724	1323	1530	1607	1342	1159	1638	1587
ENSMUSG00000002416	Ndufb2	6	225	193	167	164	237	169	179	200	160	152	166	228
ENSMUSG00000002428	Hltf	3	864	692	719	704	939	635	648	715	625	604	698	829
ENSMUSG00000002455	Prpf6	2	864	730	702	730	808	691	856	662	641	593	887	828
ENSMUSG00000002458	Rgs19	2	139	118	149	157	157	184	139	82	111	94	166	148
ENSMUSG00000002459	Rgs20	1	3	1	4	0	1	0	2	0	4	1	1	0
ENSMUSG00000002475	Abhd3	18	22	24	20	15	40	27	21	26	24	13	15	30
ENSMUSG00000002477	Snrpd1	18	387	306	243	254	205	257	280	269	180	182	266	241
ENSMUSG00000002486	Tchp	5	162	162	142	176	180	147	191	186	128	109	188	176
ENSMUSG00000002489	Tiam1	16	639	333	379	426	365	331	336	343	278	249	354	319
ENSMUSG00000002496	Tsc2	17	1321	987	1068	1244	1179	983	1109	1149	884	749	1247	1177
ENSMUSG00000002500	Rpl3l	17	5	3	40	2	2	2	0	3	1	1	15	1
ENSMUSG00000002504	Slc9a3r2	17	279	347	398	429	285	329	310	361	210	140	388	317
ENSMUSG00000002524	Puf60	15	1226	946	911	928	1036	780	939	863	767	691	986	875
ENSMUSG00000002546	Golga2	2	1347	1042	1038	1182	1042	974	1064	1053	794	735	1228	996
ENSMUSG00000002550	Uck1	2	367	230	196	226	285	210	255	294	197	146	237	252
ENSMUSG00000002565	Scin	12	1678	2993	1701	2228	3973	1654	2122	1407	2717	2535	2052	3702
ENSMUSG00000002578	Ikzf4	10	39	53	84	86	44	50	36	71	35	25	74	41
ENSMUSG00000002580	Mien1	11	412	266	191	247	452	242	253	174	203	273	183	307
ENSMUSG00000002602	Axl	7	1610	1272	1689	1518	1205	1289	1157	1277	924	699	1542	1157
ENSMUSG00000002603	Tgfb1	7	364	354	518	441	346	389	309	380	220	126	462	310
ENSMUSG00000002608	Ccdc97	7	766	569	597	581	630	514	563	543	468	419	633	555
ENSMUSG00000002617	Zfp40	17	192	127	139	170	196	135	119	174	118	114	141	154
ENSMUSG00000002625	Akap8l	17	617	530	717	754	678	619	641	724	510	377	797	615
ENSMUSG00000002633	Shh	5	3	1	3	2	4	6	1	19	0	3	1	10
ENSMUSG00000002635	Pdcd2l	7	126	92	73	80	81	79	80	73	97	64	89	108
ENSMUSG00000002658	Gtf2f1	17	475	387	394	347	298	330	407	357	240	221	425	285
ENSMUSG00000002660	Clpp	17	251	197	160	197	222	192	213	219	197	137	246	209
ENSMUSG00000002661	Alkbh7	17	86	53	53	63	70	76	67	51	54	44	55	80
ENSMUSG00000002668	Dennd1c	17	70	79	122	120	100	120	101	71	61	50	116	73
ENSMUSG00000002679	Med6	12	239	158	174	142	185	140	150	148	155	128	161	185
ENSMUSG00000002688	Prkd1	12	94	95	124	140	111	113	119	100	108	85	133	116
ENSMUSG00000002699	Lcp2	11	191	163	166	160	156	162	117	128	118	72	162	131
ENSMUSG00000002718	Cse1l	2	1560	957	939	827	1012	857	890	846	741	731	846	995
ENSMUSG00000002728	Naa20	2	620	456	424	383	502	403	471	404	368	371	474	474
ENSMUSG00000002731	Prkra	2	501	336	311	285	452	309	369	318	355	263	326	371
ENSMUSG00000002732	Fkbp7	2	79	96	111	118	95	92	101	115	58	72	92	92
ENSMUSG00000002733	Plekha3	2	660	479	508	427	553	433	468	508	403	401	475	468
ENSMUSG00000002741	Ykt6	11	1716	1033	994	1017	1150	967	1073	1036	837	835	1040	984
ENSMUSG00000002748	Baz1b	5	2926	2532	2692	2552	2583	2508	2618	2679	1973	1740	2573	2387
ENSMUSG00000002763	Pex6	17	679	414	358	432	519	371	426	424	399	302	398	519
ENSMUSG00000002767	Mrpl2	17	285	256	237	249	251	233	292	258	170	191	318	223
ENSMUSG00000002768	Mea1	17	408	360	268	361	281	318	407	314	243	216	342	278
ENSMUSG00000002769	Gnmt	17	2	2	7	36	13	4	7	0	4	5	4	4
ENSMUSG00000002771	Grin2d	7	74	79	83	107	87	75	79	64	61	37	96	76
ENSMUSG00000002778	Kdelr1	7	2064	1427	1499	1450	1610	1283	1392	1424	1176	1025	1503	1385
ENSMUSG00000002781	Tmem143	7	196	176	193	217	231	175	176	229	164	175	186	216
ENSMUSG00000002797	Ggct	6	54	40	50	63	67	38	37	53	37	25	44	45
ENSMUSG00000002799	Jag2	12	198	173	270	257	247	232	256	220	182	149	279	257
ENSMUSG00000002803	Btbd6	12	170	161	107	126	180	108	159	157	161	140	161	172
ENSMUSG00000002804	Nudt14	12	199	137	120	128	172	123	122	108	146	142	142	137
ENSMUSG00000002808	Epdr1	13	72	63	97	78	59	58	53	143	59	34	82	51
ENSMUSG00000002812	Flii	11	3034	2219	2276	2213	2276	1950	2401	2149	1910	1742	2447	2198
ENSMUSG00000002814	Top3a	11	241	142	145	158	164	137	159	157	124	123	171	151
ENSMUSG00000002820	Atg4d	9	1078	651	587	558	787	540	665	545	638	557	663	735
ENSMUSG00000002825	Qtrt1	9	234	168	164	185	186	154	227	183	170	126	162	196
ENSMUSG00000002831	Plin4	17	397	237	481	283	182	221	217	375	159	89	404	243
ENSMUSG00000002833	Hdgfl2	17	469	438	527	521	418	430	432	467	318	229	515	369
ENSMUSG00000002835	Chaf1a	17	614	217	259	255	241	289	237	247	153	183	209	199
ENSMUSG00000002844	Adprh	16	448	283	276	331	395	295	293	305	251	257	317	336
ENSMUSG00000002845	Tmem39a	16	593	469	513	502	559	434	477	447	417	345	462	567
ENSMUSG00000002846	Timmdc1	16	373	293	256	228	277	210	240	194	196	190	240	286
ENSMUSG00000002847	Pla1a	16	43	16	23	19	16	12	9	10	23	9	20	9
ENSMUSG00000002870	Mcm2	6	794	398	468	413	403	485	419	498	291	308	416	369
ENSMUSG00000002871	Tpra1	6	410	266	279	298	359	210	285	255	278	248	311	338
ENSMUSG00000002881	Nab1	1	1469	1135	1078	895	923	816	932	765	733	667	905	835
ENSMUSG00000002885	Adgre5	8	887	808	984	1010	865	834	797	887	755	629	921	899
ENSMUSG00000002897	Il17ra	6	441	357	314	303	381	303	349	268	266	189	362	330
ENSMUSG00000002900	Lamb1	12	3200	3233	4247	4486	3667	3629	3244	4302	2673	2021	4096	3712
ENSMUSG00000002908	Kcnn1	8	30	14	15	24	20	19	12	24	21	10	14	15
ENSMUSG00000002910	Arrdc2	8	220	122	122	134	164	120	111	149	107	123	127	155
ENSMUSG00000002944	Cd36	5	687	302	420	286	346	244	210	361	180	122	203	268
ENSMUSG00000002948	Map2k7	8	617	624	673	690	651	629	691	725	514	442	829	617
ENSMUSG00000002949	Timm44	8	810	603	555	635	602	546	636	620	496	451	660	624
ENSMUSG00000002957	Ap2a2	7	1859	1210	1299	1323	1585	1200	1222	1640	1176	1026	1342	1453
ENSMUSG00000002963	Pnkp	7	381	232	211	224	257	191	224	242	180	158	236	226
ENSMUSG00000002968	Med25	7	1234	911	996	1071	976	898	1039	1080	797	595	1123	1038
ENSMUSG00000002980	Bcam	7	345	311	472	466	441	395	391	370	328	208	448	342
ENSMUSG00000002981	Clptm1	7	2464	1529	1578	1549	1956	1455	1667	1422	1363	1410	1801	1781
ENSMUSG00000002983	Relb	7	477	494	401	440	576	442	514	423	449	400	503	549
ENSMUSG00000002984	Tomm40	7	1463	672	698	666	714	685	737	640	573	528	745	654
ENSMUSG00000002985	Apoe	7	1149	1897	1696	1979	1317	1780	1692	1484	1317	955	2365	1491
ENSMUSG00000002996	Hbp1	12	1115	979	1056	978	1379	837	989	1066	969	914	1045	1319
ENSMUSG00000002997	Prkar2b	12	344	323	282	292	318	240	289	244	179	214	309	273
ENSMUSG00000003031	Cdkn1b	6	1518	1031	1127	1078	1200	1008	1018	1186	942	750	1087	1135
ENSMUSG00000003032	Klf4	4	7833	6795	5137	4642	5322	4764	6856	3961	6128	5275	6575	6240
ENSMUSG00000003033	Ap1m1	8	436	357	429	432	438	380	365	446	312	258	422	350
ENSMUSG00000003037	Rab8a	8	1470	1082	1103	1026	1109	994	1180	1077	845	832	1184	1114
ENSMUSG00000003038	Hmgn2	4	351	286	258	321	275	269	283	307	179	146	276	183
ENSMUSG00000003039	Fam32a	8	852	639	631	626	804	573	691	663	577	455	649	738
ENSMUSG00000003051	Elf3	1	3875	2919	2983	3068	3153	2883	3293	2883	2690	2354	2945	3205
ENSMUSG00000003062	Stard3nl	13	271	210	186	211	263	181	196	405	197	159	194	255
ENSMUSG00000003068	Stk11	10	1092	881	886	925	889	780	911	891	670	551	909	793
ENSMUSG00000003070	Efna2	10	27	25	51	60	37	41	37	44	24	9	33	20
ENSMUSG00000003072	Atp5d	10	3897	2140	1946	2060	2446	1794	2111	1984	1895	1880	2225	2300
ENSMUSG00000003099	Ppp5c	7	1587	1080	1004	1085	1269	993	1183	821	959	903	1229	1178
ENSMUSG00000003119	Cdk12	11	2474	2067	2248	1985	2151	1887	2184	2081	1819	1630	2312	2228
ENSMUSG00000003123	Lipe	7	286	149	219	212	165	163	161	213	106	87	174	144
ENSMUSG00000003131	Pafah1b2	9	1502	1338	1296	1247	1534	1188	1358	1340	1158	1019	1259	1303
ENSMUSG00000003134	Tbc1d8	1	366	335	432	461	427	391	390	391	353	251	452	391
ENSMUSG00000003135	Cnot11	1	518	341	335	393	381	358	360	365	288	279	377	380
ENSMUSG00000003153	Slc2a3	6	102	79	93	84	94	97	90	140	74	38	92	77
ENSMUSG00000003154	Foxj2	6	792	860	945	848	835	814	827	797	695	534	1091	816
ENSMUSG00000003161	Sri	5	4021	2589	2214	2028	3325	2142	2670	2510	2390	2282	2387	2910
ENSMUSG00000003166	Dgcr2	16	940	718	780	777	933	732	772	773	685	606	852	814
ENSMUSG00000003184	Irf3	7	803	719	727	736	689	676	756	669	593	463	798	759
ENSMUSG00000003190	Bcl2l12	7	193	129	142	142	166	134	132	139	104	84	150	140
ENSMUSG00000003198	Zfp959	17	94	97	104	82	113	86	110	97	95	86	99	130
ENSMUSG00000003199	Mpnd	17	531	321	333	410	447	294	331	350	306	264	369	341
ENSMUSG00000003200	Sh3gl1	17	687	544	545	584	574	489	531	544	396	360	595	549
ENSMUSG00000003206	Ebi3	17	30	30	10	14	22	24	24	23	11	8	23	13
ENSMUSG00000003208	Yju2	17	154	93	112	108	131	119	118	110	85	71	120	99
ENSMUSG00000003226	Ranbp2	10	5069	4840	4979	4215	4954	4291	5005	4505	4195	3563	4770	5264
ENSMUSG00000003227	Edar	10	0	2	5	5	6	5	5	10	1	5	6	4
ENSMUSG00000003228	Grk5	19	508	535	562	503	565	454	433	510	388	348	454	495
ENSMUSG00000003233	Dvl3	16	1258	1252	1404	1449	1122	1142	1255	1459	920	746	1553	1067
ENSMUSG00000003234	Abcf3	16	608	582	535	521	600	496	622	577	449	401	498	554
ENSMUSG00000003235	Eif2b5	16	793	426	450	451	529	423	461	432	407	338	482	488
ENSMUSG00000003269	Cyth2	7	683	598	586	651	623	498	590	517	526	380	618	559
ENSMUSG00000003271	Sult2b1	7	298	98	57	49	102	57	102	89	91	114	93	95
ENSMUSG00000003273	Car11	7	20	40	64	53	28	35	32	46	17	8	52	26
ENSMUSG00000003279	Dlgap1	17	33	52	75	70	54	47	52	73	28	25	65	50
ENSMUSG00000003282	Plag1	4	148	137	147	118	196	113	147	207	108	115	154	173
ENSMUSG00000003283	Hck	2	113	55	81	59	98	59	50	44	50	36	74	56
ENSMUSG00000003299	Mrpl4	9	667	406	452	398	429	354	429	369	302	342	382	410
ENSMUSG00000003308	Keap1	9	908	693	715	682	703	709	739	886	615	537	723	676
ENSMUSG00000003309	Ap1m2	9	1403	661	562	592	931	598	651	620	670	700	597	884
ENSMUSG00000003316	Glg1	8	3770	2857	3111	2991	3429	2693	2778	3004	2346	2201	2916	3026
ENSMUSG00000003344	Btbd2	10	523	397	377	502	473	356	437	531	354	283	434	450
ENSMUSG00000003345	Csnk1g2	10	1586	1253	1275	1391	1422	1112	1256	1306	1012	913	1413	1258
ENSMUSG00000003346	Abhd17a	10	729	384	382	449	594	359	426	502	355	346	495	428
ENSMUSG00000003348	Mob3a	10	348	314	335	319	340	318	325	300	289	205	322	337
ENSMUSG00000003352	Cacnb3	15	538	525	535	633	547	478	595	551	451	330	719	510
ENSMUSG00000003354	Ccdc65	15	5	2	1	2	2	4	3	10	1	3	4	7
ENSMUSG00000003355	Fkbp11	15	52	44	30	62	62	38	25	25	17	34	22	31
ENSMUSG00000003360	Ddx23	15	852	687	588	704	724	631	662	644	517	483	717	631
ENSMUSG00000003363	Pld3	7	425	416	412	482	436	370	391	367	287	284	484	396
ENSMUSG00000003378	Grik5	7	214	234	341	390	298	302	292	351	197	155	376	249
ENSMUSG00000003379	Cd79a	7	53	76	86	104	36	84	41	29	54	20	86	77
ENSMUSG00000003380	Rabac1	7	533	244	263	280	381	227	268	269	284	223	232	378
ENSMUSG00000003382	Etv3	3	1872	1644	1536	1249	1942	1334	1539	1271	1410	1189	1472	1803
ENSMUSG00000003402	Prkcsh	9	1423	1008	978	993	1044	894	929	977	748	686	957	866
ENSMUSG00000003410	Elavl3	9	31	34	46	47	29	32	38	86	30	26	53	37
ENSMUSG00000003411	Rab3b	4	147	112	90	77	73	65	90	71	102	115	103	118
ENSMUSG00000003418	St8sia6	2	36	77	71	59	60	56	50	35	37	31	60	47
ENSMUSG00000003420	Fcgrt	7	586	705	781	880	938	616	698	991	589	515	667	770
ENSMUSG00000003421	Nosip	7	413	251	255	296	286	273	266	290	255	238	316	265
ENSMUSG00000003423	Pih1d1	7	324	237	193	206	234	183	167	206	179	148	225	211
ENSMUSG00000003429	Rps11	7	4347	2602	2579	2605	3477	2413	3020	2651	2686	2233	2933	3289
ENSMUSG00000003435	Supt5	7	1682	1152	1295	1299	1242	1267	1282	1318	1014	802	1420	1152
ENSMUSG00000003436	Dll3	7	6	1	1	7	4	1	1	5	4	2	2	6
ENSMUSG00000003437	Paf1	7	538	543	661	563	444	527	632	567	354	261	615	496
ENSMUSG00000003438	Timm50	7	505	262	215	225	270	214	255	252	210	196	244	277
ENSMUSG00000003444	Med29	7	81	82	74	84	89	62	82	85	41	43	106	65
ENSMUSG00000003452	Bicd1	6	719	670	632	565	871	556	602	602	525	446	588	736
ENSMUSG00000003458	Ncstn	1	2156	1676	1767	1624	1906	1379	1769	1723	1678	1425	1938	1706
ENSMUSG00000003464	Pex19	1	1006	707	680	693	857	610	722	886	598	531	751	726
ENSMUSG00000003469	Phyhip	14	3	1	4	5	6	2	3	5	4	0	3	5
ENSMUSG00000003476	Crhr2	6	4	3	10	3	6	6	3	4	2	3	2	8
ENSMUSG00000003477	Inmt	6	4	5	10	4	3	9	8	2	7	2	12	17
ENSMUSG00000003484	Cyp4f18	8	49	43	33	35	42	40	26	18	37	15	29	36
ENSMUSG00000003500	Impdh1	6	456	257	262	314	248	236	200	329	164	152	232	224
ENSMUSG00000003518	Dusp3	11	1151	1055	1015	1074	1051	894	894	990	799	713	1166	1037
ENSMUSG00000003526	Prodh	16	189	126	137	126	145	122	140	199	130	99	152	148
ENSMUSG00000003527	Ess2	16	225	167	203	236	263	204	234	219	204	158	232	192
ENSMUSG00000003528	Slc25a1	16	1168	691	594	656	708	607	705	841	557	591	725	670
ENSMUSG00000003531	Dgcr6	16	193	132	146	177	169	139	202	137	123	114	154	193
ENSMUSG00000003534	Ddr1	17	1536	1227	1157	1293	1338	1007	1179	1149	1120	945	1398	1182
ENSMUSG00000003541	Ier3	17	183	91	118	93	80	78	92	88	73	42	78	74
ENSMUSG00000003545	Fosb	7	83	634	431	1057	46	121	209	40	423	85	250	108
ENSMUSG00000003546	Klc4	17	1620	939	761	787	1095	774	981	920	871	800	966	936
ENSMUSG00000003549	Ercc1	7	359	150	159	136	119	155	143	130	137	106	146	120
ENSMUSG00000003559	As3mt	19	509	243	220	274	324	248	280	228	257	263	292	303
ENSMUSG00000003573	Homer3	8	92	112	145	144	133	126	125	130	73	72	131	107
ENSMUSG00000003575	Crtc1	8	436	398	416	570	583	432	466	588	405	316	584	448
ENSMUSG00000003581	Rnf215	11	180	179	165	194	232	139	178	195	169	108	225	210
ENSMUSG00000003585	Sec14l2	11	40	30	37	49	55	52	39	48	30	28	34	28
ENSMUSG00000003604	Aven	2	278	237	197	194	253	201	204	203	175	188	217	243
ENSMUSG00000003617	Cp	3	571	528	768	440	477	493	472	194	501	396	603	635
ENSMUSG00000003623	Crot	5	959	575	654	571	919	561	711	865	631	616	715	884
ENSMUSG00000003644	Rps6ka1	4	4135	2374	2060	2040	2546	2139	2612	2406	2092	1942	2469	2350
ENSMUSG00000003657	Calb2	8	63	116	150	127	105	127	123	264	117	86	191	113
ENSMUSG00000003660	Snrnp200	2	3111	2039	2041	2039	2350	1904	2261	2060	1861	1645	2039	2444
ENSMUSG00000003662	Ciao1	2	422	306	289	259	341	242	300	234	277	251	305	359
ENSMUSG00000003665	Has1	17	1	6	7	4	1	2	0	0	2	0	0	2
ENSMUSG00000003680	Taf6l	19	122	83	105	106	110	94	108	118	75	80	114	110
ENSMUSG00000003721	Insig2	1	746	376	379	327	547	355	378	391	392	316	400	435
ENSMUSG00000003731	Kpna6	4	1797	1631	1484	1500	1745	1311	1673	1366	1340	1230	1652	1613
ENSMUSG00000003746	Man1a	10	1610	1516	1313	1296	1689	1267	1376	1201	1302	1063	1428	1623
ENSMUSG00000003752	Itpkc	7	479	466	372	348	519	367	496	400	506	384	504	482
ENSMUSG00000003762	Coq8b	7	294	216	251	261	258	202	223	208	166	166	233	237
ENSMUSG00000003778	Brd8	18	1698	1098	1238	1241	1397	1087	1197	1212	1062	907	1276	1305
ENSMUSG00000003779	Kif20a	18	669	256	284	230	284	194	161	276	136	219	160	251
ENSMUSG00000003808	Farsa	8	570	433	458	459	429	411	452	446	342	284	451	419
ENSMUSG00000003809	Gcdh	8	319	227	204	266	293	202	260	232	215	210	256	277
ENSMUSG00000003810	Mast2	4	2427	1922	1912	1825	2187	1687	1905	1833	1685	1676	2069	2189
ENSMUSG00000003812	Dnase2a	8	223	142	143	162	175	129	139	121	117	119	184	154
ENSMUSG00000003813	Rad23a	8	844	505	521	547	531	469	487	532	367	347	545	472
ENSMUSG00000003814	Calr	8	9395	6856	8450	6940	5692	6291	5834	5994	4337	5030	5699	6182
ENSMUSG00000003824	Syce2	8	45	42	34	50	39	58	39	39	21	27	29	24
ENSMUSG00000003847	Nfat5	8	4436	5237	5582	4756	5695	4497	5253	5503	4226	3656	5828	5086
ENSMUSG00000003848	Nob1	8	284	248	245	251	275	252	273	253	235	156	251	243
ENSMUSG00000003849	Nqo1	8	266	501	455	429	716	471	605	815	412	422	559	586
ENSMUSG00000003863	Ppfia3	7	134	97	69	82	105	62	78	155	97	93	105	92
ENSMUSG00000003865	Gys1	7	955	419	500	457	452	386	401	454	326	297	501	422
ENSMUSG00000003868	Ruvbl2	7	638	395	420	394	347	357	354	387	292	267	355	332
ENSMUSG00000003872	Lin7b	7	6	6	5	9	14	3	9	13	3	4	9	10
ENSMUSG00000003873	Bax	7	228	162	129	135	168	130	150	172	107	96	133	161
ENSMUSG00000003882	Il7r	15	84	108	98	120	145	117	103	66	126	97	142	117
ENSMUSG00000003923	Tfam	10	555	338	333	343	428	350	380	443	361	327	377	462
ENSMUSG00000003929	Zfp81	17	344	277	302	275	350	307	287	363	228	213	303	303
ENSMUSG00000003934	Efnb3	11	25	45	93	100	80	82	77	77	51	24	87	64
ENSMUSG00000003948	Mmd	11	216	170	253	232	165	173	191	333	113	81	192	198
ENSMUSG00000003949	Hlf	11	83	186	296	311	260	282	206	379	157	86	361	177
ENSMUSG00000003955	Fam162a	16	1033	365	290	344	375	298	310	531	257	257	295	343
ENSMUSG00000003970	Rpl8	15	5942	3639	3322	3571	4168	3239	3884	3573	3319	3084	3780	4165
ENSMUSG00000003974	Grm3	5	1	2	1	2	1	1	0	0	1	1	3	5
ENSMUSG00000003992	Ssbp2	13	286	302	491	416	374	392	396	518	297	198	493	386
ENSMUSG00000004018	Fancl	11	181	156	152	130	186	148	161	157	157	158	165	169
ENSMUSG00000004031	Brinp2	1	86	109	177	160	74	110	141	29	109	83	248	144
ENSMUSG00000004032	Gstm5	3	290	297	247	258	271	201	264	205	197	209	272	281
ENSMUSG00000004035	Gstm7	3	101	79	61	70	80	58	89	50	67	71	72	74
ENSMUSG00000004038	Gstm3	3	35	23	97	12	18	12	26	24	28	16	25	112
ENSMUSG00000004040	Stat3	11	3124	2313	2767	2419	2177	2363	2041	1959	1789	1552	2329	2007
ENSMUSG00000004043	Stat5a	11	251	192	239	269	262	228	224	220	177	162	253	261
ENSMUSG00000004044	Cavin1	11	2961	3374	3941	4295	2553	2662	2668	3363	1772	1656	3442	2444
ENSMUSG00000004054	Map3k11	19	1163	852	798	828	882	726	924	834	748	602	959	842
ENSMUSG00000004056	Akt2	7	1004	721	840	871	798	702	709	803	581	511	791	739
ENSMUSG00000004069	Dnaja3	16	1111	723	719	768	735	656	697	675	578	565	706	784
ENSMUSG00000004070	Hmox2	16	441	331	361	356	346	314	340	330	292	225	388	370
ENSMUSG00000004071	Cdip1	16	964	812	870	817	964	764	829	911	804	668	1102	911
ENSMUSG00000004085	Map3k20	2	2124	1993	2562	2117	1936	1765	1814	1865	1399	1092	2230	1842
ENSMUSG00000004096	Cwc15	9	433	482	402	454	351	413	407	405	273	276	448	340
ENSMUSG00000004098	Col5a3	9	743	654	843	894	540	585	520	665	422	279	829	450
ENSMUSG00000004099	Dnmt1	9	1957	1013	1240	1105	1072	1171	954	1281	768	767	1073	889
ENSMUSG00000004100	Ppan	9	387	370	351	368	263	353	406	318	253	188	331	325
ENSMUSG00000004105	Angptl2	2	551	1123	1459	1680	1094	1088	949	1443	638	530	1408	956
ENSMUSG00000004110	Cacna1e	1	261	424	561	571	861	580	837	1446	574	518	922	725
ENSMUSG00000004113	Cacna1b	2	259	233	264	278	307	225	256	268	181	173	361	276
ENSMUSG00000004127	Trmt10a	3	151	81	89	84	131	89	105	107	73	67	85	88
ENSMUSG00000004151	Etv1	12	377	397	539	481	461	440	471	798	361	281	598	432
ENSMUSG00000004187	Kifc2	15	107	127	124	154	150	128	149	186	110	105	159	142
ENSMUSG00000004207	Psap	10	7012	5101	5587	5754	6110	4838	4831	5416	4547	3784	5774	5360
ENSMUSG00000004221	Ikbkg	X	771	572	592	604	822	565	651	608	600	571	640	774
ENSMUSG00000004231	Pax2	19	0	2	35	17	0	0	0	0	0	0	0	21
ENSMUSG00000004233	Wars2	3	331	256	257	293	278	224	226	256	198	189	249	306
ENSMUSG00000004263	Atn1	6	64	104	134	140	73	132	124	129	58	41	138	71
ENSMUSG00000004264	Phb2	6	2003	1264	1392	1308	1251	1284	1383	1558	1108	1068	1464	1325
ENSMUSG00000004266	Ptpn6	6	325	402	364	382	342	317	281	294	306	210	373	343
ENSMUSG00000004267	Eno2	6	165	166	171	184	144	137	133	200	80	59	160	92
ENSMUSG00000004268	Emg1	6	581	429	350	309	399	342	381	326	346	288	364	353
ENSMUSG00000004270	Lpcat3	6	1129	847	872	789	827	726	803	894	676	674	885	810
ENSMUSG00000004285	Atp6v1f	6	480	357	336	319	415	290	397	335	294	249	351	369
ENSMUSG00000004296	Il12b	11	7	5	9	2	4	3	3	1	2	1	1	8
ENSMUSG00000004317	Clcn5	X	1214	949	801	769	1002	677	941	777	720	751	880	874
ENSMUSG00000004319	Clcn3	8	2891	2110	1752	1699	2561	1581	2095	1851	1897	1860	2055	2231
ENSMUSG00000004328	Hif3a	7	1427	1013	1318	1483	1874	1457	1510	2084	1261	1250	1920	1632
ENSMUSG00000004347	Pde1c	6	69	58	90	80	73	83	83	174	65	50	88	85
ENSMUSG00000004356	Utp20	10	2315	1450	1352	1243	1739	1294	1385	1451	1332	1352	1284	1726
ENSMUSG00000004359	Spic	10	11	20	12	9	16	8	12	12	7	5	10	9
ENSMUSG00000004360	9330159F19Rik	10	60	67	146	61	76	78	77	81	71	38	117	84
ENSMUSG00000004364	Cul3	1	1917	1831	1963	1768	1954	1635	1890	1965	1507	1374	1916	1894
ENSMUSG00000004366	Sst	16	44	32	50	52	45	38	48	193	18	29	45	35
ENSMUSG00000004371	Il11	7	24	9	15	9	13	13	13	14	12	21	18	23
ENSMUSG00000004383	Large1	8	502	559	623	615	679	518	521	700	506	361	609	601
ENSMUSG00000004393	Ddx56	11	429	255	302	268	304	225	305	315	221	265	278	285
ENSMUSG00000004394	Tmed4	11	625	422	447	462	592	401	507	564	477	401	506	579
ENSMUSG00000004415	Col26a1	5	7	29	32	50	64	32	52	82	22	19	56	82
ENSMUSG00000004446	Bid	6	180	155	135	108	136	116	144	166	105	104	158	133
ENSMUSG00000004451	Ralb	1	1553	940	860	839	1146	814	879	815	775	759	890	927
ENSMUSG00000004455	Ppp1cc	5	1048	693	767	652	775	655	760	786	598	552	721	742
ENSMUSG00000004460	Dnajb11	16	1359	1035	1165	1020	859	985	941	958	685	687	926	859
ENSMUSG00000004462	Tbccd1	16	572	336	405	326	504	331	388	412	362	325	365	510
ENSMUSG00000004473	Clec11a	7	42	64	70	111	84	42	42	62	41	24	71	67
ENSMUSG00000004500	Zfp324	7	319	253	296	306	286	218	253	281	222	177	246	244
ENSMUSG00000004508	Gab2	7	467	457	530	540	479	397	438	659	374	282	548	376
ENSMUSG00000004530	Coro1c	5	4206	2969	3201	2791	2598	2587	2975	3024	2342	2134	3242	2736
ENSMUSG00000004535	Tax1bp1	6	11850	8414	8276	6486	8372	7076	8395	4891	6934	6365	8162	8019
ENSMUSG00000004540	Psg17	7	3	4	7	9	6	4	3	3	3	0	5	11
ENSMUSG00000004552	Ctse	1	113	335	225	318	305	367	318	105	384	334	355	280
ENSMUSG00000004558	Ndrg2	14	2201	2540	1952	1896	2390	1635	1986	1172	1779	1459	2425	2179
ENSMUSG00000004561	Mettl17	14	363	295	290	297	437	321	341	352	333	323	338	403
ENSMUSG00000004562	Arhgef40	14	1205	875	1129	1266	1073	1024	970	1141	804	557	1190	913
ENSMUSG00000004565	Pnpla6	8	1045	898	817	1005	1235	845	1023	1132	849	779	1084	1061
ENSMUSG00000004567	Mcoln1	8	600	486	532	584	665	512	593	675	445	431	616	595
ENSMUSG00000004568	Arhgef18	8	1296	923	1074	1098	1170	986	1088	1251	950	873	1198	1153
ENSMUSG00000004591	Pkn2	3	2509	2572	2360	1965	2546	2034	2484	2253	2003	1846	2445	2563
ENSMUSG00000004609	Cd33	7	256	297	306	281	290	244	265	214	208	131	323	303
ENSMUSG00000004610	Etfb	7	45	24	28	56	25	36	46	51	26	30	41	32
ENSMUSG00000004612	Nkg7	7	5	14	16	4	7	5	12	6	7	8	9	13
ENSMUSG00000004626	Stxbp2	8	1547	1130	966	1046	1134	924	1128	1019	961	912	1169	1130
ENSMUSG00000004631	Sgce	6	239	260	391	336	325	262	274	358	205	149	310	258
ENSMUSG00000004633	Chn2	6	163	102	99	129	129	73	122	251	58	47	101	94
ENSMUSG00000004637	Wwox	8	266	229	285	261	306	224	285	280	187	172	280	281
ENSMUSG00000004642	Slbp	5	661	471	445	417	513	431	502	480	426	370	484	462
ENSMUSG00000004654	Ghrhr	6	2	1	2	4	4	2	1	7	2	3	6	1
ENSMUSG00000004655	Aqp1	6	458	368	555	518	408	394	429	711	352	265	498	390
ENSMUSG00000004661	Arid3b	9	248	313	290	279	324	298	341	257	299	196	348	293
ENSMUSG00000004665	Cnn2	10	787	637	836	1147	740	802	647	893	453	397	849	645
ENSMUSG00000004667	Polr2e	10	498	397	412	394	395	402	516	402	305	308	413	400
ENSMUSG00000004668	Abca13	11	135	20	15	10	15	16	20	3	25	38	21	16
ENSMUSG00000004677	Myo9b	8	1676	1421	1627	1531	1436	1416	1442	1421	1119	997	1594	1412
ENSMUSG00000004698	Hdac9	12	137	215	285	285	216	218	182	227	161	115	212	206
ENSMUSG00000004707	Ly9	1	30	33	39	25	24	47	21	23	22	20	50	28
ENSMUSG00000004709	Cd244a	1	103	107	82	119	178	103	107	99	106	80	108	141
ENSMUSG00000004730	Adgre1	17	291	303	255	278	331	255	234	193	252	177	279	268
ENSMUSG00000004748	Mtfp1	11	124	64	74	82	75	74	74	74	58	54	79	90
ENSMUSG00000004768	Rab23	1	287	313	344	382	338	285	309	395	286	238	346	296
ENSMUSG00000004771	Rab11a	9	1754	1094	970	847	1209	902	1049	857	861	869	989	1117
ENSMUSG00000004788	Eif2b2	12	383	219	245	241	225	224	264	212	184	166	233	229
ENSMUSG00000004789	Dlst	12	3655	2230	2097	2020	2400	2002	2229	2130	1943	1881	2279	2384
ENSMUSG00000004791	Pgf	12	14	13	14	13	15	15	13	13	9	6	19	10
ENSMUSG00000004798	Ulk2	11	676	695	843	777	945	644	733	838	633	571	845	868
ENSMUSG00000004814	Ccl24	5	7	9	7	4	4	3	7	3	0	2	5	6
ENSMUSG00000004815	Dgkq	5	791	492	482	474	676	495	559	617	596	480	651	702
ENSMUSG00000004821	Tmed11	5	0	0	0	12	21	0	0	0	0	0	0	0
ENSMUSG00000004837	Grap	11	54	57	62	61	56	66	52	47	50	27	59	54
ENSMUSG00000004843	Chmp2b	16	1535	1341	1196	1087	1499	1138	1323	1248	1226	1121	1219	1491
ENSMUSG00000004846	Plod3	5	623	404	528	462	426	396	387	369	294	268	462	379
ENSMUSG00000004849	Ap1s1	5	1177	559	549	586	686	506	542	588	491	532	552	561
ENSMUSG00000004864	Mapk13	17	2119	888	981	802	1152	869	951	580	965	909	982	1081
ENSMUSG00000004865	Srpk1	17	2163	1847	1772	1734	2055	1584	1810	1985	1631	1395	1734	1821
ENSMUSG00000004880	Lbr	1	1909	983	917	895	1158	945	946	941	836	852	904	935
ENSMUSG00000004885	Crabp2	3	1	1	23	8	0	3	1	2	0	0	1	2
ENSMUSG00000004891	Nes	3	184	346	396	561	299	385	303	437	161	163	413	212
ENSMUSG00000004892	Bcan	3	6	3	3	2	8	6	3	8	8	5	9	10
ENSMUSG00000004895	Prcc	3	636	561	514	559	582	491	505	530	387	365	601	535
ENSMUSG00000004896	Rrnad1	3	363	310	360	349	378	338	385	403	272	250	373	410
ENSMUSG00000004897	Hdgf	3	2761	1893	1973	1706	1607	1610	1756	1668	1295	1222	1775	1545
ENSMUSG00000004929	Thop1	10	779	300	340	386	373	339	401	304	249	276	356	339
ENSMUSG00000004931	Apba3	10	414	208	229	232	259	194	243	210	183	182	235	261
ENSMUSG00000004933	Matk	10	19	12	17	15	18	19	13	15	15	12	25	19
ENSMUSG00000004934	Pias4	10	455	314	294	329	339	298	344	357	268	242	443	357
ENSMUSG00000004936	Map2k1	9	2027	1310	1029	1052	1550	1074	1258	986	1242	1172	1222	1297
ENSMUSG00000004937	Sgta	10	1460	1024	1021	958	1036	925	1013	1027	803	784	1184	1024
ENSMUSG00000004945	Tmem242	17	522	322	292	353	400	273	319	312	283	288	330	344
ENSMUSG00000004947	Dtx2	5	227	212	259	242	271	180	242	232	213	144	270	227
ENSMUSG00000004951	Hspb1	5	431	317	374	260	152	188	177	199	164	86	218	220
ENSMUSG00000004952	Rasa4	5	664	1258	994	1371	1403	1059	1260	1233	1114	747	1227	1330
ENSMUSG00000004961	Syt5	7	52	30	42	49	23	34	36	66	33	21	41	30
ENSMUSG00000004980	Hnrnpa2b1	6	6679	5638	5597	5520	5747	5169	5598	5895	4632	4047	5287	5501
ENSMUSG00000004988	Fxyd4	6	274	99	41	101	78	103	90	1	239	135	186	160
ENSMUSG00000004994	Ccdc130	8	123	143	118	126	102	124	121	105	105	100	119	128
ENSMUSG00000004996	Mri1	8	172	107	125	131	156	126	180	166	136	122	161	145
ENSMUSG00000005034	Prkacb	3	3931	2584	2607	2349	3154	2353	2809	1584	2550	2162	2853	2863
ENSMUSG00000005043	Sgsh	11	305	195	187	231	240	210	226	257	198	165	255	234
ENSMUSG00000005045	Chd5	4	117	128	140	170	101	165	135	195	95	69	217	121
ENSMUSG00000005054	Cstb	10	460	303	277	276	321	224	239	268	267	224	249	299
ENSMUSG00000005057	Sh2b2	5	39	40	43	48	32	45	51	72	35	19	44	27
ENSMUSG00000005069	Pex5	6	582	407	375	478	551	392	414	408	429	378	477	473
ENSMUSG00000005078	Jkamp	12	333	200	226	234	292	195	256	258	223	197	214	266
ENSMUSG00000005087	Cd44	2	1366	1543	1397	1178	1222	986	1219	1768	927	882	1244	1128
ENSMUSG00000005089	Slc1a2	2	16	35	41	39	38	38	34	63	34	29	47	32
ENSMUSG00000005102	Eif2ak4	2	759	633	621	676	780	567	625	900	616	511	643	796
ENSMUSG00000005103	Wdr1	5	6853	5592	4724	4853	5622	4299	5320	4088	4648	4239	4383	5462
ENSMUSG00000005107	Slc2a9	5	161	101	102	85	160	91	122	158	88	93	92	121
ENSMUSG00000005124	Ccn4	15	113	150	169	173	156	122	121	163	99	97	151	150
ENSMUSG00000005125	Ndrg1	15	2221	1294	1258	1229	1597	1065	1470	2472	1403	926	1850	2137
ENSMUSG00000005131	4930550C14Rik	9	4	14	10	6	9	6	11	4	3	4	11	6
ENSMUSG00000005142	Man2b1	8	1414	1296	1373	1314	1587	1158	1237	1417	1243	901	1390	1424
ENSMUSG00000005148	Klf5	14	9068	12966	10359	9647	11512	10050	12531	8949	10808	8618	13487	12192
ENSMUSG00000005150	Wdr83	8	178	131	118	146	181	117	160	159	110	106	143	155
ENSMUSG00000005161	Prdx2	8	1524	887	890	829	1194	775	844	832	851	852	796	1064
ENSMUSG00000005198	Polr2a	11	3500	2060	2445	2545	2430	2199	2127	2695	1750	1575	2664	2151
ENSMUSG00000005204	Senp3	11	955	697	683	696	775	611	741	721	643	532	683	720
ENSMUSG00000005220	Corin	5	9	3	3	4	4	4	3	7	1	3	4	9
ENSMUSG00000005225	Plekha8	6	1984	1105	971	803	1184	913	1086	939	1079	995	1116	1222
ENSMUSG00000005232	G6pc2	2	0	0	1	11	2	0	0	0	3	0	0	0
ENSMUSG00000005233	Spc25	2	345	117	125	117	126	76	72	131	76	105	85	110
ENSMUSG00000005237	Dnah2	11	91	47	48	55	33	62	62	61	47	57	63	58
ENSMUSG00000005251	Ripk4	16	437	447	357	350	448	342	440	380	411	350	357	492
ENSMUSG00000005262	Ufd1	16	650	502	522	453	621	443	516	540	496	427	550	570
ENSMUSG00000005267	Zfp287	11	139	111	130	125	142	120	111	127	78	74	133	129
ENSMUSG00000005268	Prlr	15	67	88	116	105	140	60	58	341	64	41	66	171
ENSMUSG00000005299	Letm1	5	1946	1153	945	976	1106	856	1031	909	847	963	998	1043
ENSMUSG00000005312	Ubqln1	13	2511	2045	2050	1838	2016	1853	1979	2158	1582	1492	2010	1942
ENSMUSG00000005320	Fgfr4	13	369	297	296	310	353	259	331	408	258	199	342	315
ENSMUSG00000005338	Cadm3	1	194	218	353	319	192	234	198	277	139	124	314	184
ENSMUSG00000005339	Fcer1a	1	3	2	2	3	4	3	0	3	1	0	0	0
ENSMUSG00000005354	Txn2	15	1547	1041	1017	942	1054	909	1025	969	823	745	927	1052
ENSMUSG00000005355	Casp14	10	319	164	114	166	102	104	159	6	131	145	197	141
ENSMUSG00000005357	Slc1a6	10	3	1	1	3	5	3	3	5	2	2	1	2
ENSMUSG00000005360	Slc1a3	15	28	42	64	74	55	34	42	30	28	26	51	43
ENSMUSG00000005362	Crbn	6	460	393	375	377	533	394	414	468	429	370	444	528
ENSMUSG00000005364	Il5ra	6	5	4	2	3	5	3	3	9	2	0	4	6
ENSMUSG00000005370	Msh6	17	663	503	517	488	461	499	548	463	378	381	585	441
ENSMUSG00000005371	Fbxo11	17	1341	1346	1417	1237	1348	1274	1400	1380	1034	900	1511	1346
ENSMUSG00000005373	Mlxipl	5	286	342	307	420	361	293	401	403	236	224	398	292
ENSMUSG00000005374	Tbl2	5	701	495	491	506	547	460	541	519	411	360	544	504
ENSMUSG00000005378	Bud23	5	428	257	273	241	285	226	249	248	220	179	219	251
ENSMUSG00000005397	Nid1	13	4350	3652	5104	4711	3777	3741	3333	4790	2530	1878	4515	3249
ENSMUSG00000005410	Mcm5	8	1077	397	495	415	424	461	415	457	327	333	373	355
ENSMUSG00000005413	Hmox1	8	92	75	95	71	54	72	74	80	57	52	69	48
ENSMUSG00000005417	Mprip	11	3671	3622	4177	4354	3651	3484	3584	4128	2840	2415	4041	3436
ENSMUSG00000005442	Cic	7	2280	1861	2388	2490	1998	2063	1987	2209	1459	1252	2468	1928
ENSMUSG00000005447	Pafah1b3	7	806	430	378	376	495	369	454	391	421	432	456	483
ENSMUSG00000005465	Il27ra	8	39	25	53	51	37	51	37	22	32	20	39	19
ENSMUSG00000005469	Prkaca	8	1041	784	880	953	901	774	810	860	693	594	891	812
ENSMUSG00000005470	Asf1b	8	311	70	104	63	63	88	50	59	57	75	71	54
ENSMUSG00000005481	Ddx39a	8	1163	535	531	460	520	500	491	479	433	450	536	486
ENSMUSG00000005483	Dnajb1	8	637	810	775	632	710	664	811	725	557	487	624	629
ENSMUSG00000005493	Msh4	3	23	18	11	13	13	11	25	15	19	13	10	20
ENSMUSG00000005501	Usp40	1	695	598	684	656	795	587	651	697	581	517	684	721
ENSMUSG00000005503	Evx1	6	30	33	17	31	42	28	26	27	30	26	28	27
ENSMUSG00000005505	Kbtbd4	2	253	204	159	157	183	181	182	137	158	133	159	204
ENSMUSG00000005506	Celf1	2	3606	2775	2947	2611	3193	2656	3056	2980	2640	2384	3154	3090
ENSMUSG00000005510	Ndufs3	2	726	453	425	500	629	448	515	519	463	465	505	541
ENSMUSG00000005514	Por	5	1177	881	946	962	1018	782	947	1393	741	656	1096	1063
ENSMUSG00000005533	Igf1r	7	1625	1412	2104	1895	1717	1710	1738	2203	1268	1062	2217	1571
ENSMUSG00000005534	Insr	8	2680	2098	2432	2358	3318	2245	2548	2836	2459	2262	2750	2896
ENSMUSG00000005540	Fcer2a	8	40	72	73	127	71	114	60	28	64	15	130	72
ENSMUSG00000005553	Atp4a	7	0	0	2	0	0	0	0	2	0	2	0	2
ENSMUSG00000005566	Trim28	7	2328	1502	1783	1811	1760	1578	1614	1858	1371	1196	1693	1630
ENSMUSG00000005575	Ube2m	7	1126	781	850	765	586	670	703	793	537	470	755	617
ENSMUSG00000005580	Adcy9	16	384	389	411	403	481	409	396	357	352	291	429	391
ENSMUSG00000005583	Mef2c	13	395	548	850	778	636	630	548	594	483	314	725	594
ENSMUSG00000005609	Ctr9	7	1246	1269	1112	1051	1283	1087	1255	1092	1091	861	1272	1277
ENSMUSG00000005610	Eif4g2	7	17167	13463	12780	11941	14530	11374	13468	11729	11024	9668	12459	13000
ENSMUSG00000005611	Irag1	7	1000	1051	1530	1556	971	1119	1041	1273	777	567	1508	955
ENSMUSG00000005615	Pcyt1a	16	1431	1030	901	957	1186	852	909	1334	814	792	916	1013
ENSMUSG00000005621	Zfp592	7	1136	1060	1201	1115	1076	979	1068	998	941	816	1314	1150
ENSMUSG00000005625	Psmd4	3	912	632	579	551	589	518	631	536	472	442	590	591
ENSMUSG00000005628	Tmod4	3	60	68	96	63	105	71	84	61	68	63	81	70
ENSMUSG00000005640	Insrr	3	16	82	63	153	137	103	103	43	158	93	190	122
ENSMUSG00000005656	Snx6	12	901	640	644	640	775	639	720	656	631	532	637	749
ENSMUSG00000005667	Mthfd2	6	598	114	130	135	131	115	92	130	72	65	66	80
ENSMUSG00000005672	Kit	5	918	971	1133	1281	1257	1125	1086	1990	994	829	1306	1239
ENSMUSG00000005674	Tomm40l	1	471	247	272	285	357	279	271	227	243	228	294	313
ENSMUSG00000005677	Nr1i3	1	24	90	54	58	138	62	74	45	64	78	91	90
ENSMUSG00000005681	Apoa2	1	0	0	0	0	0	0	0	0	0	0	0	0
ENSMUSG00000005682	Pan2	10	864	692	798	770	867	778	797	836	694	599	900	789
ENSMUSG00000005683	Cs	10	10353	4131	3787	3549	4541	3403	4036	3409	3895	4443	4185	4396
ENSMUSG00000005686	Ampd3	7	1049	715	742	775	944	788	825	965	693	641	783	899
ENSMUSG00000005687	Bcas2	3	599	475	440	509	470	470	453	489	430	395	529	522
ENSMUSG00000005696	Sh2d1a	X	4	1	5	3	3	2	5	1	0	1	2	1
ENSMUSG00000005698	Ctcf	8	1280	1135	1169	1153	1176	1129	1237	1167	987	892	1265	1171
ENSMUSG00000005699	Pard6a	8	47	26	32	43	39	33	23	28	24	20	32	42
ENSMUSG00000005716	Pvalb	15	6	11	495	0	0	0	0	0	0	0	189	0
ENSMUSG00000005718	Tfap4	16	220	163	171	246	186	189	209	316	142	131	236	218
ENSMUSG00000005732	Ranbp1	16	458	334	411	330	307	320	373	327	216	214	374	286
ENSMUSG00000005763	Cd247	1	14	19	26	17	10	11	13	10	8	4	23	16
ENSMUSG00000005774	Rfx5	3	414	318	366	397	366	309	322	364	276	217	383	337
ENSMUSG00000005779	Psmb4	3	1369	538	571	508	791	492	542	490	615	573	527	683
ENSMUSG00000005802	Slc30a4	2	2456	959	828	773	1258	793	932	1408	957	884	931	1130
ENSMUSG00000005803	Sqor	2	6038	2514	2128	1824	2588	2121	2342	2145	2131	2189	2091	2428
ENSMUSG00000005804	Bloc1s6	2	766	442	404	428	596	385	501	532	449	408	474	442
ENSMUSG00000005813	Metap1	3	1233	991	865	797	1007	811	972	885	884	786	931	1018
ENSMUSG00000005823	Gpr108	17	1093	729	669	655	793	570	681	570	563	571	708	689
ENSMUSG00000005824	Tnfsf14	17	12	5	8	5	12	8	5	7	4	5	5	7
ENSMUSG00000005836	Gata6	18	864	810	714	686	870	691	796	785	716	592	839	864
ENSMUSG00000005846	Rsl1d1	16	984	702	711	579	663	632	797	674	612	557	678	757
ENSMUSG00000005871	Apc	18	4309	3780	3783	3341	3965	3358	3740	3683	3040	2781	3867	3962
ENSMUSG00000005873	Reep5	18	727	614	641	745	751	441	448	624	468	376	559	580
ENSMUSG00000005881	Ergic3	2	1238	1070	1018	1054	1214	923	1086	957	904	818	1113	1166
ENSMUSG00000005882	Uqcc1	2	641	452	459	369	500	380	443	412	374	372	493	463
ENSMUSG00000005883	Spo11	2	2	1	2	2	3	2	1	0	0	0	1	0
ENSMUSG00000005886	Ncoa2	1	1819	1640	1796	1794	2083	1709	1920	1916	1646	1434	2248	1943
ENSMUSG00000005893	Nr2c2	6	2342	1621	1808	1815	2329	1623	1819	1949	1686	1634	1798	1965
ENSMUSG00000005897	Nr2c1	10	361	273	296	317	339	256	282	383	299	215	308	294
ENSMUSG00000005899	Smpd4	16	637	402	459	381	460	393	404	467	340	287	452	428
ENSMUSG00000005907	Pex1	5	359	276	276	286	401	268	340	319	310	258	329	326
ENSMUSG00000005936	Kctd20	17	966	802	832	784	954	778	880	893	775	629	898	954
ENSMUSG00000005947	Itgae	11	107	127	119	128	172	110	124	74	87	79	124	121
ENSMUSG00000005949	Ctns	11	347	394	381	363	507	361	603	299	391	489	565	613
ENSMUSG00000005950	P2rx5	11	12	13	13	11	4	7	3	1	5	1	8	8
ENSMUSG00000005951	Shpk	11	184	134	113	137	227	142	160	142	156	142	169	186
ENSMUSG00000005952	Trpv1	11	8	5	5	2	10	4	10	2	7	7	8	7
ENSMUSG00000005958	Ephb3	16	479	382	421	484	335	340	385	475	323	209	425	321
ENSMUSG00000005968	Tuft1	3	379	439	304	360	620	361	475	438	491	442	350	581
ENSMUSG00000005973	Rcn1	2	386	487	609	623	558	502	446	591	368	286	477	640
ENSMUSG00000005981	Trap1	16	1479	963	919	898	975	827	960	923	756	721	927	1047
ENSMUSG00000005982	Naa60	16	770	606	635	662	686	540	634	579	543	420	716	607
ENSMUSG00000005983	1700037C18Rik	16	29	27	37	25	32	29	27	31	27	24	42	38
ENSMUSG00000005986	Ankrd13d	19	36	38	50	48	36	40	42	52	35	23	62	44
ENSMUSG00000006005	Tpr	1	3370	3556	3458	3386	3189	3216	3810	3430	2514	2166	3482	3344
ENSMUSG00000006010	Odr4	1	496	476	430	419	530	355	423	361	355	326	427	537
ENSMUSG00000006014	Prg4	1	15	4	2	1	3	3	5	0	2	3	3	1
ENSMUSG00000006019	Dhx34	7	296	203	238	290	312	219	221	208	176	155	234	240
ENSMUSG00000006021	Kptn	7	154	136	123	135	177	105	158	101	112	91	120	142
ENSMUSG00000006024	Napa	7	1107	903	892	929	969	813	952	997	814	676	1016	961
ENSMUSG00000006050	Sra1	18	624	387	349	325	421	290	341	303	344	298	334	379
ENSMUSG00000006056	Calcoco2	11	2	1	0	0	1	2	2	0	1	2	2	1
ENSMUSG00000006057	Atp5g1	11	1680	1003	997	1022	1201	931	1086	1012	644	884	890	820
ENSMUSG00000006058	Snf8	11	467	342	313	356	370	310	340	287	251	273	335	315
ENSMUSG00000006095	Tbcb	7	509	268	269	239	307	304	295	263	257	234	304	271
ENSMUSG00000006127	Inpp5k	11	553	506	519	555	646	477	520	558	497	433	632	622
ENSMUSG00000006134	Crkl	16	1037	761	726	671	891	679	778	752	712	606	806	779
ENSMUSG00000006143	Upk3bl	5	4	1	1	5	2	1	3	4	3	3	1	3
ENSMUSG00000006154	Eps8l1	7	81	69	79	76	85	77	86	35	80	76	107	110
ENSMUSG00000006169	Clint1	11	3089	2537	2586	2324	2668	2355	2660	2569	2219	2138	2594	2816
ENSMUSG00000006179	Prss16	13	22	16	18	11	10	5	14	5	11	6	11	12
ENSMUSG00000006191	Cdkal1	13	521	418	484	462	574	439	464	489	444	393	489	512
ENSMUSG00000006204	Cdcp3	7	0	0	0	46	47	0	0	0	0	0	0	12
ENSMUSG00000006205	Htra1	7	330	512	553	570	521	353	326	412	292	226	502	422
ENSMUSG00000006215	Zbtb17	4	268	180	207	242	222	170	223	208	193	176	250	209
ENSMUSG00000006218	Fam131c	4	4	2	1	4	2	0	5	1	4	1	2	1
ENSMUSG00000006219	Fblim1	4	1781	1510	1451	1590	1606	1330	1509	1348	1222	1122	1516	1451
ENSMUSG00000006221	Hspb7	4	229	317	446	276	136	171	157	198	126	78	270	187
ENSMUSG00000006235	Epor	9	10	7	18	6	17	7	7	18	7	0	10	6
ENSMUSG00000006241	Ccdc159	9	42	19	30	20	34	18	28	22	18	13	31	30
ENSMUSG00000006262	Mob1b	5	3096	2354	2174	1906	2867	1957	2332	1969	2208	2037	2331	2558
ENSMUSG00000006269	Atp6v1b1	6	0	0	12	4	0	0	0	1	0	0	10	0
ENSMUSG00000006273	Atp6v1b2	8	1531	1028	851	918	1343	913	1099	1076	1018	955	1029	1243
ENSMUSG00000006276	Eps15l1	8	1478	1319	1401	1347	1392	1282	1411	1336	1165	998	1454	1365
ENSMUSG00000006281	Tep1	14	4464	1869	2013	2146	2990	2227	2606	2789	2433	2309	2448	2965
ENSMUSG00000006288	Ttc5	14	439	374	384	372	465	299	407	408	338	335	429	448
ENSMUSG00000006289	Osgep	14	247	253	265	264	279	271	237	257	200	220	269	254
ENSMUSG00000006299	Aamp	1	1136	926	775	890	997	802	884	805	752	665	863	939
ENSMUSG00000006301	Tmbim1	1	3091	2814	2369	2204	2824	2135	2739	1686	2336	2072	2623	2603
ENSMUSG00000006304	Arpc2	1	4550	3241	3291	2731	3148	2816	3478	3046	2633	2430	3260	3239
ENSMUSG00000006307	Kmt2b	7	1852	1557	1839	1823	1688	1599	1795	1845	1339	1141	2089	1666
ENSMUSG00000006310	Zbtb32	7	9	13	7	8	7	8	6	5	10	5	11	10
ENSMUSG00000006313	Upk1a	7	31	56	57	52	61	44	67	40	43	42	42	55
ENSMUSG00000006315	Tmem147	7	497	300	325	331	340	234	336	308	282	234	315	288
ENSMUSG00000006333	Rps9	7	3975	3443	2983	3581	2957	3235	3615	3229	2455	1992	3776	2839
ENSMUSG00000006335	Tfpt	7	110	101	76	126	100	109	118	96	61	65	121	102
ENSMUSG00000006342	Susd2	10	340	215	290	351	203	207	166	316	134	86	246	182
ENSMUSG00000006344	Ggt5	10	347	149	226	159	152	148	116	167	125	69	175	142
ENSMUSG00000006345	Ggt1	10	59	138	133	217	467	173	206	325	190	291	184	357
ENSMUSG00000006356	Crip2	12	333	439	492	546	320	341	319	440	218	220	508	315
ENSMUSG00000006360	Crip1	12	1914	1409	577	943	1346	715	1266	665	1425	1890	1303	1631
ENSMUSG00000006362	Cbfa2t3	8	494	539	682	736	637	635	552	1095	453	332	763	564
ENSMUSG00000006369	Fbln1	15	1055	1070	1453	1604	1123	967	845	1438	684	392	1165	956
ENSMUSG00000006373	Pgrmc1	X	879	694	605	751	963	628	700	980	704	612	721	822
ENSMUSG00000006378	Gcat	15	45	20	30	19	27	16	18	13	17	17	25	18
ENSMUSG00000006386	Tek	4	211	229	326	298	285	219	187	247	147	121	249	255
ENSMUSG00000006390	Elovl1	4	1256	658	673	608	612	525	721	585	517	496	709	603
ENSMUSG00000006392	Med8	4	467	327	270	306	304	256	343	296	256	212	369	361
ENSMUSG00000006395	Hyi	4	189	134	116	147	150	121	152	131	122	103	154	123
ENSMUSG00000006398	Cdc20	4	676	150	194	185	161	160	114	154	126	133	138	133
ENSMUSG00000006403	Adamts4	1	215	297	369	274	200	179	159	170	114	77	163	101
ENSMUSG00000006411	Nectin4	1	38	81	104	94	100	88	107	39	113	71	106	90
ENSMUSG00000006412	Pfdn2	1	159	223	210	266	164	183	207	178	133	111	217	128
ENSMUSG00000006418	Rnf114	2	1047	735	743	642	842	675	744	660	760	578	727	777
ENSMUSG00000006423	C330007P06Rik	X	692	558	571	474	683	493	575	554	486	421	508	576
ENSMUSG00000006435	Neurl1a	19	92	74	99	111	108	74	82	202	63	41	114	56
ENSMUSG00000006442	Srm	4	348	285	322	329	242	281	260	299	174	183	276	236
ENSMUSG00000006445	Epha2	4	1069	801	467	454	335	427	639	303	493	403	518	460
ENSMUSG00000006456	Rbm14	19	1038	849	865	777	946	771	801	916	696	647	907	897
ENSMUSG00000006457	Actn3	19	28	31	366	20	15	5	15	23	11	3	202	17
ENSMUSG00000006462	A530013C23Rik	2	21	14	10	12	9	9	10	10	12	4	12	7
ENSMUSG00000006463	Zdhhc24	19	275	190	191	159	227	158	171	137	174	160	172	183
ENSMUSG00000006464	Bbs1	19	99	87	119	139	143	108	114	143	88	82	146	137
ENSMUSG00000006471	Ndor1	2	124	90	106	98	105	69	113	110	80	75	121	94
ENSMUSG00000006476	Nsmf	2	871	631	722	765	787	641	729	684	689	533	812	752
ENSMUSG00000006494	Pdk1	2	1915	1057	889	877	1415	800	1126	750	1040	791	1093	1246
ENSMUSG00000006498	Ptbp1	10	4800	3693	4283	3659	3551	3523	3974	3959	2847	2564	3919	3561
ENSMUSG00000006517	Mvd	8	539	192	226	190	173	169	177	153	109	192	158	153
ENSMUSG00000006519	Cyba	8	417	357	349	361	366	328	326	375	284	215	340	320
ENSMUSG00000006522	Itih3	14	33	28	27	15	21	22	21	12	19	7	29	12
ENSMUSG00000006526	Stimate	14	310	219	239	278	323	256	264	221	282	194	269	284
ENSMUSG00000006527	Sfmbt1	14	529	438	469	439	540	421	510	425	429	441	505	428
ENSMUSG00000006538	Ihh	1	956	1023	850	890	1041	1009	1265	859	964	767	1258	1124
ENSMUSG00000006542	Prkag3	1	6	9	17	11	3	6	5	7	2	2	24	6
ENSMUSG00000006546	Cryba2	1	4	4	1	7	5	4	4	2	0	2	4	2
ENSMUSG00000006567	Atp7b	8	41	59	51	51	87	45	64	8	42	40	81	71
ENSMUSG00000006574	Slc4a1	11	18	15	32	20	7	2	1	2	17	0	2	6
ENSMUSG00000006575	Rundc3a	11	55	43	45	69	59	54	54	76	32	42	64	53
ENSMUSG00000006576	Slc4a3	1	163	136	221	252	162	179	169	286	143	84	233	188
ENSMUSG00000006585	Cdt1	8	457	143	180	159	175	159	132	194	115	114	192	150
ENSMUSG00000006586	Runx1t1	4	182	271	327	342	344	328	314	282	208	174	383	239
ENSMUSG00000006587	Snai3	8	7	7	7	10	11	8	14	22	9	10	11	7
ENSMUSG00000006589	Aprt	8	927	612	464	491	721	522	683	573	514	599	557	673
ENSMUSG00000006599	Gtf2h1	7	992	716	693	543	839	652	771	746	629	532	693	836
ENSMUSG00000006611	Hfe	13	125	137	105	120	153	85	115	101	114	91	132	143
ENSMUSG00000006638	Abhd1	5	239	150	149	120	225	126	169	165	136	138	145	168
ENSMUSG00000006641	Slc5a6	5	385	325	348	382	741	378	489	483	509	485	575	615
ENSMUSG00000006642	Tcf23	5	216	23	40	28	60	29	44	42	36	42	30	49
ENSMUSG00000006649	Nphs1	7	0	1	0	74	18	0	0	1	2	1	1	2
ENSMUSG00000006651	Aplp1	7	217	159	222	207	197	177	165	324	141	112	202	132
ENSMUSG00000006673	Qrich1	9	1589	1455	1535	1478	1547	1325	1497	1531	1182	1055	1581	1547
ENSMUSG00000006675	P4htm	9	54	27	45	68	48	42	36	54	33	32	59	43
ENSMUSG00000006676	Usp19	9	1913	1513	1671	1755	1714	1451	1685	1678	1418	1172	1773	1708
ENSMUSG00000006678	Pola1	X	593	456	418	377	460	402	416	463	333	332	435	390
ENSMUSG00000006699	Cdc42	4	5189	3712	3806	3302	4140	3066	3749	3364	3252	3174	3498	3949
ENSMUSG00000006705	Pknox1	17	483	398	361	364	482	384	383	407	400	321	386	444
ENSMUSG00000006711	D130043K22Rik	13	24	18	19	25	25	16	14	32	10	16	25	16
ENSMUSG00000006715	Gmnn	13	296	119	113	109	145	123	123	105	94	111	105	115
ENSMUSG00000006717	Acot13	13	169	131	122	125	153	118	112	148	101	117	149	164
ENSMUSG00000006720	Zfp184	13	28	26	20	30	22	20	24	42	15	7	24	24
ENSMUSG00000006724	Cyp27b1	10	11	9	11	9	12	8	10	15	8	8	6	13
ENSMUSG00000006728	Cdk4	10	1368	1053	1042	1011	1084	954	1079	1212	767	727	996	919
ENSMUSG00000006731	B4galnt1	10	598	321	281	397	480	171	272	1321	311	200	344	74
ENSMUSG00000006732	Mettl1	10	261	151	192	176	203	198	177	176	159	130	173	171
ENSMUSG00000006736	Tspan31	10	831	592	556	542	702	470	544	489	484	460	527	562
ENSMUSG00000006740	Kif5b	18	5488	4427	3877	3672	4558	3885	4240	3790	3503	3390	3803	4195
ENSMUSG00000006763	Saal1	7	266	216	226	176	239	177	219	212	202	169	204	216
ENSMUSG00000006777	Krt23	11	40	19	11	22	16	10	15	11	14	12	19	12
ENSMUSG00000006782	Cnp	11	445	372	420	415	420	303	352	272	337	258	362	375
ENSMUSG00000006784	Odad4	11	10	5	6	13	13	6	11	8	10	9	9	11
ENSMUSG00000006800	Sulf2	2	1006	480	707	657	492	505	421	723	320	245	559	454
ENSMUSG00000006818	Sod2	17	1889	1405	1196	1149	1416	1147	1313	1159	1135	1018	1337	1368
ENSMUSG00000006850	Tmco6	18	138	107	116	143	158	102	133	151	109	93	141	132
ENSMUSG00000006906	Stambp	6	610	431	439	463	546	364	441	395	375	339	448	509
ENSMUSG00000006920	Ezh1	11	954	703	764	758	996	713	804	822	732	689	844	978
ENSMUSG00000006930	Hap1	11	170	115	143	138	100	124	115	181	109	62	146	112
ENSMUSG00000006931	P3h4	11	133	99	111	142	108	97	78	102	74	88	109	113
ENSMUSG00000006932	Ctnnb1	9	12217	8540	7675	7583	10231	7422	8285	8208	7934	7301	7737	9736
ENSMUSG00000006941	Eif1b	9	204	236	232	223	194	188	217	211	203	132	260	162
ENSMUSG00000006958	Chrd	16	120	37	82	75	69	62	62	54	46	40	74	51
ENSMUSG00000006998	Psmd2	16	2783	1472	1445	1413	1650	1377	1449	1336	1279	1307	1333	1557
ENSMUSG00000007021	Syngr3	17	28	26	42	35	27	20	21	60	23	16	41	25
ENSMUSG00000007029	Vars	17	1789	621	1115	919	698	743	598	698	526	550	901	728
ENSMUSG00000007030	Vwa7	17	43	18	17	20	13	13	10	23	14	13	22	19
ENSMUSG00000007033	Hspa1l	17	4	3	14	15	3	6	2	7	5	2	4	4
ENSMUSG00000007034	Slc44a4	17	5217	2873	2781	2158	3961	2609	3313	3697	2904	2693	2428	3214
ENSMUSG00000007035	Msh5	17	192	80	151	143	102	104	56	70	94	107	183	88
ENSMUSG00000007036	Abhd16a	17	939	609	597	611	835	606	802	639	617	506	703	710
ENSMUSG00000007038	Neu1	17	2077	1155	959	822	1769	1217	1777	2471	1332	1076	1106	1433
ENSMUSG00000007039	Ddah2	17	99	110	160	191	134	150	133	193	120	50	166	144
ENSMUSG00000007041	Clic1	17	2638	1501	1511	1210	1430	1261	1310	1020	1146	1140	1377	1396
ENSMUSG00000007050	Lsm2	17	326	133	132	123	163	144	124	152	82	90	152	116
ENSMUSG00000007080	Pole	5	733	265	375	309	304	323	252	336	193	281	280	329
ENSMUSG00000007097	Atp1a2	1	364	494	938	707	472	463	409	549	327	158	707	363
ENSMUSG00000007107	Atp1a4	1	15	1	0	9	15	12	10	10	6	2	9	4
ENSMUSG00000007122	Casq1	1	21	42	556	9	9	1	10	13	2	1	153	5
ENSMUSG00000007207	Stx1a	5	75	70	90	99	78	93	109	131	47	43	124	90
ENSMUSG00000007209	Ceacam9	7	1	0	0	0	0	0	0	0	1	0	0	2
ENSMUSG00000007216	Zfp775	6	92	75	54	71	90	60	94	41	38	54	79	107
ENSMUSG00000007279	Scube2	7	94	115	222	198	135	131	123	240	81	89	188	139
ENSMUSG00000007338	Mrpl49	19	483	286	276	287	347	250	309	312	238	237	317	314
ENSMUSG00000007379	Dennd2c	3	60	62	87	76	77	73	61	71	60	48	69	73
ENSMUSG00000007411	Mark3	12	1735	1633	1775	1689	1931	1635	1919	1731	1493	1296	1897	1719
ENSMUSG00000007415	Gatad1	5	930	717	679	616	757	639	733	673	580	516	731	716
ENSMUSG00000007440	Pcdha11	18	3	3	5	2	9	2	0	5	4	1	5	6
ENSMUSG00000007458	M6pr	6	2271	1856	1907	1673	1935	1612	1895	1605	1607	1417	1907	1970
ENSMUSG00000007476	Lrrc8a	2	374	433	379	336	353	320	368	360	322	226	395	336
ENSMUSG00000007480	Mc5r	18	0	2	8	1	2	1	0	6	0	2	4	4
ENSMUSG00000007564	Ppp2r1a	17	3052	1816	1982	1928	2027	1752	1825	2527	1672	1553	2083	2019
ENSMUSG00000007570	Fance	17	235	161	165	185	192	170	165	194	141	115	189	150
ENSMUSG00000007589	Tinf2	14	574	269	322	242	303	277	272	262	240	293	326	337
ENSMUSG00000007591	Tssk4	14	64	26	32	27	43	31	35	39	36	34	23	44
ENSMUSG00000007594	Hapln4	8	1	3	1	2	3	2	0	2	2	0	2	1
ENSMUSG00000007603	Dus3l	17	519	279	370	447	364	320	367	399	301	259	474	369
ENSMUSG00000007610	Gtpbp3	8	312	188	180	158	211	166	197	182	189	136	199	169
ENSMUSG00000007613	Tgfbr1	4	1168	1257	1280	1195	1435	1172	1283	1249	1274	904	1361	1506
ENSMUSG00000007617	Homer1	13	823	858	699	663	1008	638	708	570	696	568	625	858
ENSMUSG00000007646	Rad51c	11	42	24	24	19	50	38	37	35	31	42	34	24
ENSMUSG00000007653	Gabrb2	11	20	12	22	25	16	8	27	13	13	11	32	18
ENSMUSG00000007655	Cav1	6	2924	2984	3186	3064	2552	2012	2173	2165	1708	1669	2436	2502
ENSMUSG00000007656	Arpp19	9	1159	996	978	915	1068	867	1035	945	784	725	1143	997
ENSMUSG00000007659	Bcl2l1	2	822	595	627	517	679	599	617	599	564	445	646	566
ENSMUSG00000007670	Khsrp	17	3100	2203	2590	2460	2198	2241	2278	2658	1646	1447	2672	2107
ENSMUSG00000007682	Dio2	12	14	19	46	20	20	11	18	35	15	12	27	24
ENSMUSG00000007721	Ccdc124	8	258	200	203	223	192	175	170	166	123	124	186	150
ENSMUSG00000007739	Cct4	11	2422	1558	1450	1339	1953	1419	1641	1549	1483	1244	1404	1858
ENSMUSG00000007777	0610009B22Rik	11	184	129	120	102	134	97	141	133	105	106	129	162
ENSMUSG00000007783	Cpt1c	7	115	99	196	169	122	128	124	186	82	77	180	120
ENSMUSG00000007805	Twist2	1	30	24	34	34	27	23	23	21	18	15	26	16
ENSMUSG00000007812	Zfp655	5	895	942	761	816	1020	827	955	852	863	691	939	1016
ENSMUSG00000007815	Rhoa	9	5230	4480	4339	3914	4205	3594	4315	3980	3155	3003	4262	3930
ENSMUSG00000007817	Zmiz1	14	2710	2804	3077	3355	3019	2739	2845	3158	2223	1878	3565	2570
ENSMUSG00000007827	Ankrd26	6	194	163	191	195	197	159	209	216	133	91	178	175
ENSMUSG00000007833	Aldh16a1	7	897	387	368	451	550	401	454	600	416	368	464	517
ENSMUSG00000007836	Hnrnpa0	13	2020	1423	1352	1464	1534	1356	1305	1546	1094	968	1483	1320
ENSMUSG00000007837	Prrg2	7	365	220	198	211	293	194	235	230	211	231	214	247
ENSMUSG00000007850	Hnrnph1	11	3743	4021	4000	3895	4428	3653	4084	4383	3352	2518	3974	4209
ENSMUSG00000007867	Ift43	12	142	187	182	167	143	145	156	151	114	95	159	116
ENSMUSG00000007872	Id3	4	550	302	364	322	392	254	352	339	350	327	433	392
ENSMUSG00000007877	Tcap	11	10	4	30	3	7	2	2	0	1	2	18	0
ENSMUSG00000007880	Arid1a	4	3669	3246	3756	3756	3246	3205	3329	3729	2423	2122	4140	3069
ENSMUSG00000007888	Crlf1	8	4	6	18	12	5	0	0	0	2	0	0	1
ENSMUSG00000007891	Ctsd	7	1102	867	763	800	998	789	764	787	797	747	894	922
ENSMUSG00000007892	Rplp1	9	6137	4459	4469	4471	4425	3770	5004	4201	3714	3173	4750	4102
ENSMUSG00000007908	Hmgcll1	9	39	26	32	30	24	13	17	22	19	19	20	17
ENSMUSG00000007944	Ttc9b	7	5	1	1	4	6	4	2	6	5	1	6	2
ENSMUSG00000007946	Phox2a	7	12	20	18	25	12	24	18	28	9	8	27	19
ENSMUSG00000007950	Abhd8	8	159	127	145	174	183	140	127	152	96	83	165	143
ENSMUSG00000007987	Ift22	5	160	155	141	158	156	126	155	130	131	95	163	138
ENSMUSG00000007989	Fzd3	14	150	177	249	257	235	209	202	458	146	132	233	244
ENSMUSG00000008028	1700008O03Rik	7	3	5	2	4	3	4	5	2	2	1	2	0
ENSMUSG00000008035	Mid1ip1	X	1289	703	655	635	516	552	660	517	520	414	698	531
ENSMUSG00000008036	Ap2s1	7	826	530	488	553	593	510	526	493	453	404	487	516
ENSMUSG00000008090	Fgfrl1	5	207	198	227	242	246	211	222	373	222	144	269	225
ENSMUSG00000008129	Brme1	8	8	6	7	6	8	3	4	11	4	9	10	12
ENSMUSG00000008136	Fhl2	1	317	416	317	356	446	336	311	470	347	234	344	420
ENSMUSG00000008140	Emc10	7	883	589	652	655	724	543	557	609	531	443	625	636
ENSMUSG00000008153	Clstn3	6	31	29	22	30	17	24	14	36	14	10	40	19
ENSMUSG00000008167	Fbxw9	8	326	202	186	235	276	209	247	222	231	188	226	286
ENSMUSG00000008193	Spib	7	96	121	112	119	84	124	91	46	79	54	156	101
ENSMUSG00000008200	Fnbp4	2	1336	1268	1335	1098	1201	1135	1365	1476	1108	847	1324	1281
ENSMUSG00000008206	Cers4	8	1326	561	543	652	766	583	719	513	648	510	759	658
ENSMUSG00000008226	Scrn3	2	169	166	144	166	199	125	167	142	140	137	160	187
ENSMUSG00000008301	Phax	18	310	311	320	316	270	284	343	334	221	184	359	336
ENSMUSG00000008305	Tle1	4	912	820	1020	827	929	791	851	1229	699	578	957	947
ENSMUSG00000008307	1700109H08Rik	5	118	83	111	91	100	118	167	172	138	123	157	124
ENSMUSG00000008318	Relt	7	44	28	42	29	38	46	28	24	21	12	56	28
ENSMUSG00000008333	Snrpb2	2	271	258	219	227	217	187	263	242	176	139	241	259
ENSMUSG00000008348	Ubc	5	822	494	510	491	552	488	490	552	484	413	512	457
ENSMUSG00000008373	Prpf31	7	482	343	387	353	325	344	338	371	204	239	368	315
ENSMUSG00000008384	Sertad1	7	375	268	185	193	217	200	245	168	202	166	206	214
ENSMUSG00000008393	Carhsp1	16	1531	780	1163	790	935	685	781	620	1125	653	784	764
ENSMUSG00000008398	Elk3	10	317	372	606	627	425	436	401	425	240	236	502	370
ENSMUSG00000008429	Herpud2	9	719	706	687	719	715	579	626	687	600	484	771	763
ENSMUSG00000008435	Rdh13	7	766	618	521	508	627	567	640	485	629	545	674	724
ENSMUSG00000008438	Adam21	12	4	2	0	4	6	2	0	2	2	1	2	2
ENSMUSG00000008450	Nutf2	8	200	160	189	191	159	158	164	170	105	102	160	148
ENSMUSG00000008461	Fut1	7	32	9	7	10	12	14	13	26	8	4	13	13
ENSMUSG00000008475	Arpc5	1	3483	2251	2218	1868	2527	1931	2203	2121	1941	1888	2081	2174
ENSMUSG00000008482	Rnf151	17	3	0	5	3	4	3	6	2	1	3	1	4
ENSMUSG00000008489	Elavl2	4	70	43	64	49	36	43	56	28	69	38	50	54
ENSMUSG00000008496	Pou2f2	7	65	72	106	106	56	92	77	54	58	46	116	78
ENSMUSG00000008540	Mgst1	6	1712	506	958	441	650	612	693	931	595	627	600	647
ENSMUSG00000008575	Nfib	4	3184	2823	3567	3288	3549	3033	3067	3557	2522	2116	3483	3180
ENSMUSG00000008590	Htr3b	9	19	13	16	11	15	19	10	15	14	13	20	12
ENSMUSG00000008601	Rab25	3	1618	987	785	787	1072	737	1024	666	875	942	1022	1075
ENSMUSG00000008604	Ubqln4	3	1084	899	870	866	849	846	944	915	712	683	974	910
ENSMUSG00000008658	Rbfox1	16	27	24	64	60	32	49	37	61	36	17	63	24
ENSMUSG00000008668	Rps18	17	2233	1202	1039	1331	1729	1108	1358	1134	1374	1178	1449	1601
ENSMUSG00000008682	Rpl10	X	5551	3065	3037	2658	3958	2616	3350	2908	3303	2864	3315	4114
ENSMUSG00000008683	Rps15a	7	2902	1655	1676	1526	2369	1467	1758	1698	1913	1528	1787	2122
ENSMUSG00000008690	Ncaph2	15	1247	775	779	673	790	684	805	776	619	595	738	758
ENSMUSG00000008730	Hipk1	3	5063	3779	3955	3395	4105	3124	3810	3776	3558	3081	4102	4177
ENSMUSG00000008734	Gprc5b	7	151	118	185	177	139	140	132	151	93	72	217	127
ENSMUSG00000008763	Man1a2	3	3467	2587	2589	2319	3004	2253	2678	2434	2269	2248	2491	2710
ENSMUSG00000008822	Acyp1	12	81	79	62	71	82	50	59	62	69	52	69	72
ENSMUSG00000008845	Cd163	6	110	62	111	58	74	68	86	50	66	40	119	73
ENSMUSG00000008855	Hdac5	11	839	890	1037	996	1117	814	953	893	861	580	1117	956
ENSMUSG00000008859	Rala	13	915	902	877	862	799	723	876	798	586	617	798	844
ENSMUSG00000008892	Vdac3	8	1341	1014	831	939	1190	853	947	1256	950	1034	1022	1188
ENSMUSG00000008932	Slc1a7	4	2	1	1	4	4	5	6	3	4	2	3	7
ENSMUSG00000008958	Vps72	3	597	642	646	621	583	600	712	698	443	395	675	630
ENSMUSG00000008976	Gabpa	16	1138	1033	1082	1016	1230	949	1098	1067	870	893	1098	1227
ENSMUSG00000008999	Bmp7	2	243	155	206	255	269	175	159	256	120	116	169	158
ENSMUSG00000009013	Dynll1	5	1875	1737	1756	1488	1489	1487	1752	1505	1255	1085	1558	1555
ENSMUSG00000009030	Pdcl	2	661	543	488	468	635	434	529	492	442	390	479	498
ENSMUSG00000009035	Tmem184b	15	814	874	1048	1046	1005	852	999	958	669	563	1115	872
ENSMUSG00000009073	Nf2	11	2197	1518	1583	1657	1729	1420	1669	1646	1324	1095	1590	1555
ENSMUSG00000009076	Zmat5	11	141	104	92	124	127	104	115	91	98	79	108	133
ENSMUSG00000009079	Ewsr1	11	3385	3291	3171	3473	3062	2921	3337	3420	2423	1964	3503	2927
ENSMUSG00000009090	Ap1b1	11	2068	1222	1234	1354	1367	1075	1191	1232	1063	995	1370	1252
ENSMUSG00000009092	Derl3	10	17	13	13	98	48	11	10	17	4	8	24	14
ENSMUSG00000009097	Tbx1	16	15	15	20	27	21	25	17	10	14	6	29	15
ENSMUSG00000009108	Gnat2	3	3	5	4	6	8	3	3	8	3	2	6	5
ENSMUSG00000009112	Bcl2l13	6	1316	933	846	872	1089	745	869	878	809	702	893	867
ENSMUSG00000009145	Dqx1	6	693	432	344	422	736	429	545	660	553	479	502	601
ENSMUSG00000009185	Ccl8	11	17	6	6	4	4	4	5	0	8	5	6	3
ENSMUSG00000009207	Lnpk	2	800	593	600	577	884	618	707	457	718	665	780	718
ENSMUSG00000009210	Prr29	11	4	7	6	6	2	4	9	3	6	3	11	6
ENSMUSG00000009216	Fam163b	2	0	4	2	2	1	1	1	1	6	1	6	2
ENSMUSG00000009246	Trpm5	7	43	11	12	21	18	4	11	28	12	6	16	14
ENSMUSG00000009248	Ascl2	7	52	64	49	76	50	46	80	78	54	30	119	34
ENSMUSG00000009281	Rarres2	6	550	599	647	713	638	577	660	571	534	359	707	686
ENSMUSG00000009291	Pttg1ip	10	1924	1706	1524	1614	2243	1512	1960	1465	1882	1719	2104	2085
ENSMUSG00000009292	Trpm2	10	130	76	108	80	73	54	56	56	62	42	82	62
ENSMUSG00000009293	Ube2g2	10	360	325	359	295	311	281	314	290	257	237	325	323
ENSMUSG00000009356	Lpo	11	4886	1099	961	892	1302	645	742	574	844	1175	664	744
ENSMUSG00000009376	Met	6	2119	1182	1310	838	1279	1036	1137	896	1059	929	1113	1334
ENSMUSG00000009378	Slc16a12	19	292	299	299	236	396	212	226	123	302	307	232	281
ENSMUSG00000009394	Syn2	6	126	143	136	168	152	127	146	183	132	80	195	157
ENSMUSG00000009406	Elk1	X	198	203	214	251	216	216	192	242	165	106	236	168
ENSMUSG00000009418	Nav1	1	1442	1519	2026	2020	1666	1653	1546	1673	1024	848	1970	1297
ENSMUSG00000009470	Tnpo1	13	4096	3193	3291	2850	4118	2971	3254	3499	3045	2716	3179	3771
ENSMUSG00000009471	Myod1	7	2	13	14	23	6	7	8	1	4	3	18	6
ENSMUSG00000009535	Rnmt	18	499	380	425	360	462	362	385	404	375	345	411	477
ENSMUSG00000009545	Kcnq1	7	669	537	418	502	569	463	533	699	473	414	598	537
ENSMUSG00000009549	Srp14	2	340	290	280	301	350	272	298	316	239	203	272	273
ENSMUSG00000009555	Cdk9	2	646	522	556	486	530	472	574	585	484	347	554	489
ENSMUSG00000009563	Tor2a	2	577	415	370	382	548	327	425	363	385	348	413	448
ENSMUSG00000009566	Fpgs	2	292	199	218	251	187	198	227	252	188	142	210	215
ENSMUSG00000009569	Mrtfb	16	1803	1519	1604	1718	1807	1496	1752	1983	1490	1368	1964	1801
ENSMUSG00000009575	Cbx5	15	4480	2642	2999	2621	3469	2665	2796	3070	2333	2435	2733	2887
ENSMUSG00000009585	Apobec3	15	1289	669	1021	682	604	785	547	501	550	423	807	604
ENSMUSG00000009588	St6galnac1	11	22	215	455	12	643	514	471	893	404	513	353	778
ENSMUSG00000009614	Sardh	2	143	86	112	157	143	107	77	130	91	60	92	120
ENSMUSG00000009621	Vav2	2	278	219	280	278	267	267	257	393	241	119	333	261
ENSMUSG00000009628	Tex15	8	40	57	81	24	52	43	32	23	44	30	71	36
ENSMUSG00000009630	Ppp2cb	8	1691	906	804	1047	1167	818	925	778	879	894	964	1056
ENSMUSG00000009633	G0s2	1	33	29	49	53	25	22	20	42	6	2	31	24
ENSMUSG00000009640	Dmap1	4	206	151	127	172	184	116	167	161	133	128	163	190
ENSMUSG00000009646	Pla2g12b	10	18	13	17	11	30	32	32	36	11	27	26	23
ENSMUSG00000009647	Mcu	10	3325	1899	1695	1372	1813	1407	1752	1965	1648	1585	1793	1902
ENSMUSG00000009654	Oit3	10	3	1	1	3	1	3	4	3	4	2	3	6
ENSMUSG00000009670	Tex11	X	3	2	0	2	0	1	1	6	2	1	3	2
ENSMUSG00000009681	Bcr	10	1255	959	1021	1068	987	917	983	856	840	699	1152	986
ENSMUSG00000009687	Fxyd5	7	139	148	189	159	98	126	127	113	60	48	140	86
ENSMUSG00000009731	Kcnd1	X	74	39	51	62	53	54	45	70	29	37	58	37
ENSMUSG00000009733	Tfcp2	15	365	287	392	355	378	309	332	386	283	218	399	299
ENSMUSG00000009734	Pou6f2	13	0	1	0	0	3	0	1	10	0	1	0	0
ENSMUSG00000009739	Pou6f1	15	206	176	234	242	249	239	258	242	148	106	286	174
ENSMUSG00000009741	Ubp1	9	1624	1411	1480	1382	1554	1256	1552	1539	1218	1033	1633	1516
ENSMUSG00000009772	Nuak2	1	583	347	327	390	440	271	322	439	321	355	309	352
ENSMUSG00000009828	Cilk1	9	3122	1295	1390	1280	1736	1360	1413	1442	1265	1149	1472	1624
ENSMUSG00000009863	Sdhb	4	1911	942	988	876	1427	950	1109	1015	1038	1059	986	1480
ENSMUSG00000009876	Cox4i2	2	19	26	34	28	33	21	11	28	15	8	24	26
ENSMUSG00000009894	Snap47	11	321	242	200	238	288	190	259	264	195	173	228	269
ENSMUSG00000009905	Kdsr	1	613	661	532	571	837	516	669	504	684	593	658	811
ENSMUSG00000009907	Vps4b	1	2787	2019	1806	1673	2338	1643	2004	1805	1754	1691	2012	2243
ENSMUSG00000009927	Rps25	9	2751	1990	1789	1833	2200	1740	2150	1906	1663	1508	2110	2027
ENSMUSG00000009995	Taz	X	780	577	595	577	753	552	646	646	527	487	647	672
ENSMUSG00000010021	Kif19a	11	12	10	14	25	14	12	12	7	10	6	12	8
ENSMUSG00000010025	Aldh3a2	11	1856	1101	988	997	1414	964	1086	1250	1071	1058	974	1268
ENSMUSG00000010044	Zmynd10	9	2	5	9	9	8	7	8	11	1	3	2	8
ENSMUSG00000010045	Tmem115	9	531	405	346	380	462	337	377	402	350	312	440	419
ENSMUSG00000010047	Hyal2	9	418	342	322	344	447	320	369	495	310	261	344	364
ENSMUSG00000010048	Ifrd2	9	700	351	371	344	388	354	356	372	253	252	367	306
ENSMUSG00000010051	Hyal1	9	37	32	47	62	41	49	29	67	26	16	47	36
ENSMUSG00000010054	Tusc2	9	351	361	334	348	385	269	352	346	276	283	396	366
ENSMUSG00000010057	Nprl2	9	147	136	159	117	157	118	165	156	121	83	149	168
ENSMUSG00000010064	Slc38a3	9	4	0	39	106	37	2	0	10	2	1	2	3
ENSMUSG00000010066	Cacna2d2	9	63	131	103	130	124	107	137	179	127	110	166	117
ENSMUSG00000010067	Rassf1	9	624	501	442	490	569	463	563	508	456	317	454	498
ENSMUSG00000010080	Epn3	11	603	197	196	191	173	181	205	192	227	178	237	226
ENSMUSG00000010086	Rnf112	11	12	13	8	17	14	20	13	37	10	12	23	14
ENSMUSG00000010095	Slc3a2	19	1084	1366	1087	1364	1505	969	1077	855	782	755	1266	1207
ENSMUSG00000010097	Nxf1	19	1764	1724	1894	1754	1713	1632	1773	1738	1390	1296	1960	1674
ENSMUSG00000010110	Stx5a	19	1226	1057	1050	1043	1208	1015	1066	1047	890	743	1146	1146
ENSMUSG00000010122	Slc47a1	11	5	0	9	2	0	0	1	12	1	3	3	1
ENSMUSG00000010142	Tnfrsf13b	11	39	35	51	45	35	34	33	21	45	17	50	34
ENSMUSG00000010154	Spire2	8	627	385	363	318	404	283	386	388	297	275	399	374
ENSMUSG00000010175	Prox1	1	330	416	394	458	368	318	285	495	265	209	397	379
ENSMUSG00000010277	2610507B11Rik	11	7283	4927	4720	4504	5652	4393	4813	4361	4346	3954	5002	5556
ENSMUSG00000010290	AI597479	1	400	281	292	301	394	288	293	289	278	261	346	386
ENSMUSG00000010307	Tmem86a	7	83	89	77	93	101	89	90	111	80	46	97	86
ENSMUSG00000010311	Optc	1	50	63	58	64	22	45	44	41	23	18	89	34
ENSMUSG00000010342	Tex14	11	9	12	6	11	14	8	5	13	12	3	8	13
ENSMUSG00000010358	Ifi35	11	268	244	239	199	245	190	178	214	205	171	248	211
ENSMUSG00000010362	Rdm1	11	87	82	66	100	86	59	92	120	69	54	93	97
ENSMUSG00000010376	Nedd8	14	623	591	498	568	526	501	549	490	376	362	532	504
ENSMUSG00000010392	Gosr1	11	1159	895	840	728	970	710	830	868	753	642	843	963
ENSMUSG00000010406	Mrpl52	14	464	325	290	333	364	341	311	290	286	287	371	366
ENSMUSG00000010435	Spaca7	8	0	7	0	1	2	3	4	1	2	2	6	3
ENSMUSG00000010453	Kansl3	1	1468	1363	1227	1322	1572	1253	1468	1388	1227	1089	1537	1516
ENSMUSG00000010461	Eya4	10	19	17	39	22	29	9	12	10	16	10	17	7
ENSMUSG00000010476	Ebf3	7	51	73	139	112	88	64	85	117	59	34	90	75
ENSMUSG00000010505	Myt1	2	76	32	50	62	53	39	42	62	44	37	54	53
ENSMUSG00000010517	Faf1	4	1149	719	729	700	933	688	766	716	723	729	796	924
ENSMUSG00000010529	Gm266	12	2	4	15	15	15	7	12	9	5	9	10	10
ENSMUSG00000010538	Tsacc	3	9	15	10	20	25	13	24	17	16	12	13	20
ENSMUSG00000010554	Mettl16	11	500	470	478	474	484	436	523	537	371	344	516	476
ENSMUSG00000010592	Dazl	17	3	8	0	5	11	4	8	3	5	6	4	8
ENSMUSG00000010601	Apol7a	15	118	176	128	134	144	138	122	197	163	179	166	135
ENSMUSG00000010607	Pigyl	9	86	69	63	91	97	62	70	96	74	61	80	83
ENSMUSG00000010608	Rbm25	12	3413	3387	3349	3114	3654	3099	3508	3583	2930	2555	3730	3490
ENSMUSG00000010609	Psen2	1	260	175	193	176	167	135	168	163	163	142	249	193
ENSMUSG00000010651	Acaa1b	9	33	22	34	26	42	29	26	196	19	21	27	42
ENSMUSG00000010660	Plcd1	9	446	294	247	349	473	284	395	328	330	307	397	400
ENSMUSG00000010663	Fads1	19	743	540	876	677	523	504	354	659	315	344	598	439
ENSMUSG00000010721	Lmbr1	5	541	293	285	337	471	315	362	378	349	306	384	403
ENSMUSG00000010751	Tnfrsf22	7	47	31	49	54	51	52	44	50	23	23	24	37
ENSMUSG00000010755	Cars	7	1020	563	651	533	509	479	568	485	463	397	512	535
ENSMUSG00000010760	Phlda2	7	42	38	11	11	6	15	24	3	18	8	17	11
ENSMUSG00000010797	Wnt2	6	35	20	21	9	18	30	6	10	16	19	11	23
ENSMUSG00000010803	Gabra1	11	4	11	15	21	3	14	14	9	9	2	14	14
ENSMUSG00000010825	Grid2ip	5	8	10	13	12	10	13	8	7	8	5	12	10
ENSMUSG00000010830	Kdelr3	15	321	260	302	338	272	231	221	272	197	188	231	243
ENSMUSG00000010911	Apip	2	97	62	88	92	92	75	65	91	56	59	84	83
ENSMUSG00000010914	Pdhx	2	435	294	317	289	296	312	324	267	269	277	307	338
ENSMUSG00000010936	Vac14	8	695	474	545	552	522	493	542	539	426	399	528	517
ENSMUSG00000011008	Mcoln2	3	337	246	172	215	383	223	241	211	267	230	301	321
ENSMUSG00000011034	Slc5a1	5	2190	895	772	634	1212	798	970	868	1037	926	1158	1047
ENSMUSG00000011096	Akt1s1	7	733	515	531	516	554	435	502	531	363	346	550	505
ENSMUSG00000011114	Tbrg1	9	1847	1107	1048	972	1256	1028	1006	1005	1032	969	1150	1166
ENSMUSG00000011148	Adssl1	12	17	12	57	17	7	20	13	8	10	7	41	7
ENSMUSG00000011158	Brf1	12	842	719	678	793	894	658	776	764	726	606	843	928
ENSMUSG00000011171	Vipr2	12	153	124	193	179	158	164	135	264	126	103	195	132
ENSMUSG00000011179	Odc1	12	1688	695	726	661	703	630	725	793	598	567	646	672
ENSMUSG00000011254	Thg1l	11	162	100	93	85	105	78	99	93	71	72	82	79
ENSMUSG00000011256	Adam19	11	914	1296	1465	1948	1338	1424	1050	1650	913	698	1491	1164
ENSMUSG00000011257	Pabpc4	4	1571	916	1054	1041	928	903	992	1038	666	566	864	826
ENSMUSG00000011263	Exoc3l2	7	86	52	75	95	54	71	47	72	45	22	81	57
ENSMUSG00000011267	Zfp296	7	15	13	16	7	9	9	5	8	6	5	18	9
ENSMUSG00000011305	Plin5	17	7	3	4	2	0	1	1	2	3	0	1	2
ENSMUSG00000011306	Sugp1	8	657	477	499	597	541	507	492	561	373	351	536	469
ENSMUSG00000011382	Dhdh	7	75	88	101	79	67	88	64	86	68	44	103	81
ENSMUSG00000011427	Zfp790	7	278	288	308	264	376	272	309	293	280	218	280	333
ENSMUSG00000011463	Cpb1	3	16	23	23	23130	18609	21	16	17	11	9	13	22
ENSMUSG00000011589	Fsd1	17	4	5	10	11	7	7	15	9	6	3	13	11
ENSMUSG00000011658	Fuz	7	193	141	197	253	186	155	172	209	132	107	215	173
ENSMUSG00000011751	Sptbn4	7	18	16	25	32	38	27	22	60	23	13	38	24
ENSMUSG00000011752	Pgam1	19	984	437	363	356	535	338	345	285	401	414	377	421
ENSMUSG00000011831	Evi5	5	1035	1128	1098	1066	1238	986	1144	1123	886	779	1178	1154
ENSMUSG00000011832	Evi5l	8	500	349	380	447	363	324	348	366	304	241	421	297
ENSMUSG00000011837	Snapc2	8	171	97	142	126	116	124	114	140	97	74	136	106
ENSMUSG00000011877	Git1	11	1009	941	1090	1125	954	955	1072	1280	784	619	1274	991
ENSMUSG00000011884	Gltp	5	1017	606	570	568	708	615	601	600	513	563	692	561
ENSMUSG00000011958	Bnip2	9	780	798	850	785	849	694	745	755	603	504	747	749
ENSMUSG00000011960	Ccnt1	15	1600	1404	1295	1224	1564	1250	1479	1325	1224	990	1349	1459
ENSMUSG00000012017	Scarf2	16	268	322	458	638	401	442	395	462	276	183	495	331
ENSMUSG00000012076	Brms1l	12	274	268	290	278	279	281	265	291	253	210	284	254
ENSMUSG00000012114	Med15	16	1740	1613	1580	1467	1515	1382	1558	1544	1238	1127	1745	1464
ENSMUSG00000012117	Dhdds	4	620	377	445	444	511	403	396	440	351	309	454	431
ENSMUSG00000012123	Crybg2	4	807	592	474	466	710	460	647	692	584	545	604	628
ENSMUSG00000012126	Ubxn11	4	48	56	61	68	61	72	67	59	50	35	75	84
ENSMUSG00000012211	Tex22	12	8	9	1	6	7	7	5	8	8	3	7	7
ENSMUSG00000012296	Tjap1	17	437	334	376	436	386	344	368	373	287	253	386	344
ENSMUSG00000012350	Ehf	2	6607	5551	4900	4483	5864	4841	6093	4765	4992	4785	5761	6340
ENSMUSG00000012405	Rpl15	14	2700	1893	1696	1711	1951	1579	1906	1736	1549	1336	1867	1774
ENSMUSG00000012422	Tmem167	13	1251	788	778	771	1175	722	769	778	804	749	790	948
ENSMUSG00000012428	Steap4	5	532	2864	2803	2602	3918	2354	2851	2223	2258	2143	1776	4987
ENSMUSG00000012429	Mplkip	13	608	439	403	407	546	387	425	424	418	351	411	567
ENSMUSG00000012443	Kif11	19	1561	508	561	398	527	409	350	449	320	501	389	469
ENSMUSG00000012483	Rpa3	6	322	200	184	177	270	154	175	211	166	163	178	204
ENSMUSG00000012519	Mlkl	8	496	208	260	170	194	144	156	146	119	128	172	150
ENSMUSG00000012520	Phox2b	5	55	67	95	90	59	83	93	158	58	45	134	93
ENSMUSG00000012535	Tnpo3	6	1880	1635	1526	1374	1763	1301	1616	1439	1422	1277	1514	1624
ENSMUSG00000012609	Ttll5	12	598	416	469	461	516	382	460	421	372	359	507	523
ENSMUSG00000012640	Zfp715	7	480	562	504	492	703	479	594	548	541	392	525	688
ENSMUSG00000012705	Retn	8	1	4	6	1	0	0	1	5	0	0	0	0
ENSMUSG00000012819	Cdh23	10	7	7	9	7	7	3	5	28	2	3	5	2
ENSMUSG00000012848	Rps5	7	4837	3406	3139	3352	4139	3199	3867	3426	3327	2744	3686	3862
ENSMUSG00000012889	Podnl1	8	21	17	23	35	27	29	36	13	26	12	44	30
ENSMUSG00000013033	Adgrl1	8	873	895	1562	1676	1101	1246	1035	1653	779	493	1527	943
ENSMUSG00000013076	Amotl1	9	1099	1054	1578	1550	1215	1171	1022	1269	811	652	1417	991
ENSMUSG00000013089	Etv5	16	387	169	256	263	255	194	152	564	152	162	202	192
ENSMUSG00000013150	Gfod2	8	104	106	108	102	130	95	91	136	106	69	137	121
ENSMUSG00000013155	Enkd1	8	71	46	40	47	41	40	35	39	24	29	39	26
ENSMUSG00000013160	Atp6v0d1	8	1286	879	751	881	1008	714	805	786	731	831	850	969
ENSMUSG00000013236	Ptprs	17	1482	1334	2051	2233	1591	1449	1303	2145	986	723	1982	1414
ENSMUSG00000013275	Slc41a1	1	405	396	456	504	389	341	341	310	263	193	401	319
ENSMUSG00000013338	Fer1l4	2	155	28	40	5	23	23	22	5	36	77	54	19
ENSMUSG00000013367	Iglon5	7	27	24	38	38	11	16	19	38	13	6	30	17
ENSMUSG00000013415	Igf2bp1	11	36	24	28	46	92	58	59	312	11	36	15	15
ENSMUSG00000013418	B4galnt2	11	377	273	75	211	313	152	147	1976	488	263	565	692
ENSMUSG00000013419	Zfp651	9	348	423	526	572	388	363	350	468	266	197	514	286
ENSMUSG00000013465	Nelfb	2	962	602	570	612	723	554	600	600	534	499	632	692
ENSMUSG00000013483	Card14	11	555	302	335	303	307	388	335	213	271	243	293	251
ENSMUSG00000013495	Tmem175	5	249	232	249	253	336	207	235	264	228	172	244	277
ENSMUSG00000013523	Bcas1	2	1103	1627	1057	1244	1580	1249	1503	1162	1513	1247	1650	1721
ENSMUSG00000013539	Tango2	16	565	455	419	445	677	375	515	360	399	397	481	513
ENSMUSG00000013584	Aldh1a2	9	123	146	151	209	215	216	187	298	136	59	151	188
ENSMUSG00000013593	Ndufs2	1	2445	1589	1439	1395	1478	1157	1312	1231	1209	1173	1246	1475
ENSMUSG00000013611	Snx31	15	4	2	6	2	0	2	1	3	3	2	1	0
ENSMUSG00000013622	Atraid	5	378	254	243	259	398	226	276	279	288	336	391	324
ENSMUSG00000013629	Cad	5	1607	817	939	1037	938	931	778	852	580	547	767	812
ENSMUSG00000013643	Lypd8	11	69645	34960	32564	23967	40850	28907	34597	21903	34415	35666	33284	40407
ENSMUSG00000013646	Sh3bp5l	11	775	467	431	443	617	464	505	480	428	445	556	488
ENSMUSG00000013653	1810065E05Rik	11	1188	150	196	175	349	134	55	6138	208	158	125	184
ENSMUSG00000013662	Atad1	19	1623	1251	1180	1038	1502	1001	1294	1247	1164	1167	1222	1460
ENSMUSG00000013663	Pten	19	4432	3140	3422	3060	3978	3022	3256	3081	2858	2452	3382	3651
ENSMUSG00000013698	Pea15a	1	780	737	799	902	763	856	789	959	532	440	774	673
ENSMUSG00000013701	Timm23	14	382	255	277	244	329	272	328	269	224	228	311	291
ENSMUSG00000013707	Tnfaip8l2	3	26	33	25	20	28	18	31	11	30	15	27	19
ENSMUSG00000013736	Trnt1	6	522	383	350	325	429	349	383	425	347	304	339	405
ENSMUSG00000013766	Ly6g6e	17	157	105	88	96	181	105	130	47	121	137	157	147
ENSMUSG00000013787	Ehmt2	17	2263	1581	1669	1856	2007	1645	1923	1893	1485	1309	2059	1727
ENSMUSG00000013822	Elof1	9	494	286	275	314	389	274	317	255	319	280	309	343
ENSMUSG00000013833	Med16	10	489	394	407	427	431	383	407	359	332	306	463	424
ENSMUSG00000013846	St3gal1	15	348	286	421	357	237	287	245	660	196	127	310	230
ENSMUSG00000013858	Tmem259	10	1210	885	967	1021	994	926	963	989	804	714	1075	1008
ENSMUSG00000013878	Rnf170	8	241	207	230	204	308	196	240	246	209	215	220	247
ENSMUSG00000013921	Clip3	7	271	251	355	411	241	286	257	445	147	125	379	234
ENSMUSG00000013928	1700020L13Rik	7	5	0	6	3	8	3	1	3	4	5	4	4
ENSMUSG00000013936	Myl2	5	0	2	59	0	0	0	1	0	0	0	4	0
ENSMUSG00000013973	Dedd	1	662	583	561	585	694	595	595	510	515	492	598	616
ENSMUSG00000013974	Mcemp1	8	11	6	10	11	13	9	11	4	13	4	5	13
ENSMUSG00000013997	Nit1	1	449	378	370	378	383	351	371	338	316	257	328	404
ENSMUSG00000014030	Pax5	4	71	91	126	124	80	102	48	29	66	28	119	87
ENSMUSG00000014039	Prdm15	16	631	519	467	422	628	523	579	467	488	395	490	634
ENSMUSG00000014074	Rnf168	16	574	484	500	459	582	473	520	536	403	375	500	537
ENSMUSG00000014075	Dynlt2b	16	70	49	62	64	76	59	42	84	54	37	62	69
ENSMUSG00000014077	Chp1	2	4394	1876	1741	1467	2515	1513	1775	2617	1709	1816	1626	1942
ENSMUSG00000014158	Trpv4	5	46	22	52	30	20	22	19	21	17	14	39	27
ENSMUSG00000014164	Klhl3	13	46	47	72	97	96	48	73	82	54	29	79	52
ENSMUSG00000014177	Tvp23b	11	456	412	439	422	550	444	437	441	467	392	461	626
ENSMUSG00000014195	Dnajc7	11	1675	1379	1245	1337	1506	1309	1474	1372	1267	973	1404	1513
ENSMUSG00000014198	Zfp385c	11	2	2	2	10	3	4	1	3	4	2	5	4
ENSMUSG00000014226	Cacybp	1	663	667	616	495	564	562	607	567	455	375	525	510
ENSMUSG00000014232	Cluap1	16	120	86	114	121	120	82	120	68	77	91	104	108
ENSMUSG00000014243	Zswim7	11	29	24	13	19	31	17	23	37	26	19	42	23
ENSMUSG00000014245	Pigl	11	121	69	79	94	118	73	94	132	94	62	106	104
ENSMUSG00000014294	Ndufa2	18	538	348	286	280	413	294	353	317	320	291	289	369
ENSMUSG00000014301	Pam16	16	169	138	118	124	153	95	120	115	87	79	147	122
ENSMUSG00000014303	Glis2	16	171	244	285	377	244	265	237	303	197	135	290	223
ENSMUSG00000014313	Cox6c	15	1759	2035	1475	1665	1528	1551	1820	1782	1215	1112	1887	1439
ENSMUSG00000014329	Bicc1	10	588	628	774	752	712	671	579	807	454	330	679	583
ENSMUSG00000014349	Ube2z	11	1585	1263	1268	1176	1350	1127	1302	1190	997	962	1294	1320
ENSMUSG00000014353	Tmem87b	2	1756	1419	1204	1193	1935	1269	1549	1401	1577	1354	1397	1885
ENSMUSG00000014355	Anapc1	2	3524	2485	2634	2504	3171	2290	2502	2558	2293	2032	2510	2838
ENSMUSG00000014361	Mertk	2	817	526	703	637	1004	631	672	1096	693	674	780	705
ENSMUSG00000014402	Tsg101	7	813	702	643	643	808	648	768	725	656	523	755	751
ENSMUSG00000014418	Hps5	7	1641	797	923	860	1447	879	975	1080	967	891	1094	1130
ENSMUSG00000014426	Map3k4	17	992	744	852	878	1119	892	874	1017	742	657	994	936
ENSMUSG00000014444	Piezo1	8	1595	1043	1320	1441	1121	1151	1084	1161	832	637	1244	1040
ENSMUSG00000014453	Blk	14	29	38	27	50	33	22	19	11	37	9	46	32
ENSMUSG00000014470	Rnf166	8	247	249	234	264	295	234	272	252	227	164	305	283
ENSMUSG00000014496	Ankrd28	14	1661	1412	1181	986	1499	1074	1154	1137	1180	1060	1172	1440
ENSMUSG00000014498	Ankrd52	10	2322	1859	2247	2097	1973	1958	2123	2125	1671	1322	2467	1809
ENSMUSG00000014503	Pkd2l2	18	2	0	4	1	2	1	1	1	0	0	3	2
ENSMUSG00000014504	Srp19	18	431	286	286	276	343	267	302	284	276	223	297	270
ENSMUSG00000014543	Klra17	6	4	0	3	8	1	13	21	14	1	0	0	1
ENSMUSG00000014547	Wdfy2	14	560	532	479	445	534	415	524	400	476	383	548	504
ENSMUSG00000014550	Rbsn	6	678	566	535	497	623	510	579	556	468	449	584	601
ENSMUSG00000014551	Mrps25	6	407	341	330	332	325	293	330	302	255	248	342	302
ENSMUSG00000014554	Dguok	6	278	229	303	241	327	222	302	303	270	243	338	339
ENSMUSG00000014592	Camta1	4	313	278	374	330	288	273	268	359	247	198	361	284
ENSMUSG00000014599	Csf1	3	426	476	640	683	506	541	459	502	325	269	607	445
ENSMUSG00000014601	Strip1	3	834	587	582	588	601	531	624	602	549	419	689	618
ENSMUSG00000014602	Kif1a	1	248	300	358	459	232	314	272	528	229	173	445	277
ENSMUSG00000014606	Slc25a11	11	1197	679	569	647	839	580	656	562	656	618	654	752
ENSMUSG00000014633	Cmc2	8	164	82	99	87	129	80	77	89	79	84	88	76
ENSMUSG00000014668	Chfr	5	1078	759	714	672	992	673	755	695	755	663	765	862
ENSMUSG00000014686	Ceacam16	7	1	2	3	4	3	6	3	0	1	2	5	4
ENSMUSG00000014704	Hoxa2	6	58	48	44	43	74	44	40	52	46	42	53	39
ENSMUSG00000014725	Adam28	14	3	1	50	13	1	0	0	1	2	1	11	3
ENSMUSG00000014748	Tex261	6	873	651	731	637	817	629	712	679	609	611	722	637
ENSMUSG00000014763	Fam120b	17	1233	1105	1051	1047	1461	1025	1247	1047	1056	852	1171	1248
ENSMUSG00000014767	Tbp	17	508	468	469	397	535	417	486	464	395	321	475	507
ENSMUSG00000014769	Psmb1	17	1779	1105	947	964	1468	964	1132	1080	1030	1059	1039	1286
ENSMUSG00000014771	Pdcd2	17	146	124	117	125	138	128	162	132	141	102	140	194
ENSMUSG00000014773	Dll1	17	241	236	272	210	335	259	277	238	255	192	283	286
ENSMUSG00000014776	Nol3	8	58	34	52	37	39	42	29	42	33	18	37	24
ENSMUSG00000014778	Fhod1	8	567	462	505	542	556	507	535	465	441	372	598	464
ENSMUSG00000014782	Plekhg4	8	14	8	6	4	8	9	1	7	7	4	9	3
ENSMUSG00000014786	Slc9a5	8	145	66	95	84	98	76	58	115	77	71	80	76
ENSMUSG00000014791	Elmo3	8	784	563	488	535	650	503	624	590	550	513	602	590
ENSMUSG00000014813	Stc1	14	114	74	110	73	44	51	53	65	40	25	53	51
ENSMUSG00000014837	4931428F04Rik	8	164	89	94	109	113	100	82	103	72	60	114	92
ENSMUSG00000014846	Tppp3	8	292	725	606	617	333	338	576	674	455	717	662	565
ENSMUSG00000014850	Msh3	13	614	493	451	494	598	440	515	558	425	395	510	637
ENSMUSG00000014852	Adamts13	2	57	79	43	75	147	33	100	38	132	55	82	103
ENSMUSG00000014856	Tmem208	8	386	239	214	228	275	207	247	200	203	195	242	252
ENSMUSG00000014859	E2f4	8	816	585	635	561	605	520	652	601	467	402	626	568
ENSMUSG00000014867	Surf4	2	3443	2249	2338	2236	2446	1934	2126	2097	1871	1930	2177	2141
ENSMUSG00000014873	Surf2	2	198	219	194	204	166	180	229	223	152	101	239	173
ENSMUSG00000014905	Dnajb9	12	522	593	628	475	550	491	555	650	420	398	473	564
ENSMUSG00000014907	Naf1	8	455	286	296	300	354	311	310	250	236	219	345	302
ENSMUSG00000014932	Yes1	5	1497	1161	1127	978	1398	1061	1234	1137	1106	1038	1116	1493
ENSMUSG00000014956	Ppp1cb	5	7450	4905	4782	4460	5475	4141	4740	5020	4244	4100	4723	5137
ENSMUSG00000014959	Gorasp2	2	1954	1661	1692	1634	1486	1379	1537	1493	1252	1145	1511	1473
ENSMUSG00000014980	Tsen15	1	188	131	134	143	191	134	142	159	130	126	136	156
ENSMUSG00000015002	Efr3a	15	2156	1639	1699	1441	1963	1455	1690	1680	1567	1541	1791	1919
ENSMUSG00000015013	Trappc2l	8	247	121	115	116	191	123	153	122	143	116	147	154
ENSMUSG00000015016	Acsf3	8	432	213	210	252	270	217	223	275	229	198	253	254
ENSMUSG00000015023	Ddx19a	8	457	291	328	330	337	306	345	337	283	250	351	336
ENSMUSG00000015027	Galns	8	362	216	234	244	304	217	241	294	201	228	256	209
ENSMUSG00000015053	Gata2	6	42	40	92	68	54	48	46	32	28	26	58	115
ENSMUSG00000015083	C8g	2	9	5	4	5	11	3	6	4	3	4	10	10
ENSMUSG00000015085	Entpd2	2	148	106	119	119	134	84	93	104	108	62	121	94
ENSMUSG00000015087	Rabl6	2	1084	928	1016	1058	971	889	999	1014	727	620	1050	878
ENSMUSG00000015092	Edf1	2	726	677	501	708	562	491	652	602	361	351	664	480
ENSMUSG00000015093	Clic3	2	0	1	1	3	2	3	2	0	2	0	1	0
ENSMUSG00000015094	Npdc1	2	687	508	562	598	510	421	448	524	396	354	549	464
ENSMUSG00000015095	Fbxw5	2	574	380	391	490	512	380	421	470	366	369	529	458
ENSMUSG00000015112	Slc25a13	6	679	384	391	312	515	350	399	453	309	392	375	479
ENSMUSG00000015120	Ube2i	17	1212	1028	1042	1087	1170	998	1140	1143	920	763	1229	1224
ENSMUSG00000015126	Tsr3	17	85	68	57	80	63	70	88	73	51	45	71	77
ENSMUSG00000015127	Unkl	17	181	199	211	218	184	160	160	190	147	146	226	235
ENSMUSG00000015133	Lrrk1	7	1933	1478	1623	1402	1869	1508	1458	1318	1434	1135	1700	1740
ENSMUSG00000015134	Aldh1a3	7	241	124	137	117	94	158	134	149	86	78	147	144
ENSMUSG00000015143	Actn1	12	3928	3042	3869	4124	2783	3219	2697	3426	2245	1723	3421	3110
ENSMUSG00000015149	Sirt2	7	608	617	659	603	633	529	592	570	462	372	676	584
ENSMUSG00000015165	Hnrnpl	7	5226	3354	3619	3619	3773	3268	3506	3615	2870	2547	3651	3562
ENSMUSG00000015176	Nolc1	19	705	667	682	715	475	644	696	696	428	379	643	511
ENSMUSG00000015189	Casd1	6	2416	1339	1467	1208	1805	1346	1421	834	1405	1339	1295	1687
ENSMUSG00000015202	Cnksr3	10	463	379	412	463	436	360	375	593	420	332	414	478
ENSMUSG00000015214	Mtmr1	X	842	623	646	524	751	566	668	568	636	556	693	716
ENSMUSG00000015217	Hmgb3	X	264	207	183	209	202	214	223	242	152	134	230	202
ENSMUSG00000015222	Map2	1	607	367	457	423	332	341	348	564	306	238	508	377
ENSMUSG00000015224	Cyp2j9	4	44	39	96	98	69	70	78	134	44	39	83	56
ENSMUSG00000015243	Abca1	4	784	1666	1937	1564	1694	1623	1702	1730	1656	849	2281	1861
ENSMUSG00000015247	Nipsnap3b	4	699	432	342	304	463	316	387	341	360	369	334	430
ENSMUSG00000015289	Lage3	X	232	128	142	166	140	124	149	142	115	97	139	146
ENSMUSG00000015290	Ubl4a	X	531	359	343	316	460	337	393	361	306	281	375	423
ENSMUSG00000015291	Gdi1	X	1243	1271	1483	1406	1349	1229	1455	1485	978	788	1454	1158
ENSMUSG00000015305	Sash1	10	1884	1501	1866	1602	1797	1461	1543	1532	1358	1163	1770	1701
ENSMUSG00000015312	Gadd45b	10	145	212	163	155	220	166	246	172	155	113	233	201
ENSMUSG00000015314	Slamf6	1	61	46	67	63	47	57	46	24	53	24	80	91
ENSMUSG00000015316	Slamf1	1	8	11	16	16	9	13	11	5	11	7	8	9
ENSMUSG00000015335	Zdhhc12	2	179	125	123	144	152	103	143	133	97	92	140	142
ENSMUSG00000015337	Endog	2	169	86	87	109	98	93	113	81	93	84	101	114
ENSMUSG00000015340	Cybb	X	333	191	225	177	253	205	188	176	233	132	249	224
ENSMUSG00000015341	Golga7	8	1125	732	718	769	938	701	744	732	696	631	734	806
ENSMUSG00000015342	Xk	X	329	489	420	354	527	380	453	521	390	387	404	486
ENSMUSG00000015354	Pcolce2	9	25	23	20	26	19	14	19	19	10	8	31	21
ENSMUSG00000015355	Cd48	1	30	50	57	38	57	40	44	30	29	28	49	38
ENSMUSG00000015357	Clpx	9	767	593	510	525	614	492	566	514	538	453	554	604
ENSMUSG00000015363	Trabd	15	1007	631	622	657	705	603	686	561	651	527	651	675
ENSMUSG00000015377	Dennd6b	15	151	77	110	148	123	115	106	110	96	74	139	96
ENSMUSG00000015396	Cd83	13	93	230	157	170	200	141	156	111	155	93	181	211
ENSMUSG00000015405	Ace2	X	357	486	400	486	743	411	486	481	494	397	477	587
ENSMUSG00000015437	Gzmb	14	31	2	15	4	6	8	4	1	5	5	9	6
ENSMUSG00000015451	C4a	17	73	28	40	56	42	30	38	32	24	36	65	50
ENSMUSG00000015452	Ager	17	10	9	15	16	16	22	26	33	18	4	20	23
ENSMUSG00000015461	Atf6b	17	861	570	589	690	619	596	656	547	484	430	703	635
ENSMUSG00000015467	Egfl8	17	20	14	13	17	17	21	19	28	13	7	22	20
ENSMUSG00000015468	Notch4	17	924	507	636	590	530	472	424	276	396	387	581	433
ENSMUSG00000015474	Ppt2	17	112	138	116	123	146	129	126	109	152	113	174	151
ENSMUSG00000015476	Prrt1	17	36	35	57	52	33	45	48	57	21	18	68	42
ENSMUSG00000015478	Rnf5	17	604	542	468	477	493	418	560	504	360	383	591	454
ENSMUSG00000015484	Fam163a	1	28	20	39	47	21	41	32	83	29	22	60	44
ENSMUSG00000015488	Cacfd1	2	756	527	569	637	825	526	606	610	629	494	653	619
ENSMUSG00000015501	Hivep2	10	1257	1362	1461	1223	1311	1091	1144	1205	981	874	1347	1302
ENSMUSG00000015522	Arnt	3	1396	1253	1298	1453	1367	1233	1299	1276	1011	868	1409	1277
ENSMUSG00000015533	Itga2	13	626	785	819	714	794	658	650	1663	537	528	581	715
ENSMUSG00000015536	Mocs2	13	371	307	321	272	359	283	324	378	247	233	300	294
ENSMUSG00000015542	Nat9	11	163	140	120	140	150	119	136	135	110	99	141	147
ENSMUSG00000015568	Lpl	8	711	747	817	919	961	550	560	3010	538	418	462	710
ENSMUSG00000015575	Atp6v0e	17	666	549	460	470	602	385	539	470	487	371	548	516
ENSMUSG00000015597	Zfp318	17	737	885	954	944	967	865	1019	1023	821	623	1094	994
ENSMUSG00000015599	Ttbk1	17	34	36	39	47	36	40	39	39	20	21	63	35
ENSMUSG00000015605	Srf	17	772	629	738	806	542	659	628	703	434	355	777	619
ENSMUSG00000015619	Gata3	2	22	55	74	73	59	44	53	59	42	13	58	212
ENSMUSG00000015627	Gata5	2	6	7	3	6	8	9	5	8	2	3	6	3
ENSMUSG00000015647	Lama5	2	2067	1520	2338	2380	1830	1842	1599	2245	1259	934	2209	1752
ENSMUSG00000015652	Steap1	5	77	22	26	32	26	39	21	23	12	19	21	13
ENSMUSG00000015653	Steap2	5	589	361	408	341	452	353	478	390	439	350	497	414
ENSMUSG00000015656	Hspa8	9	8076	10048	10220	6640	7286	7824	9085	7603	6541	5733	7182	8016
ENSMUSG00000015659	Serac1	17	156	140	182	202	241	158	203	187	181	165	184	205
ENSMUSG00000015668	Pdzd11	X	457	304	287	256	318	275	328	254	231	209	279	274
ENSMUSG00000015671	Psma2	13	1234	770	681	670	855	654	676	697	627	672	689	762
ENSMUSG00000015672	Mrpl32	13	340	311	281	278	323	283	296	274	233	194	285	301
ENSMUSG00000015697	Setdb1	3	1157	785	878	828	979	779	912	942	774	669	980	961
ENSMUSG00000015702	Anxa9	3	18	9	6	8	12	6	10	17	6	7	13	13
ENSMUSG00000015709	Arnt2	7	27	26	73	32	44	39	41	109	27	23	47	59
ENSMUSG00000015711	Prune1	3	384	263	276	250	287	250	265	346	229	238	310	311
ENSMUSG00000015714	Cers2	3	1390	938	986	901	942	861	976	977	724	660	960	856
ENSMUSG00000015733	Capza2	6	3510	2421	2174	1934	2286	1898	2301	2053	1913	1726	2152	2250
ENSMUSG00000015745	Plekho1	3	247	257	342	334	251	261	233	270	196	128	348	207
ENSMUSG00000015747	Vps45	3	290	259	213	215	278	162	231	185	190	167	245	269
ENSMUSG00000015748	Prpf3	3	528	551	549	481	498	470	522	523	398	303	551	462
ENSMUSG00000015749	Anp32e	3	1062	762	771	782	777	769	748	793	598	573	766	732
ENSMUSG00000015750	Aph1a	3	968	523	494	503	668	463	554	521	532	509	575	568
ENSMUSG00000015755	Tab2	10	1916	1732	1913	1666	1881	1561	1895	1907	1417	1234	1956	1900
ENSMUSG00000015757	Ppil4	10	607	698	573	580	648	597	673	601	533	437	614	670
ENSMUSG00000015759	Cnih1	14	709	415	411	379	584	398	430	507	362	326	427	477
ENSMUSG00000015766	Eps8	6	5725	3405	2921	2183	2907	2414	3013	2664	2908	2651	2600	3369
ENSMUSG00000015776	Med22	2	631	347	376	348	522	390	420	451	410	329	443	376
ENSMUSG00000015787	Abo	2	245	177	147	147	245	211	213	42	177	257	203	285
ENSMUSG00000015790	Surf1	2	483	253	213	282	322	207	317	393	289	248	311	317
ENSMUSG00000015804	Med28	5	537	389	324	387	505	329	413	360	345	344	393	423
ENSMUSG00000015806	Qdpr	5	395	251	254	311	300	285	240	495	272	227	305	330
ENSMUSG00000015812	Gnrh1	14	31	37	31	21	29	17	26	23	21	28	16	37
ENSMUSG00000015829	Tnr	1	33	44	61	69	57	50	51	48	31	32	54	49
ENSMUSG00000015837	Sqstm1	11	2064	2112	1805	1883	1966	1651	1895	1836	1780	1527	1947	2153
ENSMUSG00000015839	Nfe2l2	2	2300	1753	1704	1467	1731	1454	1870	2318	1446	1214	1726	1867
ENSMUSG00000015843	Rxrg	1	11	5	16	21	15	9	7	7	6	1	10	6
ENSMUSG00000015846	Rxra	2	1478	1120	1200	1311	1451	1090	1172	1426	1020	866	1378	1205
ENSMUSG00000015850	Adamtsl4	3	358	391	537	538	325	367	342	337	264	204	530	338
ENSMUSG00000015852	Fcrls	3	68	147	156	134	150	116	110	98	82	52	85	127
ENSMUSG00000015869	Prpsap1	11	930	669	762	650	895	682	780	1315	595	636	716	815
ENSMUSG00000015879	Fam184b	5	41	35	72	53	52	47	44	52	32	40	53	42
ENSMUSG00000015880	Ncapg	5	642	189	235	134	223	192	128	185	156	209	138	231
ENSMUSG00000015882	Lcorl	5	1253	984	1082	858	1342	916	1066	1375	891	851	1004	1116
ENSMUSG00000015889	Lta4h	10	1050	810	759	813	1096	703	886	829	713	671	794	901
ENSMUSG00000015932	Dstn	2	17273	8598	8619	6709	8728	6517	7585	6890	6497	6978	7546	8531
ENSMUSG00000015937	Macroh2a1	13	1630	1241	1320	1344	1337	1239	1232	1385	962	868	1265	1277
ENSMUSG00000015942	Gtf2ird2	5	174	184	164	208	181	154	172	229	131	130	204	212
ENSMUSG00000015943	Bola1	3	75	47	28	47	62	45	58	41	38	36	49	57
ENSMUSG00000015944	Castor2	5	195	166	268	266	206	165	165	298	136	106	272	193
ENSMUSG00000015947	Fcgr1	3	39	26	45	32	23	31	21	18	21	14	34	13
ENSMUSG00000015950	Ncf1	5	214	199	219	193	151	157	170	121	130	81	182	150
ENSMUSG00000015957	Wnt11	7	14	19	26	20	14	13	19	20	12	8	20	17
ENSMUSG00000015961	Adss	1	2196	1303	1054	944	1199	985	1047	1057	989	845	1059	1232
ENSMUSG00000015966	Il17rb	14	81	84	79	96	148	94	79	57	85	93	141	142
ENSMUSG00000015968	Cacna1d	14	433	466	695	798	646	630	532	731	392	305	685	530
ENSMUSG00000015970	Chdh	14	1926	2437	1710	1897	2361	1521	2227	1545	1900	1944	1979	2412
ENSMUSG00000015971	Actr8	14	601	517	541	483	607	487	566	568	518	399	613	558
ENSMUSG00000015980	Lrrc27	7	27	21	24	15	32	21	27	29	12	10	26	24
ENSMUSG00000015981	Stk32c	7	22	33	31	24	14	18	26	27	16	9	14	26
ENSMUSG00000015994	Fnta	8	759	607	652	571	737	564	665	684	600	449	660	728
ENSMUSG00000016018	Mtrex	13	903	788	784	729	849	712	811	799	656	568	824	815
ENSMUSG00000016024	Lbp	2	414	155	752	161	148	221	149	81	120	77	168	145
ENSMUSG00000016028	Celsr1	15	3363	1999	2723	2425	2456	2065	1865	1431	1815	1289	2046	2114
ENSMUSG00000016087	Fli1	9	245	282	360	297	258	332	269	272	179	118	374	242
ENSMUSG00000016128	Stard13	5	879	815	840	940	853	696	656	747	573	474	791	726
ENSMUSG00000016150	Tenm1	X	26	47	50	33	25	18	23	30	12	12	37	25
ENSMUSG00000016179	Camk1g	1	16	8	18	15	8	9	12	23	10	3	16	10
ENSMUSG00000016181	Utp25	1	311	274	282	273	294	261	308	306	252	213	272	295
ENSMUSG00000016194	Hsd11b1	1	73	24	39	20	17	30	18	28	19	17	28	18
ENSMUSG00000016200	Syt14	1	69	77	87	99	168	114	132	313	107	87	121	121
ENSMUSG00000016206	H2-M3	17	67	52	58	62	78	51	49	34	74	45	74	45
ENSMUSG00000016239	Lonrf3	X	241	308	305	244	300	240	368	138	349	271	335	391
ENSMUSG00000016252	Atp5e	2	924	479	400	509	567	437	526	443	545	496	466	580
ENSMUSG00000016253	Nelfcd	2	524	308	297	327	369	322	351	291	284	322	346	364
ENSMUSG00000016256	Ctsz	2	1168	718	772	708	831	668	665	601	569	567	678	710
ENSMUSG00000016257	Prelid3b	2	2008	1213	1013	884	1142	1012	1117	1051	944	941	996	1098
ENSMUSG00000016262	Sertad4	1	130	116	158	195	122	146	137	169	104	91	191	112
ENSMUSG00000016283	H2-M2	17	31	43	41	24	36	33	35	22	42	30	37	33
ENSMUSG00000016308	Ube2a	X	622	334	331	319	422	311	354	324	332	315	344	389
ENSMUSG00000016319	Slc25a5	X	13967	5534	4557	4574	7369	4556	5742	4055	5863	6449	5129	6844
ENSMUSG00000016327	Atp1b4	X	2	7	28	0	0	0	0	0	0	0	10	0
ENSMUSG00000016344	Ppdpf	2	405	257	217	239	361	221	296	300	243	229	283	334
ENSMUSG00000016346	Kcnq2	2	60	62	104	88	78	58	75	124	58	41	93	60
ENSMUSG00000016349	Eef1a2	2	90	84	323	139	72	80	79	181	50	47	205	60
ENSMUSG00000016356	Col20a1	2	228	288	373	462	354	315	272	398	251	192	388	337
ENSMUSG00000016382	Pls3	X	782	700	769	789	683	630	630	745	584	458	701	664
ENSMUSG00000016386	Mpped2	2	26	30	53	43	34	35	31	51	22	14	52	36
ENSMUSG00000016409	Nkap	X	335	291	270	254	361	247	278	263	273	218	278	283
ENSMUSG00000016427	Ndufa1	X	508	515	336	410	480	302	413	342	314	322	393	414
ENSMUSG00000016458	Wt1	2	25	57	25	51	53	39	56	50	33	26	24	57
ENSMUSG00000016477	E2f3	13	755	496	464	430	514	467	578	485	432	433	500	546
ENSMUSG00000016481	Cr1l	1	1239	1014	1039	904	1324	979	1074	986	923	832	992	1151
ENSMUSG00000016487	Ppfibp1	6	1384	1253	1275	1274	1220	1001	1104	1010	945	761	1138	1276
ENSMUSG00000016493	Cd46	1	162	108	133	133	165	97	100	129	109	89	142	134
ENSMUSG00000016494	Cd34	1	567	835	1110	974	926	659	707	865	586	472	802	788
ENSMUSG00000016495	Plgrkt	19	1010	859	712	662	1090	693	992	718	724	703	847	889
ENSMUSG00000016496	Cd274	19	143	69	121	59	98	77	60	59	68	31	61	49
ENSMUSG00000016498	Pdcd1lg2	19	6	4	7	5	12	7	2	1	7	2	7	5
ENSMUSG00000016503	Gtf3a	5	408	241	258	265	263	219	272	330	164	193	243	275
ENSMUSG00000016510	Mtif3	5	309	192	185	173	266	165	232	194	173	162	210	179
ENSMUSG00000016520	Lnx2	5	867	566	643	548	637	599	610	640	534	444	695	609
ENSMUSG00000016526	Dyrk3	1	26	19	14	4	11	14	16	17	12	13	16	9
ENSMUSG00000016528	Mapkapk2	1	1520	979	1036	973	1032	798	958	974	816	693	1055	917
ENSMUSG00000016529	Il10	1	3	0	0	0	2	1	0	2	1	2	1	1
ENSMUSG00000016534	Lamp2	X	2955	2965	2923	2679	3660	2368	2720	2504	2500	2524	2910	3314
ENSMUSG00000016541	Atxn10	15	615	411	465	558	580	496	515	537	400	364	503	484
ENSMUSG00000016552	Foxred2	15	73	44	64	79	59	42	59	44	49	35	51	58
ENSMUSG00000016554	Eif3d	15	1359	887	878	860	836	821	920	846	796	632	905	935
ENSMUSG00000016559	H3f3b	11	5271	3799	3493	3418	4070	3252	3813	3509	3468	3450	3918	4048
ENSMUSG00000016619	Nup50	15	1390	1023	936	822	959	905	1005	888	742	694	958	1063
ENSMUSG00000016624	Phf21b	15	249	192	168	204	292	251	280	250	194	189	330	281
ENSMUSG00000016637	Ift27	15	106	83	70	92	104	84	98	96	74	52	100	82
ENSMUSG00000016664	Pacsin2	15	2082	1423	1365	1328	1429	1248	1350	1188	1028	1044	1518	1322
ENSMUSG00000016756	Cmah	13	275	190	219	260	195	245	164	2679	200	74	197	245
ENSMUSG00000016757	Ttll12	15	571	338	326	331	318	320	277	343	214	215	325	311
ENSMUSG00000016758	Bik	15	36	14	26	34	36	32	28	35	36	24	38	34
ENSMUSG00000016763	Scube1	15	584	499	740	730	607	566	400	782	352	174	616	387
ENSMUSG00000016831	Tox4	14	1133	984	1064	874	985	800	978	884	780	585	865	937
ENSMUSG00000016833	Mrps18c	5	148	102	114	96	99	90	103	89	98	78	96	91
ENSMUSG00000016918	Sulf1	1	410	527	599	544	521	417	434	318	353	217	447	466
ENSMUSG00000016921	Srsf6	2	3236	2125	2297	2530	2632	2301	2365	2621	2190	1802	2519	2542
ENSMUSG00000016933	Plcg1	2	917	846	1058	1132	1032	954	942	1042	712	564	1179	872
ENSMUSG00000016940	Kctd2	11	264	184	223	296	310	178	211	226	217	188	293	245
ENSMUSG00000016946	Kctd5	17	891	479	543	446	520	449	515	475	454	318	470	512
ENSMUSG00000016984	Etaa1	11	258	152	162	145	236	165	190	188	153	169	150	211
ENSMUSG00000016995	Matn4	2	66	59	100	180	100	72	61	40	51	40	73	86
ENSMUSG00000016998	Svs4	2	0	0	0	0	0	0	0	0	0	0	0	2329
ENSMUSG00000017002	Slpi	2	2611	378	430	305	529	375	441	70	485	542	424	445
ENSMUSG00000017004	Svs5	2	0	0	0	0	0	0	0	0	0	0	0	770
ENSMUSG00000017007	Rbpjl	2	1	2	7	464	136	12	5	7	4	3	5	5
ENSMUSG00000017009	Sdc4	2	2966	3124	2762	2857	3511	2907	3172	2848	3169	2644	3315	3525
ENSMUSG00000017057	Il13ra1	X	1857	2132	2078	1634	2727	1653	1958	1776	1853	1658	1739	2490
ENSMUSG00000017119	Nbr1	11	2751	2249	2159	2325	2858	1975	2292	2585	2063	1881	2378	2553
ENSMUSG00000017132	Cyth1	11	977	784	709	685	826	645	776	600	746	609	761	849
ENSMUSG00000017144	Rnd3	2	686	571	636	554	537	489	486	557	495	405	506	583
ENSMUSG00000017146	Brca1	11	588	196	236	196	233	222	159	259	130	186	171	177
ENSMUSG00000017167	Cntnap1	11	243	186	200	226	201	194	165	215	119	84	185	175
ENSMUSG00000017176	Nt5c3b	11	223	230	250	264	231	209	250	238	187	154	309	257
ENSMUSG00000017188	Coa3	11	711	384	317	361	401	303	353	375	332	352	334	392
ENSMUSG00000017195	Zpbp2	11	1	2	1	2	2	2	2	4	1	1	1	0
ENSMUSG00000017204	Gsdma	11	10	4	6	4	5	7	5	4	11	6	2	12
ENSMUSG00000017210	Med24	11	765	424	511	499	540	433	456	492	408	379	566	499
ENSMUSG00000017221	Psmd3	11	1653	973	1140	1015	958	967	975	1050	689	710	1074	919
ENSMUSG00000017264	Exosc10	4	908	708	740	718	619	679	759	727	579	548	759	724
ENSMUSG00000017286	Glod4	11	518	418	353	385	529	383	488	373	382	325	414	463
ENSMUSG00000017288	Vps53	11	941	637	674	617	765	632	691	650	644	574	713	760
ENSMUSG00000017291	Taok1	11	5284	4309	4485	3935	5016	3773	4406	4181	3841	3416	4609	4559
ENSMUSG00000017299	Dnttip1	2	410	330	290	367	312	272	334	299	288	233	341	295
ENSMUSG00000017300	Tnnc2	2	11	9	120	1	0	0	1	0	0	0	83	0
ENSMUSG00000017307	Acot8	2	430	264	257	282	336	229	318	283	280	264	304	325
ENSMUSG00000017309	Cd300lg	11	110	77	100	87	98	71	79	96	74	49	109	54
ENSMUSG00000017311	Pyy	11	1496	677	519	617	970	551	730	464	489	650	613	704
ENSMUSG00000017314	Mpp2	11	76	67	96	158	75	66	76	105	55	27	105	72
ENSMUSG00000017316	Ppy	11	108	107	77	101	279	69	89	71	53	67	96	104
ENSMUSG00000017344	Vtn	11	19	12	31	167	124	17	12	19	6	6	26	24
ENSMUSG00000017376	Nlk	11	747	662	673	655	705	583	673	665	572	466	699	653
ENSMUSG00000017386	Traf4	11	591	547	468	527	526	460	615	441	512	376	569	600
ENSMUSG00000017390	Aldoc	11	253	136	158	122	139	92	151	123	104	100	172	122
ENSMUSG00000017400	Stac2	11	8	9	15	5	8	5	4	11	7	5	20	12
ENSMUSG00000017404	Rpl19	11	1899	1351	1155	1244	1409	1317	1567	1257	1178	888	1345	1249
ENSMUSG00000017405	Nek8	11	136	118	104	117	174	106	150	141	122	123	138	155
ENSMUSG00000017412	Cacnb4	2	28	41	62	54	56	47	50	61	48	25	58	45
ENSMUSG00000017417	Plxdc1	11	46	29	59	52	29	40	38	70	25	17	51	33
ENSMUSG00000017418	Arl5b	2	1716	1220	1057	990	1251	851	1034	805	1023	708	969	1158
ENSMUSG00000017421	Zfp207	11	4261	3346	3662	2953	3785	3148	3635	3586	2949	2716	3758	3737
ENSMUSG00000017428	Psmd11	11	1819	1331	1421	1216	1338	1172	1291	1188	1015	932	1336	1242
ENSMUSG00000017446	C1qtnf1	11	176	150	226	203	167	179	141	161	98	85	169	131
ENSMUSG00000017453	Pipox	11	46	67	62	81	69	65	96	127	65	59	91	81
ENSMUSG00000017466	Timp2	11	1465	1726	2339	2599	1705	1618	1448	1831	1040	769	2064	1298
ENSMUSG00000017478	Zc3h18	8	1418	1313	1348	1393	1259	1153	1309	1589	999	863	1464	1263
ENSMUSG00000017485	Top2b	14	2726	2758	2715	2818	3199	2682	2773	2954	2338	2088	2876	3106
ENSMUSG00000017491	Rarb	14	43	46	79	84	76	46	54	58	38	31	79	66
ENSMUSG00000017493	Igfbp4	11	3735	2007	2745	3063	2078	2291	1879	2155	1118	911	2459	1443
ENSMUSG00000017499	Cdc6	11	198	93	121	96	112	106	84	119	90	85	87	78
ENSMUSG00000017548	Suz12	11	1646	1028	1099	978	1187	914	1022	1041	867	804	990	1064
ENSMUSG00000017550	Atad5	11	532	242	271	223	302	263	241	292	181	213	240	251
ENSMUSG00000017561	Crlf3	11	310	247	286	246	306	293	270	243	245	200	295	292
ENSMUSG00000017607	Tns4	11	1552	888	592	586	838	637	1142	595	1032	831	1000	1039
ENSMUSG00000017615	Tnfaip1	11	1991	1296	1232	1103	1388	1122	1298	1259	1063	1052	1260	1280
ENSMUSG00000017631	Abr	11	3048	2206	2242	2238	2652	2130	2534	2710	2117	2172	2677	2361
ENSMUSG00000017639	Rab11fip4	11	1172	473	444	407	671	505	639	364	552	593	745	676
ENSMUSG00000017652	Cd40	2	44	32	56	52	47	47	40	45	27	23	38	52
ENSMUSG00000017664	Slc35c2	2	387	271	283	332	351	257	293	268	243	222	333	300
ENSMUSG00000017667	Zfp334	2	183	227	317	276	272	235	263	242	193	136	289	222
ENSMUSG00000017670	Elmo2	2	518	433	512	568	512	482	452	501	423	340	543	464
ENSMUSG00000017677	Wsb1	11	2589	1553	1417	1357	1563	1140	1397	1864	1466	1060	1363	1463
ENSMUSG00000017679	Ttpal	2	570	472	386	467	591	460	471	501	423	366	486	538
ENSMUSG00000017686	Rhot1	11	933	883	860	801	1021	805	899	936	777	644	1003	980
ENSMUSG00000017688	Hnf4g	3	452	317	254	255	381	253	367	299	337	394	377	438
ENSMUSG00000017692	Rhbdl3	11	63	52	88	86	108	78	51	119	44	37	79	64
ENSMUSG00000017697	Ada	2	130	33	61	39	33	33	31	46	26	26	33	33
ENSMUSG00000017707	Serinc3	2	7112	5824	5455	5120	6258	4255	4845	5804	4789	4117	5135	6105
ENSMUSG00000017713	Tha1	11	151	88	86	112	113	107	115	88	90	97	126	120
ENSMUSG00000017715	Pgs1	11	958	511	576	512	659	604	486	499	481	394	545	500
ENSMUSG00000017716	Birc5	11	562	165	199	149	161	125	130	158	102	134	128	113
ENSMUSG00000017718	Afmid	11	57	30	38	36	64	27	24	37	40	30	40	54
ENSMUSG00000017721	Pigt	2	1945	1527	1731	1485	1454	1284	1517	1527	1157	1061	1632	1415
ENSMUSG00000017723	Wfdc2	2	1737	1439	1204	1085	1467	1312	1747	395	1470	1504	1385	1803
ENSMUSG00000017724	Etv4	11	275	130	99	97	150	89	107	87	85	111	94	95
ENSMUSG00000017734	Dbndd2	2	51	59	56	47	63	46	47	50	38	30	72	44
ENSMUSG00000017737	Mmp9	2	110	108	95	119	89	58	66	50	39	19	91	69
ENSMUSG00000017740	Slc12a5	2	21	16	27	28	30	24	28	34	22	12	36	30
ENSMUSG00000017747	Ghdc	11	153	128	100	123	144	100	128	130	95	80	131	108
ENSMUSG00000017754	Pltp	2	232	266	330	392	305	286	247	422	218	128	341	250
ENSMUSG00000017756	Slc12a7	13	2057	1374	1483	1470	1826	1444	1515	1728	1482	1264	1713	1644
ENSMUSG00000017760	Ctsa	2	1627	1138	1236	1295	1401	987	1234	1357	1037	976	1203	1337
ENSMUSG00000017764	Zswim1	2	108	96	92	128	92	102	104	103	91	71	122	92
ENSMUSG00000017765	Slc12a4	8	304	311	415	544	333	371	318	401	225	190	417	300
ENSMUSG00000017767	Spata25	2	3	4	6	5	1	1	2	6	1	2	2	1
ENSMUSG00000017774	Myo1c	11	2940	1984	2120	2214	1906	1828	1894	1835	1510	1445	2096	1815
ENSMUSG00000017776	Crk	11	3890	2924	2517	2311	3190	2517	2828	2336	2709	2337	2584	3045
ENSMUSG00000017778	Cox7c	13	1476	1130	1125	1029	1228	1000	1154	1148	918	841	1056	926
ENSMUSG00000017781	Pitpna	11	2815	2319	2239	2066	2042	1983	2222	2103	1488	1525	2242	1956
ENSMUSG00000017801	Mlx	11	1523	984	849	717	950	757	993	673	849	683	954	943
ENSMUSG00000017802	Retreg3	11	1118	795	870	794	1156	757	821	818	866	801	828	978
ENSMUSG00000017817	Jph2	2	775	764	945	1073	638	676	650	734	421	335	867	592
ENSMUSG00000017830	Dhx58	11	149	125	84	85	132	78	97	39	127	119	155	83
ENSMUSG00000017831	Rab5a	17	1133	959	940	849	1080	801	964	946	895	795	975	1109
ENSMUSG00000017837	Nkiras2	11	915	469	501	482	635	465	560	517	518	425	545	580
ENSMUSG00000017843	Ppp2r5c	12	2481	1679	1577	1597	2228	1645	1814	1637	1711	1501	1934	2017
ENSMUSG00000017858	Ift52	2	561	414	407	388	543	374	437	433	395	305	427	483
ENSMUSG00000017861	Mybl2	2	260	81	104	79	104	127	84	133	65	72	80	67
ENSMUSG00000017868	Sgk2	2	1199	80	123	67	129	101	117	294	78	113	109	74
ENSMUSG00000017897	Eya2	2	6	8	119	46	7	8	17	19	10	9	27	17
ENSMUSG00000017929	B4galt5	2	1667	1387	1081	987	1262	932	1136	692	980	908	1157	1105
ENSMUSG00000017943	Gdap1l1	2	7	12	17	12	12	10	12	25	6	8	15	12
ENSMUSG00000017950	Hnf4a	2	10623	9140	7699	6388	9134	7096	9931	8492	7898	7153	8504	8469
ENSMUSG00000017969	Ptgis	2	104	75	86	111	71	64	57	100	58	47	96	76
ENSMUSG00000017978	Cadps2	6	1353	1208	1075	1091	1476	1059	1265	821	1213	1068	1234	1507
ENSMUSG00000017999	Ddx27	2	528	515	490	489	380	466	533	476	372	283	517	414
ENSMUSG00000018001	Cyth3	5	753	1078	1306	1082	1144	1056	1053	1264	834	676	1188	1208
ENSMUSG00000018008	Cyth4	15	207	257	318	293	229	241	259	220	187	106	260	204
ENSMUSG00000018012	Rac3	11	57	47	46	51	39	40	38	41	46	24	46	41
ENSMUSG00000018040	Rrp7a	15	724	624	720	582	591	548	596	592	446	413	612	556
ENSMUSG00000018042	Cyb5r3	15	1533	1210	1283	1279	1173	1013	1098	1050	906	822	1323	910
ENSMUSG00000018068	Ints2	11	840	538	546	534	619	476	496	446	441	447	481	592
ENSMUSG00000018076	Med13l	5	1778	1701	1872	1794	1752	1570	1704	1947	1451	1283	1949	1850
ENSMUSG00000018102	H2bc4	13	643	481	436	460	485	414	462	607	352	417	474	497
ENSMUSG00000018126	Baiap2l2	15	877	716	536	846	704	541	712	845	723	598	876	868
ENSMUSG00000018143	Mafk	5	760	890	909	744	684	722	832	638	774	450	805	882
ENSMUSG00000018160	Med1	11	2494	1851	1938	1821	1980	1742	2026	1893	1506	1322	1904	1966
ENSMUSG00000018166	Erbb3	10	4733	3487	3214	3137	4963	3245	3791	3899	3918	3488	3765	4738
ENSMUSG00000018167	Stard3	11	548	451	412	423	514	374	502	464	392	335	485	504
ENSMUSG00000018168	Ikzf3	11	142	144	220	181	131	170	108	89	143	58	206	173
ENSMUSG00000018169	Mfng	15	44	44	71	60	72	80	54	66	55	34	57	51
ENSMUSG00000018171	Vmp1	11	3626	2075	2317	1442	1789	1460	1439	1648	1905	1432	1596	1837
ENSMUSG00000018189	Uchl5	1	305	231	241	235	225	183	235	246	181	159	221	194
ENSMUSG00000018196	Glrx2	1	440	408	372	411	460	373	382	447	340	300	425	351
ENSMUSG00000018199	Ro60	1	731	587	620	597	864	608	672	689	680	549	730	741
ENSMUSG00000018209	Stk4	2	1315	1264	1169	1010	1234	1037	1195	1009	1016	876	1172	1258
ENSMUSG00000018211	Wfdc15b	2	0	0	1	0	5	0	0	1	0	0	2	62
ENSMUSG00000018217	Pmp22	11	3345	4204	2669	2330	2752	1935	3107	1770	2820	2591	2662	2941
ENSMUSG00000018238	Gdf9	11	1	1	2	3	4	3	2	0	2	2	5	3
ENSMUSG00000018239	Zcchc10	11	75	73	67	71	78	74	81	75	59	56	73	55
ENSMUSG00000018263	Tbx5	5	2	1	2	5	0	0	0	0	2	0	1	0
ENSMUSG00000018286	Psmb6	11	1088	763	741	720	690	678	824	694	592	581	757	688
ENSMUSG00000018287	Spag7	11	236	206	207	255	213	185	222	213	168	133	236	159
ENSMUSG00000018293	Pfn1	11	6446	4111	4152	4072	4074	3730	3999	3638	3140	3074	4264	3742
ENSMUSG00000018322	Tomm34	2	433	455	449	452	506	408	486	441	362	290	520	470
ENSMUSG00000018326	Ywhab	2	4798	2823	2831	2544	3110	2545	2771	2412	2489	2389	2789	2925
ENSMUSG00000018334	Ksr1	11	1276	979	1237	1046	1150	1064	1089	1132	894	705	1301	911
ENSMUSG00000018339	Gpx3	11	578	752	773	709	881	517	574	682	443	403	618	599
ENSMUSG00000018340	Anxa6	11	1469	1507	1974	1912	1539	1435	1416	1669	1083	969	1642	1450
ENSMUSG00000018341	Il12rb2	6	10	4	15	6	11	8	7	1	8	7	11	3
ENSMUSG00000018347	Zkscan6	11	186	152	154	173	208	170	175	165	159	153	176	203
ENSMUSG00000018362	Kpna2	11	1011	479	499	327	456	368	431	451	386	337	357	354
ENSMUSG00000018363	Smurf2	11	1353	1346	1319	1188	1513	1225	1278	1488	1146	1070	1377	1514
ENSMUSG00000018372	Cep95	11	269	252	287	289	346	271	330	302	239	219	296	288
ENSMUSG00000018377	Vezf1	11	1215	1204	1387	1368	1322	1212	1304	1367	955	823	1521	1221
ENSMUSG00000018378	Cuedc1	11	408	461	557	676	528	478	475	512	374	267	647	469
ENSMUSG00000018379	Srsf1	11	4813	3151	3268	2917	3626	3090	3174	3242	2765	2581	3030	3425
ENSMUSG00000018381	Abi3	11	170	165	185	186	167	161	160	145	142	79	248	163
ENSMUSG00000018387	Shroom1	11	16	9	29	35	20	19	23	25	13	14	18	10
ENSMUSG00000018395	Kif3a	11	203	213	208	254	229	233	253	277	199	140	243	220
ENSMUSG00000018398	Septin8	11	959	1049	1202	1238	1231	1086	1064	1347	848	723	1147	1060
ENSMUSG00000018401	Mtmr4	11	1660	986	1042	980	1273	1079	1115	1069	1026	1039	1357	1176
ENSMUSG00000018405	Mrm1	11	150	75	71	101	109	88	93	98	85	76	85	92
ENSMUSG00000018411	Mapt	11	237	216	280	313	283	265	274	294	200	168	350	236
ENSMUSG00000018412	Kansl1	11	1864	1660	1720	1640	1949	1569	1794	1694	1511	1384	1879	1818
ENSMUSG00000018415	Gid4	11	625	619	596	672	697	598	610	627	514	417	686	666
ENSMUSG00000018417	Myo1b	1	1528	1278	1436	1370	1409	1214	1162	1471	1019	725	1143	1368
ENSMUSG00000018425	Dhx40	11	462	359	374	389	489	378	389	412	364	290	335	507
ENSMUSG00000018427	Ypel2	11	400	314	415	441	488	409	318	360	285	290	339	398
ENSMUSG00000018428	Akap1	11	1547	962	938	931	1100	1000	1110	1094	985	814	1234	1121
ENSMUSG00000018433	Nol11	11	654	445	479	435	507	433	484	452	412	376	510	490
ENSMUSG00000018442	Derl2	11	894	676	674	566	804	592	636	609	628	549	633	779
ENSMUSG00000018446	C1qbp	11	1349	680	698	675	595	707	668	726	540	495	774	682
ENSMUSG00000018449	Rpain	11	136	146	147	156	142	123	170	122	143	93	148	142
ENSMUSG00000018451	6330403K07Rik	11	37	68	56	81	58	43	49	75	43	36	67	51
ENSMUSG00000018459	Slc13a3	2	53	9	16	11	16	12	9	18	8	9	8	9
ENSMUSG00000018470	Kcnab3	11	13	11	12	27	12	15	9	40	10	12	19	12
ENSMUSG00000018474	Chd3	11	1861	1992	2449	3030	2433	2115	2203	3366	1505	1316	2606	2132
ENSMUSG00000018476	Kdm6b	11	1727	1684	1869	2094	1768	1696	1850	1974	1289	1006	2195	1486
ENSMUSG00000018481	Appbp2	11	1862	1487	1403	1330	1632	1290	1474	1443	1343	1129	1433	1485
ENSMUSG00000018500	Adora2b	11	11	16	5	16	12	10	8	2	9	4	5	6
ENSMUSG00000018501	Ncor1	11	5516	4910	5265	4828	5038	4484	4939	5237	3756	3296	5139	4837
ENSMUSG00000018507	Trpv2	11	132	116	118	136	97	98	99	86	75	41	129	73
ENSMUSG00000018509	Cenpv	11	366	245	243	227	246	214	225	254	189	156	205	236
ENSMUSG00000018537	Pcgf2	11	393	383	462	496	456	454	539	621	326	280	613	382
ENSMUSG00000018541	Cwc25	11	335	277	303	316	307	278	319	316	246	209	320	297
ENSMUSG00000018543	1700001P01Rik	11	10	3	9	6	7	6	1	5	9	1	1	8
ENSMUSG00000018547	Pip4k2b	11	521	432	630	577	471	454	487	525	322	270	587	400
ENSMUSG00000018548	Trim37	11	690	488	480	482	543	473	520	544	389	370	510	522
ENSMUSG00000018554	Ybx2	11	395	234	234	258	266	219	283	80	210	252	269	308
ENSMUSG00000018559	Ctdnep1	11	1040	740	821	758	727	652	716	763	531	424	808	633
ENSMUSG00000018565	Elp5	11	315	219	224	252	249	231	200	216	194	180	233	252
ENSMUSG00000018566	Slc2a4	11	392	263	443	383	259	309	333	416	233	179	487	233
ENSMUSG00000018567	Gabarap	11	2335	1848	1812	1765	1974	1477	1760	1727	1335	1389	1758	1798
ENSMUSG00000018569	Cldn7	11	6602	3440	2840	2677	4430	3097	3710	3090	3939	3757	3563	4154
ENSMUSG00000018570	2810408A11Rik	11	38	37	19	37	56	38	47	47	38	28	50	45
ENSMUSG00000018572	Phf23	11	567	405	411	450	387	424	489	430	363	288	484	378
ENSMUSG00000018574	Acadvl	11	1591	954	834	908	1183	744	884	1012	794	842	821	1133
ENSMUSG00000018581	Dnah11	12	15	17	29	25	16	17	32	23	20	5	18	17
ENSMUSG00000018583	G3bp1	11	2693	1730	1753	1641	1897	1751	1771	1775	1519	1298	1677	1800
ENSMUSG00000018585	Atox1	11	405	190	163	189	247	178	195	153	196	180	187	229
ENSMUSG00000018593	Sparc	11	9938	12196	15975	16213	11370	9853	8822	11310	6849	4991	11905	8085
ENSMUSG00000018599	Mief2	11	157	96	106	106	151	117	91	77	123	65	116	202
ENSMUSG00000018604	Tbx3	5	358	406	481	588	423	549	553	1136	328	249	681	541
ENSMUSG00000018623	Mmp7	9	14	0	0	3	3	0	1	53	4	2	3	0
ENSMUSG00000018648	Dusp14	11	46	79	51	40	34	34	53	20	28	30	41	45
ENSMUSG00000018651	Tada2a	11	256	186	210	232	229	217	215	242	139	165	219	200
ENSMUSG00000018654	Ikzf1	11	153	136	192	204	214	188	163	140	145	110	195	197
ENSMUSG00000018656	Tcaf3	6	0	0	0	0	0	0	0	0	0	0	0	137
ENSMUSG00000018659	Pnpo	11	330	296	206	212	326	216	248	273	343	274	390	469
ENSMUSG00000018661	Cog1	11	1009	817	872	830	895	698	904	850	722	643	878	914
ENSMUSG00000018666	Cbx1	11	950	847	789	807	831	682	815	873	564	522	768	680
ENSMUSG00000018669	Cdk5rap3	11	453	304	302	393	397	313	353	363	251	255	315	352
ENSMUSG00000018672	Copz2	11	133	155	181	209	162	172	129	221	126	73	188	132
ENSMUSG00000018677	Slc25a39	11	1850	1174	1108	1192	1430	975	1243	1150	977	902	1209	1272
ENSMUSG00000018678	Sp2	11	285	209	263	278	183	207	225	207	147	115	272	166
ENSMUSG00000018697	Aatf	11	370	299	328	339	312	324	342	376	269	178	357	284
ENSMUSG00000018707	Dync1h1	12	12680	9792	10981	10317	11126	9519	10427	9740	8752	7837	11294	10767
ENSMUSG00000018733	Pex12	11	156	121	129	124	164	104	121	142	121	137	124	159
ENSMUSG00000018736	Ndel1	11	1176	1016	847	858	923	720	1017	685	871	678	1013	967
ENSMUSG00000018740	Slc25a35	11	159	134	166	198	276	216	209	241	224	108	298	141
ENSMUSG00000018750	Zbtb4	11	1085	1415	1622	1748	1312	1305	1509	1393	1240	809	1771	1250
ENSMUSG00000018752	Tnfsfm13	11	19	19	19	17	12	11	12	20	12	9	11	18
ENSMUSG00000018761	Mpdu1	11	411	308	276	288	342	257	345	358	243	240	369	295
ENSMUSG00000018765	Fxr2	11	698	669	764	749	626	638	715	711	576	437	811	653
ENSMUSG00000018770	Atp5g3	2	4721	2065	1917	2003	2525	1839	2009	1995	2090	2217	2114	2287
ENSMUSG00000018774	Cd68	11	145	135	163	136	81	91	108	112	77	42	141	88
ENSMUSG00000018796	Acsl1	8	530	657	624	636	723	560	692	526	551	492	724	767
ENSMUSG00000018800	Abca5	11	181	143	205	192	302	231	220	261	204	145	228	355
ENSMUSG00000018809	Smyd4	11	94	62	53	63	99	57	66	70	81	87	74	86
ENSMUSG00000018819	Lsp1	7	989	1716	2036	2471	1402	1708	1588	1717	1012	742	1931	1461
ENSMUSG00000018820	Zfyve27	19	755	528	520	543	770	483	543	580	533	512	604	666
ENSMUSG00000018821	Avpi1	19	86	36	31	47	34	44	35	33	44	32	54	50
ENSMUSG00000018822	Sfrp5	19	34	18	41	40	21	17	12	31	14	5	41	13
ENSMUSG00000018830	Myh11	16	23479	22633	29518	31642	15428	19903	20543	28203	12754	9122	28267	17440
ENSMUSG00000018841	Rad51d	11	407	225	263	284	378	236	276	303	267	239	300	309
ENSMUSG00000018844	Fndc8	11	2	2	0	3	2	1	1	1	0	2	1	3
ENSMUSG00000018845	Unc45b	11	21	15	32	12	20	11	20	10	10	11	32	24
ENSMUSG00000018846	Pank3	11	6099	3641	3079	2885	4652	2769	3751	4572	3594	3614	3434	4107
ENSMUSG00000018848	Rars	11	1108	829	776	734	716	721	771	900	586	496	678	789
ENSMUSG00000018849	Wwc1	11	955	731	647	619	736	671	810	935	677	543	876	702
ENSMUSG00000018858	Mrpl58	11	449	292	292	317	313	282	312	291	235	247	294	307
ENSMUSG00000018861	Fdxr	11	171	109	90	133	148	96	110	88	109	107	129	124
ENSMUSG00000018865	Sult4a1	15	34	24	34	45	40	38	33	74	30	35	50	35
ENSMUSG00000018882	Mrpl45	11	414	229	196	179	215	195	222	208	191	186	224	215
ENSMUSG00000018893	Mb	15	10	4	50	0	0	4	1	0	1	1	15	1
ENSMUSG00000018899	Irf1	11	1687	756	1007	887	909	790	668	735	598	542	674	616
ENSMUSG00000018900	Slc22a5	11	444	300	289	296	403	287	312	399	319	266	298	353
ENSMUSG00000018906	P4ha2	11	225	318	344	363	270	250	302	292	240	181	306	234
ENSMUSG00000018907	Alox12e	11	1	0	5	2	0	0	1	0	0	0	0	6
ENSMUSG00000018909	Arrb1	7	1910	1692	1735	2023	2060	1637	1733	2329	1503	1449	1883	1849
ENSMUSG00000018919	Tm4sf5	11	237	197	162	160	147	223	285	136	196	188	200	206
ENSMUSG00000018920	Cxcl16	11	212	279	279	214	279	221	240	246	210	138	266	251
ENSMUSG00000018921	Pelp1	11	524	333	434	387	399	354	391	423	282	238	453	318
ENSMUSG00000018923	Med11	11	166	92	88	104	121	86	120	76	90	78	106	101
ENSMUSG00000018924	Alox15	11	58	26	37	11	82	22	13	41	14	9	19	28
ENSMUSG00000018925	Heatr9	11	0	2	2	2	0	1	0	2	3	0	0	2
ENSMUSG00000018927	Ccl6	11	622	1999	1466	1410	1622	961	1049	1339	1349	939	1073	1575
ENSMUSG00000018930	Ccl4	11	1	2	3	1	0	1	2	0	2	1	3	0
ENSMUSG00000018931	Natd1	11	211	183	194	248	267	166	157	236	159	124	225	238
ENSMUSG00000018932	Map2k3	11	1693	927	844	674	934	775	909	706	827	710	891	882
ENSMUSG00000018965	Ywhah	5	2743	2119	1877	1719	1858	1795	2083	1851	1511	1359	1799	1871
ENSMUSG00000018974	Sart3	5	754	494	482	518	488	467	486	492	425	342	596	529
ENSMUSG00000018983	E2f2	4	1051	292	428	269	287	298	303	283	243	279	241	244
ENSMUSG00000018986	Slfn3	11	40	18	43	42	35	23	30	25	18	17	23	31
ENSMUSG00000018995	Nars2	7	425	279	292	247	349	313	284	251	323	257	290	371
ENSMUSG00000018999	Slc35b4	6	626	403	492	480	533	437	439	477	429	377	514	490
ENSMUSG00000019027	Dnah1	14	16	17	20	31	21	24	11	25	12	9	24	23
ENSMUSG00000019039	Dalrd3	9	537	269	318	356	395	245	336	237	333	286	349	417
ENSMUSG00000019054	Fis1	5	950	534	446	533	770	497	603	534	536	513	532	628
ENSMUSG00000019055	Plod1	4	388	411	580	598	500	396	401	470	286	226	498	458
ENSMUSG00000019066	Rab3d	9	1660	1265	1194	1276	1647	1154	1314	1193	1312	1120	1373	1497
ENSMUSG00000019080	Mfsd3	15	60	29	23	24	54	32	29	26	32	37	16	40
ENSMUSG00000019082	Slc25a22	7	428	323	321	352	381	315	369	459	258	231	393	290
ENSMUSG00000019087	Atp6ap1	X	1641	1271	1200	1254	1511	1093	1285	1159	1081	1147	1308	1281
ENSMUSG00000019088	Dnase1l1	X	189	152	152	163	238	145	195	229	173	134	166	180
ENSMUSG00000019102	Aldh3a1	11	6	6	24	12	6	11	8	2	1	4	10	9
ENSMUSG00000019122	Ccl9	11	110	69	63	31	60	46	53	174	52	34	52	68
ENSMUSG00000019124	Scrn1	6	96	143	180	177	129	107	123	124	112	64	157	104
ENSMUSG00000019132	BC005537	13	4199	2882	3163	2712	3398	2628	2792	2786	2444	2219	3074	3272
ENSMUSG00000019139	Isyna1	8	1355	467	556	376	355	393	379	324	285	307	450	406
ENSMUSG00000019143	Hars2	18	434	317	310	286	437	306	349	335	344	260	375	343
ENSMUSG00000019158	Tmem160	7	110	75	67	100	90	91	82	65	74	47	95	78
ENSMUSG00000019173	Rab5c	11	2245	1615	1590	1517	1680	1368	1481	1581	1250	1192	1635	1486
ENSMUSG00000019178	Styxl1	5	3	2	6	3	11	4	5	3	4	3	7	3
ENSMUSG00000019179	Mdh2	5	3752	2063	1988	1957	2036	1722	2055	2041	1622	1774	1970	2002
ENSMUSG00000019188	H13	2	1867	1342	1433	1401	1449	1280	1324	1226	1098	985	1339	1371
ENSMUSG00000019189	Rnf145	11	1954	1608	1519	1418	1876	1320	1657	1325	1370	1304	1771	1587
ENSMUSG00000019194	Scn1b	7	108	86	118	99	86	58	61	74	55	54	96	80
ENSMUSG00000019210	Atp6v1e1	6	1024	852	763	772	1000	663	838	783	732	722	843	896
ENSMUSG00000019214	Chtf18	17	245	56	87	76	73	84	61	87	61	61	56	71
ENSMUSG00000019232	Etnppl	3	59	22	21	17	19	15	19	7	27	22	27	24
ENSMUSG00000019235	Rps6kl1	12	13	13	17	16	11	11	22	22	8	8	14	11
ENSMUSG00000019254	Ppp1r12c	7	1059	1105	1526	1520	980	1047	1076	1338	882	678	1469	1103
ENSMUSG00000019256	Ahr	12	826	737	802	727	870	701	722	593	635	557	828	822
ENSMUSG00000019261	Map1s	8	325	274	319	313	259	236	242	317	205	156	293	234
ENSMUSG00000019278	Dpep1	8	695	119	110	91	183	110	138	465	144	171	155	160
ENSMUSG00000019295	Tmem129	5	425	280	240	254	317	230	274	244	261	231	283	334
ENSMUSG00000019297	Nop9	14	464	244	277	266	297	265	292	240	234	196	266	281
ENSMUSG00000019301	Hsd17b1	11	2	5	3	5	8	3	5	2	1	5	2	6
ENSMUSG00000019302	Atp6v0a1	11	2277	1551	1660	1521	1762	1342	1515	1392	1368	1240	1648	1700
ENSMUSG00000019303	Psmc3ip	11	25	18	31	26	25	18	20	30	11	14	24	13
ENSMUSG00000019312	Grb7	11	657	475	421	492	567	367	396	575	463	531	505	626
ENSMUSG00000019320	Noxo1	17	1203	606	621	575	739	619	700	689	548	535	636	612
ENSMUSG00000019326	Aoc3	11	576	564	879	971	464	573	506	987	317	227	764	422
ENSMUSG00000019338	Zfp687	3	919	560	594	645	678	630	662	678	581	481	820	589
ENSMUSG00000019359	Gdpd2	X	91	151	178	185	236	195	243	174	148	171	188	191
ENSMUSG00000019362	D8Ertd738e	8	392	409	300	347	307	271	330	334	221	208	334	314
ENSMUSG00000019368	Sec14l4	11	4	6	8	9	15	7	17	3	22	21	12	17
ENSMUSG00000019370	Calm3	7	7283	5183	5472	5045	5737	4246	4968	5387	4044	3781	4651	5007
ENSMUSG00000019373	Cops3	11	944	710	680	672	865	691	741	679	651	606	754	816
ENSMUSG00000019428	Fkbp8	8	2478	1511	1384	1648	1738	1373	1642	1536	1393	1233	1710	1690
ENSMUSG00000019429	Ffar3	7	10	8	12	5	11	8	12	9	7	2	11	8
ENSMUSG00000019432	Ddx39b	17	2351	1906	2150	2141	1885	1947	2110	2289	1572	1439	2211	1904
ENSMUSG00000019433	Gipc1	8	943	565	530	575	629	539	587	624	510	517	606	567
ENSMUSG00000019437	Tlcd1	11	127	111	102	124	115	105	149	95	110	112	148	136
ENSMUSG00000019461	Plscr3	11	347	343	386	377	395	329	302	417	263	221	416	256
ENSMUSG00000019464	Ptger1	8	133	146	204	288	147	174	178	277	114	74	217	164
ENSMUSG00000019467	Arhgef25	10	381	378	605	652	450	462	397	478	265	204	479	477
ENSMUSG00000019470	Xab2	8	562	458	549	486	517	483	548	557	449	358	564	527
ENSMUSG00000019471	Cdc37	9	1376	1076	1017	1085	990	961	1135	1061	810	679	1050	963
ENSMUSG00000019478	Rab4a	8	420	279	270	296	348	267	302	420	280	276	336	329
ENSMUSG00000019487	Trip10	17	695	748	686	687	621	612	835	648	574	469	826	618
ENSMUSG00000019494	Cops6	5	733	495	478	547	529	477	516	474	416	383	490	532
ENSMUSG00000019505	Ubb	11	1184	1436	1365	1479	1211	1233	1449	1309	885	864	1420	1205
ENSMUSG00000019518	Ap4m1	5	735	412	422	446	556	400	498	498	413	344	504	423
ENSMUSG00000019528	Gyg	3	407	251	272	268	369	241	252	315	240	206	246	264
ENSMUSG00000019539	Rcn3	7	497	583	690	866	496	508	434	603	277	245	527	442
ENSMUSG00000019558	Slc6a8	X	7180	3350	3011	3468	4092	3438	3850	1325	3510	3495	3880	3415
ENSMUSG00000019564	Arid3a	10	200	466	508	502	582	501	546	536	496	356	559	544
ENSMUSG00000019577	Pdk4	6	330	137	355	212	170	89	125	246	83	63	170	203
ENSMUSG00000019578	Ubxn6	17	629	525	431	521	654	446	521	419	456	409	600	566
ENSMUSG00000019579	Mydgf	17	678	390	373	348	472	339	395	324	317	341	352	388
ENSMUSG00000019590	Cyb561	11	1261	608	593	472	832	545	604	417	667	690	560	893
ENSMUSG00000019647	Sema6a	18	974	944	1085	1013	1200	881	1105	1062	921	818	1217	1007
ENSMUSG00000019659	Ccdc12	9	434	288	215	331	310	283	322	302	267	239	302	292
ENSMUSG00000019689	Fmc1	6	237	150	88	125	151	118	118	113	150	149	114	147
ENSMUSG00000019699	Akt3	1	460	536	678	567	574	553	568	604	369	300	599	514
ENSMUSG00000019710	Mrpl24	3	707	566	541	587	680	509	619	590	565	450	585	731
ENSMUSG00000019715	Gle1	2	514	330	390	373	387	343	348	394	288	290	370	332
ENSMUSG00000019718	L3hypdh	12	34	30	29	43	43	30	26	41	45	41	97	70
ENSMUSG00000019726	Lyst	13	1538	1413	1450	1440	1658	1357	1493	1254	1347	1089	1619	1626
ENSMUSG00000019731	Slc35e1	8	1924	1281	1278	1180	1462	1056	1180	1093	1110	1008	1278	1352
ENSMUSG00000019732	Calr3	8	9	7	5	6	4	4	8	5	6	1	6	6
ENSMUSG00000019734	Tmc4	7	2813	2170	1894	1885	2349	1704	2190	2186	1971	1817	2014	2340
ENSMUSG00000019737	Syne4	7	74	45	74	85	63	51	67	66	54	28	53	55
ENSMUSG00000019738	Polr2i	7	162	153	145	126	153	153	170	148	95	117	155	136
ENSMUSG00000019761	Krt10	11	23	21	26	25	26	16	36	27	11	17	40	26
ENSMUSG00000019762	Iyd	10	111	79	44	54	65	45	69	30	53	55	64	59
ENSMUSG00000019763	Rmnd1	10	305	244	323	304	347	300	342	338	245	260	377	405
ENSMUSG00000019767	Ccdc170	10	5	3	8	6	7	11	4	11	3	6	8	8
ENSMUSG00000019768	Esr1	10	162	408	805	513	502	277	307	511	305	151	383	409
ENSMUSG00000019772	Vip	10	267	209	194	196	173	170	156	148	171	129	191	224
ENSMUSG00000019773	Fbxo5	10	243	103	134	98	107	80	87	105	80	81	109	114
ENSMUSG00000019774	Mtrf1l	10	198	186	176	163	204	156	160	169	157	138	196	226
ENSMUSG00000019775	Rgs17	10	257	175	139	139	220	128	116	331	132	114	132	139
ENSMUSG00000019777	Hdac2	10	822	880	782	869	842	777	818	848	637	566	860	836
ENSMUSG00000019779	Frk	10	1200	1177	956	746	1117	906	1097	1113	937	867	908	1050
ENSMUSG00000019782	Rwdd1	10	230	234	235	200	218	199	291	204	159	176	205	189
ENSMUSG00000019785	Clvs2	10	13	12	14	11	7	16	8	31	12	3	8	16
ENSMUSG00000019787	Trdn	10	7	8	139	4	4	3	2	10	3	4	57	1
ENSMUSG00000019789	Hey2	10	25	51	68	63	51	58	63	79	40	25	64	46
ENSMUSG00000019790	Stxbp5	10	1293	1024	1148	1075	1324	920	1157	1087	981	863	1213	1154
ENSMUSG00000019791	Hint3	10	325	284	225	195	335	220	287	311	275	238	233	331
ENSMUSG00000019792	Trmt11	10	257	196	193	205	255	226	225	248	197	180	227	237
ENSMUSG00000019794	Katna1	10	420	362	367	309	413	303	358	352	348	316	357	399
ENSMUSG00000019795	Pcmt1	10	812	598	548	555	692	511	574	602	505	421	566	662
ENSMUSG00000019796	Lrp11	10	69	80	78	80	78	60	71	98	49	35	86	66
ENSMUSG00000019797	Mtres1	10	353	295	267	294	276	283	347	270	209	190	307	286
ENSMUSG00000019802	Sec63	10	1699	1678	1724	1599	1812	1550	1640	1713	1386	1179	1712	1635
ENSMUSG00000019804	Snx3	10	1334	1015	983	976	1012	860	920	1017	735	735	966	1009
ENSMUSG00000019806	Aig1	10	725	564	530	563	756	514	609	654	551	544	648	659
ENSMUSG00000019808	Adat2	10	60	40	35	34	44	46	51	52	24	31	53	43
ENSMUSG00000019809	Pex3	10	280	215	221	215	270	223	236	263	213	195	262	252
ENSMUSG00000019810	Fuca2	10	1069	688	552	638	1004	600	741	1004	762	759	709	966
ENSMUSG00000019813	Cep57l1	10	96	84	86	82	102	98	73	93	46	66	120	75
ENSMUSG00000019814	Ltv1	10	350	341	288	314	291	298	379	308	222	241	351	290
ENSMUSG00000019817	Plagl1	10	340	362	720	537	536	537	541	927	390	313	531	498
ENSMUSG00000019818	Cd164	10	4594	4097	4238	3451	4646	3336	3852	3828	3680	3076	4184	4338
ENSMUSG00000019820	Utrn	10	4016	4010	4664	4868	4396	3884	4301	4671	3245	2604	4860	4225
ENSMUSG00000019822	Smpd2	10	330	250	261	318	313	241	284	295	251	231	377	303
ENSMUSG00000019823	Mical1	10	562	485	447	614	486	487	461	356	385	356	612	509
ENSMUSG00000019826	Zbtb24	10	260	262	258	296	313	275	277	262	234	193	315	285
ENSMUSG00000019828	Grm1	10	2	3	2	5	1	1	2	2	2	1	3	3
[truncated: 22,396 more rows]
