# Supplementary material for: Maternal diet and gut microbiome composition modulate early‐life immune development
Source: EMBO Mol Med. 2023 Jun 6;15(8):e17241. doi: 10.15252/emmm.202217241 (PMC10405054; doi:10.15252/emmm.202217241)
Supplement: Supplementary file 6 — Dataset EV5 [file EMMM-15-e17241-s004.xlsx]

## Sheet: Dataset EV5
Dataset EV5	Differential enrichment analysis using DESeq2 for 14SM fiber-free and 14SM fiber-rich contrasts.
ensembl_gene_id	baseMean	log2FoldChange	lfcSE	stat	pvalue	padj	external_gene_name	chromosome_name	Enriched in
ENSMUSG00000070390	83.2569	-2.85719	0.28771	-9.93081	3.05772e-23	6.51049e-19	Nlrp1b	11	14FR
ENSMUSG00000048087	72.5871	-3.12385	0.331893	-9.41222	4.85766e-21	5.17146e-17	Gm4737	16	14FR
ENSMUSG00000055775	83.9335	8.81709	1.23289	7.15154	8.58072e-13	6.09002e-09	Myh8	11	14FF
ENSMUSG00000058908	261.246	3.66093	0.563625	6.49533	8.28539e-11	4.41031e-07	Pla2g2a	4	14FF
ENSMUSG00000039109	183.759	1.25969	0.196824	6.40007	1.5531e-10	6.61371e-07	F13a1	13	14FF
ENSMUSG00000031257	701.595	1.24265	0.222689	5.58021	2.40223e-08	8.5247e-05	Nox1	X	14FF
ENSMUSG00000056328	273.203	10.5197	1.99255	5.27953	1.29516e-07	0.000393949	Myh1	11	14FF
ENSMUSG00000000555	1438.42	0.931281	0.179728	5.18162	2.19971e-07	0.000520402	Itga5	15	14FF
ENSMUSG00000004951	276.691	0.875371	0.168579	5.19265	2.07326e-07	0.000520402	Hspb1	5	14FF
ENSMUSG00000021250	721.358	1.26486	0.251603	5.02722	4.97641e-07	0.00105958	Fos	12	14FF
ENSMUSG00000024471	37.6935	6.74933	1.35733	4.97252	6.60889e-07	0.00119843	Myot	18	14FF
ENSMUSG00000082329	14.0844	-3.76712	0.75823	-4.9683	6.75427e-07	0.00119843	Gm14287	2	14FR
ENSMUSG00000017300	23.261	6.95516	1.56229	4.45189	8.51168e-06	0.0104865	Tnnc2	2	14FF
ENSMUSG00000028262	369.079	1.36291	0.306354	4.44881	8.63462e-06	0.0104865	Clca3a2	3	14FF
ENSMUSG00000028270	912.251	1.79919	0.404318	4.44993	8.58991e-06	0.0104865	Gbp2	3	14FF
ENSMUSG00000050359	138.265	3.03661	0.682516	4.44914	8.62161e-06	0.0104865	Sprr1a	3	14FF
ENSMUSG00000078706	2956.48	-0.649433	0.146165	-4.44315	8.86513e-06	0.0104865	Gm53	11	14FR
ENSMUSG00000118051	25.551	3.8964	0.872988	4.46329	8.071e-06	0.0104865	Gm8714	18	14FF
ENSMUSG00000032515	151.388	1.19472	0.271256	4.4044	1.06079e-05	0.0118875	Csrnp1	9	14FF
ENSMUSG00000117327	22.2065	-2.06705	0.479195	-4.31359	1.60627e-05	0.0171003	Gm6467	16	14FR
ENSMUSG00000078853	250.003	1.85356	0.432685	4.28386	1.83682e-05	0.0186236	Igtp	11	14FF
ENSMUSG00000025150	98.3517	1.55071	0.36659	4.2301	2.33585e-05	0.0226067	Cbr2	11	14FF
ENSMUSG00000027225	164.299	2.10592	0.502886	4.18768	2.81824e-05	0.0250025	Duoxa2	2	14FF
ENSMUSG00000028108	444.543	0.880381	0.209776	4.19676	2.70762e-05	0.0250025	Ecm1	3	14FF
ENSMUSG00000042717	13.0821	7.0973	1.70016	4.17449	2.98651e-05	0.0254355	Ppp1r3a	6	14FF
ENSMUSG00000092528	8.79916	-5.64463	1.35798	-4.15665	3.22942e-05	0.0264465	Nlrp1c-ps	11	14FR
ENSMUSG00000037033	3163.67	1.28347	0.311065	4.12605	3.6905e-05	0.029103	Clca3b	3	14FF
ENSMUSG00000001627	758.598	0.730945	0.177944	4.10773	3.9957e-05	0.0302521	Ifrd1	12	14FF
ENSMUSG00000006574	11.3778	3.59895	0.87766	4.10062	4.12038e-05	0.0302521	Slc4a1	11	14FF
ENSMUSG00000078921	45.3383	2.35374	0.57616	4.08521	4.40372e-05	0.0312546	Tgtp2	11	14FF
ENSMUSG00000028310	42.0496	-4.24954	1.0548	-4.02875	5.60733e-05	0.0385133	Ppp3r2	4	14FR
ENSMUSG00000001467	1310.08	1.06399	0.267135	3.98297	6.80605e-05	0.0452857	Cyp51	5	14FF
ENSMUSG00000028655	114.881	1.72821	0.440677	3.92171	8.79244e-05	0.0553336	Mfsd2a	4	14FF
ENSMUSG00000087090	8.01512	6.38966	1.6298	3.92052	8.83591e-05	0.0553336	Nctc1	7	14FF
ENSMUSG00000001349	4537.01	0.583739	0.150617	3.87564	0.000106344	0.0628968	Cnn1	9	14FF
ENSMUSG00000105703	302.615	7.33809	1.89255	3.87736	0.000105596	0.0628968	Gm43305	14	14FF
ENSMUSG00000013415	86.3572	-2.37177	0.615583	-3.85288	0.000116737	0.0665336	Igf2bp1	11	14FR
ENSMUSG00000040950	71.8552	1.15237	0.299913	3.84234	0.000121868	0.0665336	Mgl2	11	14FF
ENSMUSG00000082292	52.9542	1.95533	0.508304	3.84678	0.00011968	0.0665336	Gm12250	11	14FF
ENSMUSG00000024066	1013.08	1.05325	0.275683	3.8205	0.000133183	0.069164	Xdh	17	14FF
ENSMUSG00000027022	70.2216	9.52232	2.49132	3.8222	0.000132264	0.069164	Xirp2	2	14FF
ENSMUSG00000055116	634.591	0.567872	0.151133	3.75742	0.000171675	0.0870309	Arntl	7	14FF
ENSMUSG00000027322	51.9515	1.6144	0.432952	3.72882	0.000192379	0.0930939	Siglec1	2	14FF
ENSMUSG00000117465	61.0057	1.22534	0.328533	3.72973	0.000191683	0.0930939	Gm49980	18	14FF
ENSMUSG00000020067	20.3462	3.29923	0.887197	3.71872	0.000200238	0.0941702	Mypn	10	14FF
ENSMUSG00000073491	21.04	5.92189	1.59418	3.7147	0.000203449	0.0941702	Ifi213	1	14FF
ENSMUSG00000018171	2051.25	0.685989	0.186479	3.67864	0.000234478	0.0979732	Vmp1	11	14FF
ENSMUSG00000020475	17.0385	5.57863	1.52064	3.66861	0.000243875	0.0979732	Pgam2	11	14FF
ENSMUSG00000029417	79.6973	2.37673	0.647434	3.671	0.000241607	0.0979732	Cxcl9	5	14FF
ENSMUSG00000038403	7.85588	6.36102	1.73036	3.67612	0.000236806	0.0979732	Hjv	3	14FF
ENSMUSG00000038418	464.371	1.32701	0.360424	3.68179	0.0002316	0.0979732	Egr1	18	14FF
ENSMUSG00000053182	280.354	-1.31721	0.357781	-3.68161	0.000231763	0.0979732	Gm609	16	14FR
ENSMUSG00000067212	422.075	1.43653	0.389533	3.68784	0.000226167	0.0979732	H2-T23	17	14FF
ENSMUSG00000042808	2506.38	1.03108	0.281898	3.65764	0.000254552	0.100369	Gpx2	12	14FF
ENSMUSG00000092274	39447.5	0.92654	0.25398	3.64809	0.000264199	0.102279	Neat1	19	14FF
ENSMUSG00000020303	262.264	1.11075	0.306121	3.62846	0.000285117	0.108406	Stc2	11	14FF
ENSMUSG00000022594	257.335	0.697681	0.194096	3.59451	0.000325002	0.117602	Lynx1	15	14FF
ENSMUSG00000031097	66.2404	3.03974	0.845827	3.59381	0.000325874	0.117602	Tnni2	7	14FF
ENSMUSG00000040808	979.887	-1.80603	0.50142	-3.60182	0.000315993	0.117602	S100g	X	14FR
ENSMUSG00000051367	13.3775	5.25161	1.46533	3.58392	0.000338475	0.120113	Six1	12	14FF
ENSMUSG00000039376	13.469	4.21165	1.17813	3.57485	0.000350429	0.122317	Synpo2l	14	14FF
ENSMUSG00000027470	9.84655	5.69981	1.60344	3.55475	0.000378345	0.127613	Mylk2	2	14FF
ENSMUSG00000055748	3599.38	1.32935	0.373583	3.55838	0.000373146	0.127613	Gsdmc4	15	14FF
ENSMUSG00000069874	321.974	1.41292	0.397879	3.55113	0.000383583	0.127613	Irgm2	11	14FF
ENSMUSG00000056054	14.3924	4.3035	1.21693	3.53636	0.000405683	0.132889	S100a8	3	14FF
ENSMUSG00000016327	6.16249	6.00861	1.70727	3.51943	0.000432472	0.139518	Atp1b4	X	14FF
ENSMUSG00000070385	17.9111	4.31081	1.23376	3.49405	0.000475756	0.148968	Ampd1	3	14FF
ENSMUSG00000090942	61.8852	1.98554	0.568141	3.4948	0.000474418	0.148968	F830016B08Rik	18	14FF
ENSMUSG00000101523	108.6	0.814524	0.234762	3.46958	0.00052128	0.160856	Csnk2a1-ps3	1	14FF
ENSMUSG00000007888	4.61076	5.58952	1.62055	3.44915	0.000562349	0.166527	Crlf1	8	14FF
ENSMUSG00000014543	9.34203	-2.9108	0.849038	-3.42835	0.000607265	0.166527	Klra17	6	14FR
ENSMUSG00000020431	95.6384	-1.19126	0.348299	-3.42023	0.00062569	0.166527	Adcy1	11	14FR
ENSMUSG00000029816	12.193	2.27451	0.661934	3.43615	0.000590035	0.166527	Gpnmb	6	14FF
ENSMUSG00000043629	295.581	0.933779	0.270658	3.45003	0.000560517	0.166527	1700019D03Rik	1	14FF
ENSMUSG00000044254	389.199	1.36792	0.399612	3.42312	0.000619059	0.166527	Pcsk9	4	14FF
ENSMUSG00000052374	74.4023	2.83437	0.826524	3.42927	0.000605206	0.166527	Actn2	13	14FF
ENSMUSG00000063704	19.528	-1.92469	0.562233	-3.42329	0.000618678	0.166527	Mapk15	15	14FR
ENSMUSG00000071540	13.0132	5.18592	1.50963	3.43524	0.000592036	0.166527	3425401B19Rik	14	14FF
ENSMUSG00000078922	49.0935	2.12171	0.61548	3.44725	0.000566335	0.166527	Tgtp1	11	14FF
ENSMUSG00000085826	10.4287	-2.84006	0.827465	-3.43224	0.00059861	0.166527	Gm15638	16	14FR
ENSMUSG00000038156	425.498	0.901691	0.264257	3.41217	0.000644476	0.16941	Spon1	7	14FF
ENSMUSG00000027420	69.1101	1.16419	0.341984	3.40423	0.000663512	0.170211	Bfsp1	2	14FF
ENSMUSG00000068452	2551.47	1.29945	0.381601	3.40526	0.000661002	0.170211	Duox2	2	14FF
ENSMUSG00000028957	666.925	-0.676746	0.199966	-3.38431	0.000713573	0.180874	Per3	4	14FR
ENSMUSG00000018740	188.897	-0.645829	0.191328	-3.37551	0.000736798	0.184564	Slc25a35	11	14FR
ENSMUSG00000016200	132.992	-1.33796	0.399039	-3.35296	0.000799521	0.19551	Syt14	1	14FR
ENSMUSG00000024411	4094.98	1.15272	0.344021	3.35073	0.000805989	0.19551	Aqp4	18	14FF
ENSMUSG00000113178	12.9226	5.20865	1.55481	3.35002	0.000808045	0.19551	Mylf-ps	12	14FF
ENSMUSG00000012519	227.514	0.963602	0.28854	3.33958	0.000839063	0.200734	Mlkl	8	14FF
ENSMUSG00000009356	1388.72	1.62619	0.487885	3.33314	0.000858714	0.203153	Lpo	11	14FF
ENSMUSG00000068697	18.3484	7.58591	2.28183	3.32448	0.000885837	0.207266	Myoz1	14	14FF
ENSMUSG00000024486	236.065	0.701014	0.211518	3.3142	0.000919066	0.210417	Hbegf	18	14FF
ENSMUSG00000046879	557.738	0.785408	0.236813	3.31658	0.000911267	0.210417	Irgm1	11	14FF
ENSMUSG00000033826	140.174	0.993626	0.300467	3.30694	0.000943227	0.213651	Dnah8	17	14FF
ENSMUSG00000042677	411.527	0.733167	0.222167	3.30007	0.000966618	0.214388	Zc3h12a	4	14FF
ENSMUSG00000045193	383.51	-0.490951	0.148676	-3.30215	0.00095948	0.214388	Cirbp	10	14FR
ENSMUSG00000024053	82.3437	0.955438	0.290208	3.29225	0.000993893	0.218165	Emilin2	17	14FF
ENSMUSG00000063522	452.734	3.88585	1.18846	3.26966	0.00107678	0.233946	Ly6m	15	14FF
ENSMUSG00000026208	6291.48	0.653361	0.200846	3.25304	0.00114176	0.24556	Des	1	14FF
ENSMUSG00000059741	6.33431	5.05293	1.55663	3.24606	0.00117014	0.249145	Myl3	9	14FF
ENSMUSG00000031004	3625.15	0.728755	0.225032	3.23845	0.0012018	0.253353	Mki67	7	14FF
ENSMUSG00000004110	692.753	-1.25624	0.388594	-3.23279	0.00122589	0.253415	Cacna1e	1	14FR
ENSMUSG00000022032	113.195	0.741394	0.229155	3.23534	0.00121497	0.253415	Scara5	14	14FF
ENSMUSG00000074195	3109.17	4.08332	1.26575	3.226	0.00125534	0.257007	Clca4b	3	14FF
ENSMUSG00000026341	3870.3	0.536143	0.166551	3.21909	0.00128599	0.260774	Actr3	1	14FF
ENSMUSG00000025492	612.151	0.539121	0.168356	3.20226	0.00136352	0.273888	Ifitm3	7	14FF
ENSMUSG00000028088	156.424	-1.53271	0.480294	-3.1912	0.00141682	0.281933	Fmo5	3	14FR
ENSMUSG00000032297	61.7403	-0.936901	0.294949	-3.17648	0.00149072	0.28595	Celf6	9	14FR
ENSMUSG00000049173	5.13186	5.74527	1.80731	3.1789	0.00147835	0.28595	Myoz3	18	14FF
ENSMUSG00000056025	101.427	1.51432	0.476703	3.17666	0.00148981	0.28595	Clca3a1	3	14FF
ENSMUSG00000090535	30.7697	3.32857	1.04756	3.17746	0.00148572	0.28595	Gm8540	10	14FF
ENSMUSG00000025355	222.099	0.531036	0.167496	3.17045	0.00152204	0.289351	Mmp19	10	14FF
ENSMUSG00000031604	1168.76	1.37196	0.433344	3.16597	0.00154565	0.291238	Msmo1	8	14FF
ENSMUSG00000026586	80.1439	1.52665	0.483545	3.15721	0.00159286	0.297502	Prrx1	1	14FF
ENSMUSG00000013584	189.086	-0.830601	0.264022	-3.14596	0.00165545	0.306503	Aldh1a2	9	14FR
ENSMUSG00000026077	485.885	0.46342	0.147591	3.13989	0.00169011	0.3102	Npas2	1	14FF
ENSMUSG00000051969	31.677	-1.16279	0.370622	-3.1374	0.00170456	0.3102	Tlr11	14	14FR
ENSMUSG00000000628	3006.58	0.855402	0.273889	3.12317	0.00178912	0.320117	Hk2	6	14FF
ENSMUSG00000044086	4.27699	5.48218	1.75497	3.1238	0.0017853	0.320117	Lmod3	6	14FF
ENSMUSG00000020389	70.0089	-0.843441	0.270395	-3.11929	0.00181285	0.320727	Cdkl3	11	14FR
ENSMUSG00000074151	235.602	1.46596	0.470205	3.1177	0.00182265	0.320727	Nlrc5	8	14FF
ENSMUSG00000045545	55.8491	2.68917	0.864917	3.10916	0.0018762	0.327443	Krt14	11	14FF
ENSMUSG00000029368	23.684	2.52249	0.813515	3.10073	0.00193047	0.333426	Alb	5	14FF
ENSMUSG00000105096	19.2741	1.64037	0.529323	3.09899	0.0019418	0.333426	Gbp10	5	14FF
ENSMUSG00000007122	106.796	4.67041	1.51681	3.07911	0.00207623	0.336673	Casq1	1	14FF
ENSMUSG00000014725	9.08144	5.58173	1.80986	3.08407	0.00204188	0.336673	Adam28	14	14FF
ENSMUSG00000021319	48.7138	1.08419	0.350457	3.09365	0.0019771	0.336673	Sfrp4	13	14FF
ENSMUSG00000022389	803.953	-0.507368	0.164862	-3.07753	0.00208721	0.336673	Tef	15	14FR
ENSMUSG00000029371	14.7647	3.24644	1.05398	3.08018	0.00206878	0.336673	Cxcl5	5	14FF
ENSMUSG00000032085	8537.64	0.398469	0.129086	3.08686	0.00202284	0.336673	Tagln	9	14FF
ENSMUSG00000040540	21.9921	-2.33614	0.756554	-3.08787	0.00201598	0.336673	Ctdsp2-ps	10	14FR
ENSMUSG00000042045	3.43883	5.17491	1.67659	3.08658	0.00202477	0.336673	Sln	9	14FF
ENSMUSG00000021684	223.7	-0.656403	0.213977	-3.06763	0.00215764	0.340301	Pde8b	13	14FR
ENSMUSG00000025481	64.6691	1.26924	0.413634	3.0685	0.00215135	0.340301	Urah	7	14FF
ENSMUSG00000108291	391.157	0.951121	0.309965	3.06848	0.00215149	0.340301	Gm44292	6	14FF
ENSMUSG00000035356	1039.46	0.636088	0.207533	3.06499	0.00217675	0.340789	Nfkbiz	16	14FF
ENSMUSG00000022033	178.981	1.18675	0.387782	3.06034	0.00221086	0.343603	Pbk	14	14FF
ENSMUSG00000020826	324.602	2.7432	0.897398	3.05683	0.00223689	0.345129	Nos2	11	14FF
ENSMUSG00000052363	5.81894	-6.03978	1.97952	-3.05113	0.0022798	0.349219	Zdhhc19	16	14FR
ENSMUSG00000021109	2150.79	1.0268	0.337127	3.04575	0.00232101	0.350489	Hif1a	12	14FF
ENSMUSG00000056569	35.2535	2.82111	0.925929	3.04678	0.00231305	0.350489	Mpz	1	14FF
ENSMUSG00000040264	59.2252	1.38275	0.454972	3.03919	0.00237214	0.3532	Gbp2b	3	14FF
ENSMUSG00000068606	10.3977	3.12756	1.02904	3.03931	0.0023712	0.3532	Gm4841	18	14FF
ENSMUSG00000020256	137.018	1.49551	0.493077	3.03301	0.00242127	0.353222	Aldh1l2	10	14FF
ENSMUSG00000052749	8.68133	2.39501	0.789674	3.03291	0.00242206	0.353222	Trim30b	7	14FF
ENSMUSG00000058427	5.40978	4.81885	1.58823	3.0341	0.00241255	0.353222	Cxcl2	5	14FF
ENSMUSG00000027737	191.747	1.86249	0.615661	3.02518	0.00248482	0.35991	Slc7a11	3	14FF
ENSMUSG00000030155	264.46	-1.41553	0.468347	-3.02239	0.00250785	0.360792	Clec2e	6	14FR
ENSMUSG00000028527	362.361	1.26307	0.418647	3.01702	0.00255271	0.362348	Ak4	4	14FF
ENSMUSG00000056032	125.988	1.51189	0.501011	3.01768	0.00254716	0.362348	BC018473	11	14FF
ENSMUSG00000053846	279.316	1.48774	0.494403	3.00916	0.00261973	0.369399	Lipg	18	14FF
ENSMUSG00000040253	589.555	0.82565	0.274797	3.00458	0.00265946	0.372534	Gbp7	3	14FF
ENSMUSG00000006641	402.106	-0.457202	0.152701	-2.9941	0.00275252	0.375684	Slc5a6	5	14FR
ENSMUSG00000020572	1052.69	0.589643	0.196809	2.99602	0.00273532	0.375684	Nampt	12	14FF
ENSMUSG00000028599	468.293	0.788794	0.263434	2.99428	0.00275094	0.375684	Tnfrsf1b	4	14FF
ENSMUSG00000028834	4.49556	4.53537	1.51236	2.99887	0.00270987	0.375684	Trim63	4	14FF
ENSMUSG00000066407	9.51661	-2.29453	0.766856	-2.99213	0.00277037	0.375711	Gm10263	13	14FR
ENSMUSG00000032661	72.1391	1.55408	0.521407	2.98055	0.00287731	0.387745	Oas3	5	14FF
ENSMUSG00000009292	78.5073	0.796086	0.267381	2.97735	0.00290755	0.389356	Trpm2	10	14FF
ENSMUSG00000081303	90.6228	-1.72862	0.582141	-2.96942	0.00298364	0.397048	Gm16011	16	14FR
ENSMUSG00000000958	334.841	0.72403	0.244244	2.96437	0.00303307	0.401118	Slc7a7	14	14FF
ENSMUSG00000026580	22.1212	1.29953	0.439166	2.95908	0.00308562	0.404244	Selp	1	14FF
ENSMUSG00000090066	31.9907	2.2734	0.768513	2.95817	0.00309467	0.404244	1110002E22Rik	3	14FF
ENSMUSG00000000204	404.674	0.911946	0.311829	2.92451	0.00345	0.412682	Slfn4	11	14FF
ENSMUSG00000004328	1469.6	-0.537065	0.183245	-2.93086	0.00338028	0.412682	Hif3a	7	14FR
ENSMUSG00000018604	585.135	-0.925203	0.316131	-2.92664	0.0034264	0.412682	Tbx3	5	14FR
ENSMUSG00000025161	248.851	0.863686	0.292963	2.94811	0.00319721	0.412682	Slc16a3	11	14FF
ENSMUSG00000026879	3100.98	0.538551	0.183645	2.93257	0.00336169	0.412682	Gsn	2	14FF
ENSMUSG00000027293	1031.43	0.420386	0.142722	2.9455	0.00322435	0.412682	Ehd4	2	14FF
ENSMUSG00000030834	141.313	-0.850863	0.289736	-2.93668	0.00331744	0.412682	Abcc6	7	14FR
ENSMUSG00000031278	615.981	0.597978	0.204277	2.9273	0.00341922	0.412682	Acsl4	X	14FF
ENSMUSG00000035683	194.603	1.17704	0.402083	2.92736	0.00341851	0.412682	Melk	4	14FF
ENSMUSG00000037849	12.8997	3.77161	1.28146	2.94323	0.00324809	0.412682	Ifi206	1	14FF
ENSMUSG00000042041	202.006	0.94647	0.322358	2.93608	0.00332388	0.412682	2010003K11Rik	19	14FF
ENSMUSG00000047419	99.8414	2.15952	0.737536	2.92802	0.00341124	0.412682	Cmya5	13	14FF
ENSMUSG00000083282	130.489	-0.794606	0.270967	-2.93249	0.00336259	0.412682	Ctsf	19	14FR
ENSMUSG00000107658	11.7687	2.04971	0.698881	2.93285	0.00335863	0.412682	Gm44958	6	14FF
ENSMUSG00000115338	137.042	0.872204	0.298098	2.9259	0.00343465	0.412682	Pnp	14	14FF
ENSMUSG00000027333	344.714	0.519726	0.177967	2.92035	0.00349634	0.415888	Smox	2	14FF
ENSMUSG00000058163	52.5832	0.914284	0.313697	2.91455	0.00356207	0.421353	Gm5431	11	14FF
ENSMUSG00000038508	37.9549	2.46857	0.847918	2.91133	0.00359893	0.423092	Gdf15	8	14FF
ENSMUSG00000068417	21.1404	2.81258	0.966588	2.90981	0.00361651	0.423092	Pnp2	14	14FF
ENSMUSG00000074738	61.5587	-0.894137	0.307602	-2.9068	0.00365148	0.424848	Fndc10	4	14FR
ENSMUSG00000009646	24.9578	-1.17232	0.403678	-2.90411	0.00368303	0.426191	Pla2g12b	10	14FR
ENSMUSG00000026429	66.7866	0.902899	0.311777	2.89598	0.0037798	0.427136	Ube2t	1	14FF
ENSMUSG00000027514	212.412	0.870106	0.300097	2.89942	0.00373859	0.427136	Zbp1	2	14FF
ENSMUSG00000031461	46.4939	2.82667	0.975988	2.89621	0.00377699	0.427136	Myom2	8	14FF
ENSMUSG00000032589	330.116	-1.18018	0.408381	-2.88991	0.00385356	0.427136	Bsn	9	14FR
ENSMUSG00000040543	285.118	-0.677055	0.234339	-2.88921	0.00386209	0.427136	Pitpnm3	11	14FR
ENSMUSG00000053399	68.4313	-2.34592	0.812043	-2.88891	0.00386574	0.427136	Adamts18	8	14FR
ENSMUSG00000055027	10.4039	2.93908	1.01329	2.90053	0.0037253	0.427136	Smyd1	6	14FF
ENSMUSG00000073411	3534.47	-1.1662	0.403749	-2.88843	0.00387174	0.427136	H2-D1	17	14FR
ENSMUSG00000093930	3504.21	1.00493	0.347374	2.89293	0.00381662	0.427136	Hmgcs1	13	14FF
ENSMUSG00000001403	225.252	1.4373	0.499165	2.87941	0.00398418	0.430615	Ube2c	2	14FF
ENSMUSG00000026494	208.223	-0.978396	0.339784	-2.87947	0.00398346	0.430615	Kif26b	1	14FR
ENSMUSG00000027331	206.558	1.01011	0.350492	2.88197	0.00395195	0.430615	Knstrn	2	14FF
ENSMUSG00000044041	12.2012	3.40095	1.1801	2.88191	0.0039527	0.430615	Krt13	11	14FF
ENSMUSG00000028519	71.4545	-1.24178	0.432547	-2.87086	0.00409351	0.433627	Dab1	4	14FR
ENSMUSG00000030142	3.17135	5.06301	1.76251	2.87262	0.00407084	0.433627	Clec4e	6	14FF
ENSMUSG00000041449	25.3735	1.25262	0.435701	2.87496	0.00404076	0.433627	Serpina3h	12	14FF
ENSMUSG00000073418	194.517	0.65667	0.228657	2.87186	0.00408066	0.433627	C4b	17	14FF
ENSMUSG00000001156	5043.39	0.919412	0.321599	2.85888	0.00425145	0.44073	Mxd1	6	14FF
ENSMUSG00000026553	4484.18	0.30271	0.105756	2.86233	0.00420537	0.44073	Copa	1	14FF
ENSMUSG00000039323	239.093	0.761133	0.266185	2.85941	0.00424433	0.44073	Igfbp2	1	14FF
ENSMUSG00000061232	1867.78	0.84236	0.294735	2.85802	0.0042629	0.44073	H2-K1	17	14FF
ENSMUSG00000078920	112.77	1.2334	0.431572	2.85794	0.00426406	0.44073	Ifi47	11	14FF
ENSMUSG00000018893	11.3485	3.5501	1.24445	2.85274	0.00433446	0.445781	Mb	15	14FF
ENSMUSG00000026614	1613.19	-1.33796	0.469255	-2.85125	0.0043548	0.445781	Slc30a10	1	14FR
ENSMUSG00000043286	17.3623	1.98292	0.696055	2.8488	0.00438847	0.447078	Pnpla1	17	14FF
ENSMUSG00000008307	128.322	-0.658328	0.231392	-2.84507	0.00444015	0.450189	1700109H08Rik	5	14FR
ENSMUSG00000047583	84.1097	-0.660976	0.232602	-2.84166	0.00448794	0.450742	Tyw3	3	14FR
ENSMUSG00000079993	36.8417	-1.60671	0.565191	-2.84277	0.00447231	0.450742	Gm11799	4	14FR
ENSMUSG00000030867	250.624	1.31529	0.463193	2.83961	0.00451689	0.451519	Plk1	7	14FF
ENSMUSG00000021994	753.012	-0.503368	0.177787	-2.8313	0.00463596	0.459111	Wnt5a	14	14FR
ENSMUSG00000096948	21.852	-1.36799	0.483023	-2.83215	0.00462367	0.459111	Gm4221	18	14FR
ENSMUSG00000006345	175.272	-1.14726	0.405562	-2.82882	0.00467205	0.460543	Ggt1	10	14FR
ENSMUSG00000073555	43.3592	1.57173	0.555954	2.8271	0.00469722	0.460891	Gm4951	18	14FF
ENSMUSG00000017737	80.5121	0.738609	0.261736	2.82197	0.004773	0.461939	Mmp9	2	14FF
ENSMUSG00000022462	3448.67	0.439228	0.155611	2.82261	0.00476352	0.461939	Slc38a2	15	14FF
ENSMUSG00000028268	187.061	1.0286	0.364152	2.82464	0.00473334	0.461939	Gbp3	3	14FF
ENSMUSG00000053113	369.234	1.34721	0.47773	2.82002	0.00480208	0.462651	Socs3	11	14FF
ENSMUSG00000007877	7.8214	3.34624	1.18827	2.81605	0.00486177	0.464987	Tcap	11	14FF
ENSMUSG00000021974	139.846	-0.706872	0.251064	-2.81551	0.00487	0.464987	Fgf9	14	14FR
ENSMUSG00000079017	79.4403	1.26193	0.448506	2.81364	0.00489847	0.465617	Ifi27l2a	12	14FF
ENSMUSG00000019850	584.896	0.641786	0.228549	2.80809	0.00498364	0.465868	Tnfaip3	10	14FF
ENSMUSG00000021273	746.107	0.975019	0.347215	2.80811	0.00498327	0.465868	Fdft1	14	14FF
ENSMUSG00000041143	529.182	0.41046	0.14625	2.80656	0.0050073	0.465868	Tmco4	4	14FF
ENSMUSG00000046733	1712.41	1.36671	0.487005	2.80636	0.00501051	0.465868	Gprc5a	6	14FF
ENSMUSG00000064346	66.0032	0.912677	0.324858	2.80947	0.00496235	0.465868	mt-Tw	MT	14FF
ENSMUSG00000007655	2566	0.418298	0.149385	2.80013	0.00510828	0.466286	Cav1	6	14FF
ENSMUSG00000026483	2883.25	0.37689	0.134605	2.79997	0.00511072	0.466286	Niban1	1	14FF
ENSMUSG00000027323	157.351	0.964407	0.34467	2.79806	0.00514102	0.466286	Rad51	2	14FF
ENSMUSG00000028327	190.476	-1.31041	0.46869	-2.79589	0.00517568	0.466286	Stra6l	4	14FR
ENSMUSG00000054072	489.281	2.14209	0.764132	2.80329	0.00505837	0.466286	Iigp1	18	14FF
ENSMUSG00000072941	142.288	0.878175	0.314034	2.79643	0.00516701	0.466286	Sod3	5	14FF
ENSMUSG00000090272	93.6948	3.51925	1.25624	2.80142	0.00508781	0.466286	Mndal	1	14FF
ENSMUSG00000097615	88.3436	-1.91298	0.684433	-2.79499	0.0051902	0.466286	Gm2061	1	14FR
ENSMUSG00000026822	27.9753	2.20262	0.791185	2.78395	0.00537008	0.469095	Lcn2	2	14FF
ENSMUSG00000028236	10.2012	-2.76473	0.991323	-2.78893	0.00528826	0.469095	Sdr16c5	4	14FR
ENSMUSG00000028757	1781.72	0.421343	0.1512	2.78666	0.00532545	0.469095	Ddost	4	14FF
ENSMUSG00000042254	72.2898	0.903318	0.324366	2.78488	0.00535482	0.469095	Cilp	9	14FF
ENSMUSG00000043263	41.3115	1.82988	0.656618	2.78683	0.0053226	0.469095	Ifi209	1	14FF
ENSMUSG00000046818	35.7506	1.40159	0.503597	2.78316	0.00538321	0.469095	Ddit4l	3	14FF
ENSMUSG00000057777	333.657	-1.09882	0.394793	-2.78328	0.00538131	0.469095	Mab21l2	3	14FR
ENSMUSG00000068547	452.411	3.71935	1.3368	2.78229	0.00539772	0.469095	Clca4a	3	14FF
ENSMUSG00000019139	557.787	0.948582	0.341167	2.7804	0.00542919	0.469116	Isyna1	8	14FF
ENSMUSG00000027496	153.433	1.13398	0.408346	2.77701	0.00548609	0.469116	Aurka	2	14FF
ENSMUSG00000027868	5.16319	4.74751	1.70852	2.77873	0.00545718	0.469116	Tbx15	3	14FF
ENSMUSG00000073489	41.264	1.21354	0.436909	2.77755	0.0054771	0.469116	Ifi204	1	14FF
ENSMUSG00000015452	19.4226	-1.35049	0.486782	-2.77432	0.00553175	0.470206	Ager	17	14FR
ENSMUSG00000046694	110.051	0.648814	0.23392	2.77366	0.005543	0.470206	Tent5b	4	14FF
ENSMUSG00000019960	1138.16	0.549388	0.198499	2.76771	0.00564517	0.476844	Dusp6	10	14FF
ENSMUSG00000038763	21.5439	2.49822	0.903443	2.76522	0.00568845	0.476844	Alpk3	7	14FF
ENSMUSG00000062296	6.8668	-3.2656	1.18074	-2.76573	0.00567962	0.476844	Trank1	9	14FR
ENSMUSG00000027313	27.0971	2.08911	0.757245	2.75883	0.0058008	0.484356	Chac1	2	14FF
ENSMUSG00000002266	148.256	-0.672162	0.244431	-2.7499	0.00596132	0.488254	Zim1	7	14FR
ENSMUSG00000002881	1022.2	0.431924	0.157186	2.74786	0.00599856	0.488254	Nab1	1	14FF
ENSMUSG00000020407	244.286	2.98943	1.09322	2.73452	0.0062471	0.488254	Upp1	11	14FF
ENSMUSG00000021281	180.02	0.69745	0.254165	2.74409	0.00606794	0.488254	Tnfaip2	12	14FF
ENSMUSG00000021670	2068	0.891023	0.326069	2.73262	0.00628319	0.488254	Hmgcr	13	14FF
ENSMUSG00000022385	102.02	1.47458	0.535723	2.75251	0.00591409	0.488254	Gtse1	15	14FF
ENSMUSG00000022386	145.348	-0.534618	0.194549	-2.74799	0.00599621	0.488254	Trmu	15	14FR
ENSMUSG00000030554	2442.5	0.492823	0.17989	2.73958	0.00615183	0.488254	Synm	7	14FF
ENSMUSG00000031555	1321.58	0.327372	0.118982	2.75144	0.00593346	0.488254	Adam9	8	14FF
ENSMUSG00000032218	245.066	0.911636	0.333301	2.73517	0.00623481	0.488254	Ccnb2	9	14FF
ENSMUSG00000033644	16.5357	-1.8573	0.677759	-2.74035	0.00613735	0.488254	Piwil2	14	14FR
ENSMUSG00000037095	86.0082	3.0004	1.09769	2.73337	0.0062689	0.488254	Lrg1	17	14FF
ENSMUSG00000051000	357.238	0.680063	0.248087	2.74123	0.00612098	0.488254	Fam160a1	3	14FF
ENSMUSG00000052776	202.789	0.622164	0.227237	2.73796	0.00618225	0.488254	Oas1a	5	14FF
ENSMUSG00000054901	8.56699	-2.13669	0.779985	-2.73939	0.00615524	0.488254	Arhgef33	17	14FR
ENSMUSG00000056071	10.6417	3.22265	1.17531	2.74195	0.00610755	0.488254	S100a9	3	14FF
ENSMUSG00000079363	292.639	1.43785	0.522364	2.75258	0.00591276	0.488254	Gbp4	5	14FF
ENSMUSG00000090176	55.5884	-1.42264	0.520032	-2.73568	0.00622521	0.488254	Cd200r2	16	14FR
ENSMUSG00000107884	71.0632	-0.822321	0.300096	-2.74019	0.00614035	0.488254	Gm44144	2	14FR
ENSMUSG00000013338	42.4621	1.94227	0.712372	2.72648	0.00640133	0.48852	Fer1l4	2	14FF
ENSMUSG00000021457	1090.51	0.714947	0.262178	2.72696	0.00639214	0.48852	Syk	13	14FF
ENSMUSG00000027306	353.423	0.770455	0.282177	2.7304	0.00632573	0.48852	Nusap1	2	14FF
ENSMUSG00000059040	385.006	1.11544	0.408861	2.72817	0.00636863	0.48852	Eno1b	18	14FF
ENSMUSG00000102801	8.15481	-2.02619	0.742432	-2.72912	0.00635027	0.48852	Gm37478	1	14FR
ENSMUSG00000028859	61.0045	1.85716	0.682664	2.72046	0.00651917	0.494093	Csf3r	4	14FF
ENSMUSG00000039252	187.584	1.30557	0.479923	2.72038	0.00652076	0.494093	Lgi2	5	14FF
ENSMUSG00000022797	8242.84	1.21851	0.449313	2.71194	0.00668899	0.505043	Tfrc	16	14FF
ENSMUSG00000021025	706.416	0.493086	0.181996	2.70933	0.00674194	0.507241	Nfkbia	12	14FF
ENSMUSG00000038037	58.6324	0.94049	0.347451	2.70683	0.0067929	0.509276	Socs1	16	14FF
ENSMUSG00000029814	337.529	-1.11205	0.411083	-2.70517	0.00682689	0.510003	Igf2bp3	6	14FR
ENSMUSG00000033581	876.247	-0.606459	0.22428	-2.70403	0.0068505	0.510003	Igf2bp2	16	14FR
ENSMUSG00000046223	210.642	0.901805	0.334439	2.69647	0.00700789	0.518097	Plaur	7	14FF
ENSMUSG00000115540	6.96827	2.25383	0.83566	2.69706	0.00699546	0.518097	4930597G03Rik	14	14FF
ENSMUSG00000027639	1327.08	0.532127	0.197829	2.68983	0.00714874	0.526682	Samhd1	2	14FF
ENSMUSG00000096349	391.864	4.02965	1.49899	2.68824	0.00718302	0.527382	NA	NA	14FF
ENSMUSG00000026622	240.035	1.26829	0.472215	2.68582	0.00723515	0.528147	Nek2	1	14FF
ENSMUSG00000026880	1539.61	0.999936	0.372352	2.68546	0.00724305	0.528147	Stom	2	14FF
ENSMUSG00000050628	315.685	0.54702	0.203786	2.68429	0.00726841	0.528188	Ubald2	11	14FF
ENSMUSG00000020415	116.342	0.844861	0.314979	2.68227	0.00731237	0.528839	Pttg1	11	14FF
ENSMUSG00000024925	134.624	0.743318	0.277192	2.6816	0.00732705	0.528839	Rnaseh2c	19	14FF
ENSMUSG00000020330	300.41	0.975193	0.364511	2.67535	0.00746516	0.530413	Hmmr	11	14FF
ENSMUSG00000026773	447.743	0.843227	0.314947	2.67737	0.00742037	0.530413	Pfkfb3	2	14FF
ENSMUSG00000029369	194.053	-0.520723	0.194462	-2.67776	0.00741154	0.530413	Afm	5	14FR
ENSMUSG00000032202	565.541	0.405227	0.151488	2.67498	0.00747341	0.530413	Rab27a	9	14FF
ENSMUSG00000056124	817.33	0.627195	0.234434	2.67535	0.00746502	0.530413	B4galt6	18	14FF
ENSMUSG00000032292	60.6133	-1.91087	0.71494	-2.67277	0.00752285	0.530953	Nr2e3	9	14FR
ENSMUSG00000043342	77.8546	-1.31177	0.490856	-2.67241	0.0075309	0.530953	Hoxd9	2	14FR
ENSMUSG00000028967	1683.63	0.791246	0.29642	2.66934	0.00759998	0.534056	Errfi1	4	14FF
ENSMUSG00000085396	1566.91	-0.463605	0.173927	-2.66551	0.00768709	0.536634	Firre	X	14FR
ENSMUSG00000103593	598.793	0.579147	0.2172	2.66642	0.0076663	0.536634	Gm37352	8	14FF
ENSMUSG00000008393	909.443	0.600978	0.225738	2.66228	0.00776121	0.540038	Carhsp1	16	14FF
ENSMUSG00000055675	445.381	-0.537959	0.202303	-2.65918	0.00783307	0.543263	Kbtbd11	8	14FR
ENSMUSG00000022824	15546.7	0.567341	0.213587	2.65625	0.00790139	0.545628	Muc13	16	14FF
ENSMUSG00000025212	530.221	-0.641954	0.241742	-2.65553	0.00791842	0.545628	Sfxn3	19	14FR
ENSMUSG00000006221	253.141	0.832665	0.314178	2.65029	0.00804217	0.546529	Hspb7	4	14FF
ENSMUSG00000020914	2263.73	0.955832	0.360296	2.65291	0.00798023	0.546529	Top2a	11	14FF
ENSMUSG00000029683	12.2812	7.00653	2.64131	2.65267	0.00798571	0.546529	Lmod2	6	14FF
ENSMUSG00000047528	25.803	-1.1715	0.44215	-2.64955	0.00805984	0.546529	Flacc1	1	14FR
ENSMUSG00000048251	610.81	-0.43506	0.16419	-2.64974	0.00805526	0.546529	Bcl11b	12	14FR
ENSMUSG00000050097	100.438	-1.65935	0.626644	-2.64799	0.0080971	0.547313	Ces2b	8	14FR
ENSMUSG00000027316	31.6484	1.15004	0.434642	2.64596	0.00814595	0.548872	Gfra4	2	14FF
ENSMUSG00000029385	888.194	0.697204	0.263954	2.64138	0.00825686	0.55459	Ccng2	5	14FF
ENSMUSG00000022906	824.555	0.557629	0.211378	2.63807	0.00833798	0.558277	Parp9	16	14FF
ENSMUSG00000021010	24.3693	-1.69366	0.642901	-2.6344	0.00842857	0.562359	Npas3	12	14FR
ENSMUSG00000038663	8.85134	4.56524	1.73355	2.63347	0.00845176	0.562359	Fsd2	7	14FF
ENSMUSG00000090222	26.4356	2.28716	0.870351	2.62786	0.00859228	0.569928	Ifi203-ps	1	14FF
ENSMUSG00000012443	613.943	0.952554	0.362905	2.6248	0.00867002	0.573298	Kif11	19	14FF
ENSMUSG00000016024	290.688	1.4099	0.537968	2.62078	0.00877277	0.578297	Lbp	2	14FF
ENSMUSG00000027469	388.45	0.836767	0.319451	2.61939	0.00880879	0.578879	Tpx2	2	14FF
ENSMUSG00000041431	227.383	1.12557	0.429909	2.61816	0.00884051	0.579176	Ccnb1	13	14FF
ENSMUSG00000034311	297.999	0.983298	0.375748	2.61691	0.00887304	0.579524	Kif4	X	14FF
ENSMUSG00000028635	57.2605	-1.35522	0.518676	-2.61284	0.00897941	0.584033	Edn2	4	14FR
ENSMUSG00000031538	183.111	1.49782	0.5734	2.61217	0.00899693	0.584033	Plat	8	14FF
ENSMUSG00000021306	304.909	1.08491	0.416561	2.60443	0.00920265	0.584708	Gpr137b	13	14FF
ENSMUSG00000023186	1223.8	0.369029	0.141997	2.59886	0.00935341	0.584708	Vwa5a	9	14FF
ENSMUSG00000024308	2022.24	0.311274	0.119637	2.60181	0.00927319	0.584708	Tapbp	17	14FF
ENSMUSG00000024640	244.825	1.38756	0.533608	2.60033	0.00931328	0.584708	Psat1	19	14FF
ENSMUSG00000027102	79.6667	-1.79255	0.688265	-2.60445	0.00920217	0.584708	Hoxd8	2	14FR
ENSMUSG00000027715	655.438	1.01979	0.391724	2.60334	0.00923201	0.584708	Ccna2	3	14FF
ENSMUSG00000031551	23.1993	1.8941	0.726977	2.60545	0.00917536	0.584708	Ido1	8	14FF
ENSMUSG00000033031	346.855	0.97309	0.374777	2.59645	0.00941926	0.584708	Cip2a	16	14FF
ENSMUSG00000036040	68.3653	0.981769	0.376741	2.60595	0.00916194	0.584708	Adamtsl2	2	14FF
ENSMUSG00000036777	553.715	0.783859	0.301252	2.602	0.00926809	0.584708	Anln	9	14FF
ENSMUSG00000041771	6.57383	-2.57427	0.991047	-2.59752	0.00938991	0.584708	Slc24a4	12	14FR
ENSMUSG00000044294	56.0797	-0.893156	0.342527	-2.60755	0.0091193	0.584708	Krt84	15	14FR
ENSMUSG00000050511	56.9746	-0.824165	0.31737	-2.59686	0.00940805	0.584708	Oprd1	4	14FR
ENSMUSG00000056758	319.002	-0.822177	0.316227	-2.59996	0.00932349	0.584708	Hmga2	10	14FR
ENSMUSG00000105504	168.998	1.24889	0.478876	2.60796	0.00910826	0.584708	Gbp5	3	14FF
ENSMUSG00000014813	76.6354	0.703662	0.271202	2.5946	0.00947003	0.586151	Stc1	14	14FF
ENSMUSG00000041959	2282.79	0.61673	0.237934	2.59202	0.00954142	0.588858	S100a10	3	14FF
ENSMUSG00000032193	2339.46	0.681756	0.263267	2.58959	0.00960893	0.59131	Ldlr	9	14FF
ENSMUSG00000033697	735.043	-0.362946	0.140268	-2.58751	0.00966736	0.591487	Arhgap39	15	14FR
ENSMUSG00000115845	13.6115	2.60002	1.00458	2.58817	0.00964884	0.591487	4933402J15Rik	14	14FF
ENSMUSG00000063488	254.831	-0.514633	0.199065	-2.58526	0.0097306	0.593651	Zkscan7	9	14FR
ENSMUSG00000052229	77.6461	-1.64398	0.63694	-2.58106	0.0098496	0.599194	Gpr17	18	14FR
ENSMUSG00000041351	1105.74	-0.509527	0.197535	-2.57942	0.0098965	0.600331	Rap1gap	4	14FR
ENSMUSG00000113621	14.0344	-1.53215	0.594317	-2.578	0.00993753	0.601108	2900060N12Rik	12	14FR
ENSMUSG00000032294	6730.32	0.766418	0.297686	2.57458	0.010036	0.605347	Pkm	9	14FF
ENSMUSG00000026399	814.627	0.711293	0.277129	2.56664	0.0102688	0.614743	Cd55	1	14FF
ENSMUSG00000029541	440.062	-1.27522	0.496574	-2.56804	0.0102276	0.614743	Cyp2w1	5	14FR
ENSMUSG00000030560	1352.08	0.528098	0.20578	2.56632	0.0102784	0.614743	Ctsc	7	14FF
ENSMUSG00000038256	1299.83	-0.929486	0.36258	-2.56353	0.0103613	0.617962	Bcl9	3	14FR
ENSMUSG00000096727	151.028	0.759021	0.296234	2.56223	0.0104002	0.618551	Psmb9	17	14FF
ENSMUSG00000018800	208.041	-0.537642	0.210112	-2.55884	0.0105023	0.622087	Abca5	11	14FR
ENSMUSG00000038375	2669.66	0.336174	0.131404	2.55831	0.0105181	0.622087	Trp53inp2	2	14FF
ENSMUSG00000022351	977.444	0.943204	0.369621	2.55181	0.0107164	0.631446	Sqle	15	14FF
ENSMUSG00000029380	39.1389	2.1317	0.835886	2.55023	0.0107653	0.631446	Cxcl1	5	14FF
ENSMUSG00000039781	166.822	-0.560924	0.219893	-2.5509	0.0107445	0.631446	Cep131	11	14FR
ENSMUSG00000059991	17.7488	1.50904	0.591952	2.54927	0.010795	0.631446	Nptx2	5	14FF
ENSMUSG00000016624	232.158	-0.477636	0.187566	-2.5465	0.0108811	0.633698	Phf21b	15	14FR
ENSMUSG00000024754	1063.23	0.492713	0.193759	2.54292	0.0109931	0.633698	Cemip2	19	14FF
ENSMUSG00000026421	4572.45	0.403872	0.158642	2.54581	0.0109025	0.633698	Csrp1	1	14FF
ENSMUSG00000027078	132.638	0.556293	0.218895	2.54137	0.0110418	0.633698	Ube2l6	2	14FF
ENSMUSG00000031722	7.75241	2.97982	1.17112	2.54442	0.0109459	0.633698	Hp	8	14FF
ENSMUSG00000074794	1171.91	0.336936	0.132574	2.54149	0.011038	0.633698	Arrdc3	13	14FF
ENSMUSG00000101174	47.9729	-1.76923	0.695775	-2.54281	0.0109964	0.633698	Hoxd4	2	14FR
ENSMUSG00000058258	242.631	1.02425	0.403561	2.53804	0.0111476	0.638048	Idi1	13	14FF
ENSMUSG00000018537	477.703	-0.478146	0.188834	-2.53209	0.0113384	0.647229	Pcgf2	11	14FR
ENSMUSG00000061959	26.5477	-1.51042	0.597067	-2.52973	0.0114151	0.648699	Ces1e	8	14FR
ENSMUSG00000114749	76.5521	-0.711588	0.281324	-2.52942	0.011425	0.648699	Gm48442	14	14FR
ENSMUSG00000017716	213.363	0.997005	0.394538	2.52702	0.0115035	0.650862	Birc5	11	14FF
ENSMUSG00000023048	1459.35	0.549195	0.217392	2.52629	0.0115273	0.650862	Prr13	15	14FF
ENSMUSG00000028680	232.569	0.846258	0.335091	2.52546	0.0115549	0.650862	Plk3	4	14FF
ENSMUSG00000026994	868.005	0.39161	0.15513	2.52439	0.0115899	0.651111	Galnt3	2	14FF
ENSMUSG00000024678	51.1614	1.43198	0.56771	2.52238	0.0116562	0.651402	Ms4a4d	19	14FF
ENSMUSG00000068614	62.254	1.02275	0.405327	2.52327	0.011627	0.651402	Actc1	2	14FF
ENSMUSG00000041498	225.778	0.924678	0.367054	2.51919	0.0117626	0.655626	Kif14	1	14FF
ENSMUSG00000041293	62.25	1.73772	0.690067	2.5182	0.0117957	0.655754	Adgrf1	17	14FF
ENSMUSG00000039236	110.279	0.673267	0.267656	2.51542	0.0118892	0.655814	Isg20	7	14FF
ENSMUSG00000053835	68.6472	1.03202	0.41006	2.51675	0.0118442	0.655814	H2-T24	17	14FF
ENSMUSG00000054128	206.956	-3.25546	1.2939	-2.516	0.0118694	0.655814	H2-T3	17	14FR
ENSMUSG00000022383	188.456	-1.33534	0.531093	-2.51433	0.011926	0.656148	Ppara	15	14FR
ENSMUSG00000032715	22.7969	2.0204	0.803901	2.51325	0.0119625	0.656458	Trib3	2	14FF
ENSMUSG00000021270	2592.48	0.276809	0.110255	2.51063	0.0120515	0.659642	Hsp90aa1	12	14FF
ENSMUSG00000002332	411.292	0.576755	0.229846	2.50932	0.0120965	0.660409	Dhrs1	14	14FF
ENSMUSG00000027939	49.2017	0.991441	0.395976	2.50379	0.012287	0.669094	Nup210l	3	14FF
ENSMUSG00000046718	91.5794	0.987224	0.394468	2.50267	0.012326	0.669501	Bst2	8	14FF
ENSMUSG00000022587	2316.95	0.621018	0.248601	2.49805	0.0124877	0.670279	Ly6e	15	14FF
ENSMUSG00000027832	11.9407	-1.72711	0.69135	-2.49818	0.0124834	0.670279	Ptx3	3	14FR
ENSMUSG00000032968	63.9268	-0.72437	0.28993	-2.49843	0.0124745	0.670279	Inha	1	14FR
ENSMUSG00000037706	1925.45	0.342256	0.137024	2.49777	0.0124977	0.670279	Cd81	7	14FF
ENSMUSG00000055385	85.308	-1.14766	0.459445	-2.49792	0.0124924	0.670279	Rnf212	5	14FR
ENSMUSG00000001027	13.4612	2.41845	0.969993	2.49327	0.0126574	0.67206	Scn4a	11	14FF
ENSMUSG00000031448	8.49323	2.82409	1.1326	2.49346	0.0126503	0.67206	Adprhl1	8	14FF
ENSMUSG00000034773	44.5582	1.21165	0.485775	2.49427	0.0126218	0.67206	Hrob	11	14FF
ENSMUSG00000038721	17.8826	-3.37378	1.35363	-2.49239	0.0126887	0.67206	Hoxb7	11	14FR
ENSMUSG00000081467	3.93691	3.3727	1.35303	2.49271	0.0126773	0.67206	Gm13337	2	14FF
ENSMUSG00000079243	28.5687	1.8401	0.738991	2.49002	0.0127737	0.674884	Xirp1	9	14FF
ENSMUSG00000025044	105.995	0.769399	0.309511	2.48585	0.0129242	0.676282	Msr1	8	14FF
ENSMUSG00000041193	64.5368	3.11432	1.25264	2.4862	0.0129115	0.676282	Pla2g5	4	14FF
ENSMUSG00000041439	2154.12	0.569791	0.229213	2.48586	0.012924	0.676282	Mfsd6	1	14FF
ENSMUSG00000087177	136.372	-0.513676	0.206647	-2.48577	0.0129272	0.676282	E130307A14Rik	10	14FR
ENSMUSG00000027016	143.418	-0.605826	0.244073	-2.48215	0.0130592	0.676534	Zfp385b	2	14FR
ENSMUSG00000037544	174.52	0.851994	0.343153	2.48284	0.0130339	0.676534	Dlgap5	14	14FF
ENSMUSG00000062169	493.652	0.46528	0.187281	2.48439	0.0129772	0.676534	Cnih4	1	14FF
ENSMUSG00000073405	33.9825	-1.83375	0.738744	-2.48226	0.0130553	0.676534	H2-T-ps	17	14FR
ENSMUSG00000041261	663.384	-1.11914	0.451035	-2.48128	0.0130913	0.676555	Car8	4	14FR
ENSMUSG00000104713	14.1215	2.24827	0.906655	2.47974	0.0131479	0.677836	Gbp6	5	14FF
ENSMUSG00000026196	177.262	1.08811	0.439143	2.4778	0.0132197	0.679888	Bard1	1	14FF
ENSMUSG00000048852	21.288	2.14939	0.868189	2.47571	0.013297	0.682217	Gm12185	11	14FF
ENSMUSG00000033538	319.053	0.551409	0.222906	2.47373	0.0133711	0.68273	Casp4	9	14FF
ENSMUSG00000040613	577.715	1.10106	0.445014	2.47422	0.0133528	0.68273	Apobec1	6	14FF
ENSMUSG00000064246	22.853	1.79901	0.72754	2.47273	0.0134084	0.682992	Chil1	1	14FF
ENSMUSG00000038591	67.0978	-1.39632	0.565373	-2.46973	0.0135214	0.686062	Colec10	15	14FR
ENSMUSG00000039699	142.596	1.39882	0.566456	2.46942	0.0135331	0.686062	Batf2	19	14FF
ENSMUSG00000041596	64.4144	1.01326	0.410763	2.46678	0.0136332	0.686238	Nlrp5-ps	7	14FF
ENSMUSG00000041827	195.074	0.758824	0.307527	2.46751	0.0136058	0.686238	Oasl1	5	14FF
ENSMUSG00000045294	715.051	0.815917	0.330581	2.46813	0.0135821	0.686238	Insig1	5	14FF
ENSMUSG00000111990	10.547	3.52875	1.43184	2.46448	0.0137212	0.689038	Gm47033	10	14FF
ENSMUSG00000024340	10.593	-2.885	1.17159	-2.46246	0.0137987	0.691101	Btnl2	17	14FR
ENSMUSG00000029752	389.539	1.13142	0.45967	2.46138	0.0138404	0.691101	Asns	6	14FF
ENSMUSG00000054203	23.9828	1.17728	0.478396	2.46088	0.0138597	0.691101	Ifi205	1	14FF
ENSMUSG00000002500	8.75516	3.18514	1.29802	2.45384	0.0141339	0.694855	Rpl3l	17	14FF
ENSMUSG00000022221	209.868	1.49403	0.608478	2.45535	0.0140748	0.694855	Ripk3	14	14FF
ENSMUSG00000027253	1352.86	-0.315654	0.128471	-2.45701	0.0140099	0.694855	Lrp4	2	14FR
ENSMUSG00000033044	4.48462	4.5331	1.84552	2.45626	0.014039	0.694855	Dhrs7c	11	14FF
ENSMUSG00000035296	14.2911	1.74255	0.71072	2.45182	0.0142137	0.694855	Sgcg	14	14FF
ENSMUSG00000043091	685.139	0.905293	0.369179	2.45218	0.0141993	0.694855	Tuba1c	15	14FF
ENSMUSG00000053398	190.049	1.22597	0.49893	2.45719	0.0140027	0.694855	Phgdh	3	14FF
ENSMUSG00000063388	9.46567	2.13914	0.873146	2.44993	0.0142886	0.694855	BC023105	18	14FF
ENSMUSG00000069516	762.006	0.698347	0.284841	2.45171	0.0142181	0.694855	Lyz2	10	14FF
ENSMUSG00000075307	29.1039	2.05883	0.840412	2.44979	0.0142939	0.694855	Klhl41	2	14FF
ENSMUSG00000099757	31.962	1.61619	0.659613	2.45022	0.0142771	0.694855	BE692007	19	14FF
ENSMUSG00000035557	77.4523	1.5226	0.621824	2.4486	0.0143413	0.695571	Krt17	11	14FF
ENSMUSG00000028463	237.246	1.272	0.521449	2.43935	0.0147137	0.705946	Car9	4	14FF
ENSMUSG00000028602	12.9806	3.2826	1.34633	2.43819	0.014761	0.705946	Tnfrsf8	4	14FF
ENSMUSG00000028864	287.749	0.665122	0.272674	2.43926	0.0147175	0.705946	Hgf	5	14FF
ENSMUSG00000029449	152.417	0.911593	0.373754	2.43902	0.0147271	0.705946	Rhof	5	14FF
ENSMUSG00000038943	566.698	0.651455	0.267436	2.43593	0.0148537	0.705946	Prc1	7	14FF
ENSMUSG00000039579	610.803	-3.02875	1.24323	-2.4362	0.0148425	0.705946	Grin3a	4	14FR
ENSMUSG00000048038	105.189	-1.12872	0.463036	-2.43765	0.0147831	0.705946	Ccdc187	2	14FR
ENSMUSG00000050240	175.754	-0.534687	0.219449	-2.4365	0.01483	0.705946	Hic2	16	14FR
ENSMUSG00000058357	36.4735	-0.949934	0.389812	-2.4369	0.0148136	0.705946	Gm6612	15	14FR
ENSMUSG00000020649	322.963	1.22523	0.503941	2.43129	0.0150453	0.707161	Rrm2	12	14FF
ENSMUSG00000027346	800.006	0.45919	0.188625	2.43441	0.0149163	0.707161	Gpcpd1	2	14FF
ENSMUSG00000032816	833.602	-0.760651	0.312653	-2.43289	0.014979	0.707161	Igdcc4	9	14FR
ENSMUSG00000066196	12.5492	-1.44993	0.59627	-2.43168	0.0150292	0.707161	Spag8	4	14FR
ENSMUSG00000075602	1427.16	2.62636	1.07964	2.43262	0.0149902	0.707161	Ly6a	15	14FF
ENSMUSG00000026104	362.63	0.609716	0.250945	2.42968	0.0151121	0.70874	Stat1	1	14FF
ENSMUSG00000006403	232.034	0.705533	0.290666	2.4273	0.0152118	0.711843	Adamts4	1	14FF
ENSMUSG00000002250	1908.82	0.626355	0.258753	2.42067	0.0154919	0.712425	Ppard	17	14FF
ENSMUSG00000024892	895.792	0.79588	0.328356	2.42383	0.0153577	0.712425	Pcx	19	14FF
ENSMUSG00000028023	9.47626	-3.73525	1.54182	-2.42263	0.0154086	0.712425	Pitx2	3	14FR
ENSMUSG00000029130	137.074	-0.656895	0.271324	-2.42107	0.0154747	0.712425	Rnf32	5	14FR
ENSMUSG00000030996	4.30308	4.46597	1.84428	2.42153	0.0154553	0.712425	Art1	7	14FF
ENSMUSG00000036473	546.376	-0.572457	0.236374	-2.42183	0.0154427	0.712425	Tbc1d24	17	14FR
ENSMUSG00000038507	958.095	0.613442	0.253188	2.42287	0.0153985	0.712425	Parp12	6	14FF
ENSMUSG00000046447	766.727	-0.728118	0.300422	-2.42365	0.0153653	0.712425	Camk2n1	4	14FR
ENSMUSG00000020722	3.75341	5.29568	2.18954	2.41862	0.0155794	0.713368	Cacng1	11	14FF
ENSMUSG00000037868	20.1287	1.44232	0.596181	2.41926	0.015552	0.713368	Egr2	10	14FF
ENSMUSG00000037321	379.273	0.73101	0.302499	2.41657	0.0156675	0.715863	Tap1	17	14FF
ENSMUSG00000024989	193.04	0.850794	0.352305	2.41494	0.015738	0.717543	Cep55	19	14FF
ENSMUSG00000022562	323.142	-0.407265	0.168997	-2.4099	0.0159569	0.723724	Oplah	15	14FR
ENSMUSG00000037628	61.0701	0.936166	0.388535	2.40947	0.0159755	0.723724	Cdkn3	14	14FF
ENSMUSG00000117485	137.543	-1.01407	0.420611	-2.41095	0.0159109	0.723724	Gm19696	17	14FR
ENSMUSG00000032548	1473.37	0.612233	0.254272	2.40779	0.0160496	0.725536	Slco2a1	9	14FF
ENSMUSG00000022602	31.2803	1.08345	0.450473	2.40513	0.0161669	0.727749	Arc	15	14FF
ENSMUSG00000033307	497.309	0.790059	0.328392	2.40584	0.0161353	0.727749	Mif	10	14FF
ENSMUSG00000015932	9027.8	0.573072	0.238404	2.40378	0.0162264	0.728887	Dstn	2	14FF
ENSMUSG00000034349	1276.44	0.440669	0.183566	2.4006	0.0163683	0.731396	Smc4	3	14FF
ENSMUSG00000091421	79.4764	-0.645459	0.268749	-2.40172	0.0163182	0.731396	Gm4202	3	14FR
ENSMUSG00000096464	10.4291	-3.95516	1.64783	-2.40022	0.0163853	0.731396	Ighv2-2	12	14FR
ENSMUSG00000026069	188.283	0.741798	0.30924	2.39878	0.0164499	0.732743	Il1rl1	1	14FF
ENSMUSG00000015468	530.847	0.672649	0.280536	2.39773	0.0164972	0.732868	Notch4	17	14FF
ENSMUSG00000027199	950.06	0.745248	0.311079	2.39569	0.0165893	0.732868	Gatm	2	14FF
ENSMUSG00000074715	1557.79	0.517216	0.215815	2.39658	0.016549	0.732868	Ccl28	13	14FF
ENSMUSG00000116820	12.7371	-1.45915	0.60908	-2.39566	0.0165904	0.732868	Gm17928	16	14FR
ENSMUSG00000071637	733.476	0.583934	0.243824	2.39489	0.0166251	0.732883	Cebpd	16	14FF
ENSMUSG00000029910	369.603	0.816891	0.341321	2.39333	0.0166964	0.733515	Mad2l1	6	14FF
ENSMUSG00000037169	145.593	-1.13057	0.472543	-2.39252	0.0167331	0.733515	Mycn	12	14FR
ENSMUSG00000051910	429.539	-0.772462	0.322894	-2.39231	0.0167428	0.733515	Sox6	7	14FR
ENSMUSG00000026628	260.475	0.980847	0.410271	2.39073	0.0168148	0.735157	Atf3	1	14FF
ENSMUSG00000034634	49.3631	1.49558	0.626827	2.38595	0.0170352	0.742557	Ly6d	15	14FF
ENSMUSG00000060791	96.256	0.6707	0.28124	2.38479	0.0170887	0.742557	Gmfg	7	14FF
ENSMUSG00000081169	74.3389	-1.30813	0.548364	-2.38552	0.0170552	0.742557	Gm12551	4	14FR
ENSMUSG00000097080	36.2671	1.07353	0.450512	2.38291	0.0171763	0.744845	1700086O06Rik	18	14FF
ENSMUSG00000113577	4.48737	2.97167	1.2477	2.38171	0.0172326	0.745766	Gm19238	12	14FF
ENSMUSG00000022534	9.57171	1.69532	0.712535	2.37929	0.0173462	0.74916	Mefv	16	14FF
ENSMUSG00000013593	1505.25	0.436453	0.183507	2.37839	0.0173882	0.749454	Ndufs2	1	14FF
ENSMUSG00000028873	210.715	0.842111	0.354234	2.37727	0.0174412	0.750218	Cdca8	4	14FF
ENSMUSG00000036814	87.5472	-0.904155	0.38121	-2.3718	0.0177016	0.759883	Slc6a20a	9	14FR
ENSMUSG00000034579	32.1004	1.33208	0.561815	2.37103	0.0177388	0.759948	Pla2g3	11	14FF
ENSMUSG00000079428	5.45866	4.82397	2.03661	2.36863	0.0178541	0.763354	Tceal7	X	14FF
ENSMUSG00000007207	95.2122	-0.60147	0.254577	-2.36263	0.0181459	0.767224	Stx1a	5	14FR
ENSMUSG00000020053	1424.95	0.473748	0.200855	2.35866	0.018341	0.767224	Igf1	10	14FF
ENSMUSG00000020326	1314.97	0.592041	0.250374	2.36463	0.0180482	0.767224	Ccng1	11	14FF
ENSMUSG00000020644	542.434	-0.432342	0.182918	-2.36358	0.0180994	0.767224	Id2	12	14FR
ENSMUSG00000027699	461.947	0.659495	0.279307	2.36118	0.0182167	0.767224	Ect2	3	14FF
ENSMUSG00000036854	221.163	0.616585	0.260721	2.36492	0.0180339	0.767224	Hspb6	7	14FF
ENSMUSG00000039114	89.303	-1.43529	0.607035	-2.36443	0.0180577	0.767224	Nrn1	13	14FR
ENSMUSG00000041654	630.892	0.678428	0.287582	2.35908	0.0183204	0.767224	Slc39a11	11	14FF
ENSMUSG00000079491	57.9608	-1.11253	0.471597	-2.35907	0.018321	0.767224	H2-T10	17	14FR
ENSMUSG00000085057	7.43261	2.63058	1.11393	2.36152	0.0181999	0.767224	Gm13415	2	14FF
ENSMUSG00000087530	13.3887	-1.30854	0.554408	-2.36026	0.0182623	0.767224	Gm15533	7	14FR
ENSMUSG00000022026	6.02765	2.59409	1.10162	2.3548	0.0185325	0.767693	Olfm4	14	14FF
ENSMUSG00000024011	51.433	1.17271	0.497573	2.35685	0.0184306	0.767693	Pi16	17	14FF
ENSMUSG00000024014	308.413	0.475618	0.201883	2.35591	0.0184776	0.767693	Pim1	17	14FF
ENSMUSG00000027326	560.35	0.747786	0.31728	2.35686	0.01843	0.767693	Knl1	2	14FF
ENSMUSG00000028357	321.132	-0.701523	0.297911	-2.35481	0.0185323	0.767693	Kif12	4	14FR
ENSMUSG00000051590	8.69954	1.82323	0.775045	2.35242	0.0186515	0.770897	Map3k19	1	14FF
ENSMUSG00000090919	28.718	-0.953441	0.405407	-2.35181	0.0186823	0.770897	Pabpc4l	3	14FR
ENSMUSG00000026683	156.568	0.790413	0.336254	2.35064	0.0187411	0.771829	Nuf2	1	14FF
ENSMUSG00000078915	5.57963	3.96071	1.68694	2.34786	0.0188816	0.776113	Hsp25-ps1	13	14FF
ENSMUSG00000024349	219.3	0.723575	0.308621	2.34455	0.0190502	0.777045	Sting1	18	14FF
ENSMUSG00000053930	9.00699	-1.75332	0.74762	-2.3452	0.0190168	0.777045	Shisa6	11	14FR
ENSMUSG00000054967	29.1253	-1.13973	0.486052	-2.34487	0.0190338	0.777045	Zfp647	15	14FR
ENSMUSG00000079550	11.2848	-1.51004	0.643639	-2.3461	0.0189712	0.777045	Mpp4	1	14FR
ENSMUSG00000048550	118.208	-0.523614	0.223719	-2.3405	0.0192578	0.778059	Thnsl1	2	14FR
ENSMUSG00000049999	67.0821	-0.634784	0.271211	-2.34056	0.019255	0.778059	Ppp1r3d	2	14FR
ENSMUSG00000051777	15.6123	-1.27572	0.544942	-2.34102	0.0192312	0.778059	Iqcj	3	14FR
ENSMUSG00000079560	477.714	-0.448918	0.191672	-2.34211	0.019175	0.778059	Hoxa3	6	14FR
ENSMUSG00000109644	153.06	-0.561615	0.239671	-2.34327	0.0191153	0.778059	0610005C13Rik	7	14FR
ENSMUSG00000042195	147.82	0.962174	0.41135	2.33907	0.019332	0.779578	Slc35f2	9	14FF
ENSMUSG00000058420	55.3992	-0.777611	0.333111	-2.33439	0.0195753	0.787897	Syt17	7	14FR
ENSMUSG00000062070	1348.1	0.900733	0.386231	2.33211	0.019695	0.791218	Pgk1	X	14FF
ENSMUSG00000102389	8.63392	2.19266	0.94075	2.33076	0.0197659	0.792573	D630023O14Rik	1	14FF
ENSMUSG00000019942	359.082	0.853926	0.366559	2.32957	0.0198287	0.792956	Cdk1	10	14FF
ENSMUSG00000020155	198	0.496235	0.213209	2.32746	0.0199409	0.792956	Kcnmb1	11	14FF
ENSMUSG00000028766	62.2221	1.09145	0.46952	2.3246	0.0200933	0.792956	Alpl	4	14FF
ENSMUSG00000032254	551.514	0.598894	0.257746	2.32358	0.0201479	0.792956	Kif23	9	14FF
ENSMUSG00000033022	212.188	0.507898	0.218457	2.32494	0.0200754	0.792956	Cdo1	18	14FF
ENSMUSG00000038116	517.273	-0.332835	0.143201	-2.32426	0.0201118	0.792956	Phf20	2	14FR
ENSMUSG00000049823	96.3073	-0.527717	0.226876	-2.32601	0.0200178	0.792956	Zbtb12	17	14FR
ENSMUSG00000082319	126.995	-1.581	0.679979	-2.32508	0.0200679	0.792956	Actr3-ps	X	14FR
ENSMUSG00000097254	3.2009	4.01945	1.72585	2.32897	0.0198605	0.792956	C430042M11Rik	17	14FF
ENSMUSG00000108389	83.2337	0.592788	0.254968	2.32495	0.0200744	0.792956	Gm45206	7	14FF
ENSMUSG00000002847	18.1523	1.25285	0.542158	2.31085	0.0208409	0.794213	Pla1a	16	14FF
ENSMUSG00000020897	179.636	1.01621	0.439529	2.31204	0.0207756	0.794213	Aurkb	11	14FF
ENSMUSG00000022193	138.642	0.643889	0.278342	2.31331	0.0207058	0.794213	Psmb5	14	14FF
ENSMUSG00000023827	425.453	0.75314	0.326138	2.30927	0.0209286	0.794213	Agpat4	17	14FF
ENSMUSG00000024008	18.8511	-1.31827	0.567889	-2.32134	0.0202683	0.794213	Cpne5	17	14FR
ENSMUSG00000027165	80.5144	-0.759363	0.327319	-2.31995	0.0203437	0.794213	Iftap	2	14FR
ENSMUSG00000028367	3067.19	0.592717	0.255905	2.31616	0.0205495	0.794213	Txn1	4	14FF
ENSMUSG00000028865	3.27827	-3.22341	1.39081	-2.31765	0.0204682	0.794213	Cd164l2	4	14FR
ENSMUSG00000030413	763.933	0.705008	0.305329	2.30901	0.020943	0.794213	Pglyrp1	7	14FF
ENSMUSG00000035184	275.057	0.535536	0.23197	2.30865	0.0209632	0.794213	Fam124a	14	14FF
ENSMUSG00000037458	1934.91	0.511868	0.221314	2.31285	0.0207307	0.794213	Azin1	15	14FF
ENSMUSG00000039891	13.5644	1.95385	0.845407	2.31114	0.020825	0.794213	Txlnb	10	14FF
ENSMUSG00000055301	13.7671	2.48199	1.06903	2.32173	0.0202477	0.794213	Adh7	3	14FF
ENSMUSG00000063406	617.594	0.46379	0.200713	2.31072	0.0208485	0.794213	Tmed5	5	14FF
ENSMUSG00000066363	18.645	1.83375	0.792587	2.31363	0.0206883	0.794213	Serpina3f	12	14FF
ENSMUSG00000073402	24.2944	-1.38961	0.599477	-2.31803	0.0204477	0.794213	Gm8909	17	14FR
ENSMUSG00000078606	31.084	1.04795	0.453837	2.30908	0.0209392	0.794213	Gvin2	7	14FF
ENSMUSG00000090946	903.623	0.480644	0.207844	2.31252	0.020749	0.794213	Ccdc71l	12	14FF
ENSMUSG00000090952	40.5873	-0.821685	0.354395	-2.31856	0.0204192	0.794213	Gm17251	17	14FR
ENSMUSG00000107263	17.2746	1.41597	0.611524	2.31548	0.0205865	0.794213	Gm42471	5	14FF
ENSMUSG00000113698	7.3439	-1.82147	0.788079	-2.31128	0.0208175	0.794213	Gm47987	12	14FR
ENSMUSG00000107134	109.022	0.705477	0.305743	2.30742	0.0210315	0.795388	Gm42528	5	14FF
ENSMUSG00000030223	94.979	0.65391	0.283618	2.3056	0.0211328	0.796826	Ptpro	6	14FF
ENSMUSG00000032010	203.774	0.639109	0.277499	2.3031	0.021273	0.796826	Usp2	9	14FF
ENSMUSG00000046480	9.82085	2.24397	0.975318	2.30075	0.0214056	0.796826	Scn4b	9	14FF
ENSMUSG00000046572	205.956	-0.4219	0.18322	-2.3027	0.0212955	0.796826	Zfp518b	5	14FR
ENSMUSG00000054150	264.945	0.64194	0.278613	2.30405	0.0212196	0.796826	Syne3	12	14FF
ENSMUSG00000078616	15.7203	1.30867	0.567733	2.30507	0.0211625	0.796826	Trim30c	7	14FF
ENSMUSG00000083563	92.2887	-0.662663	0.287596	-2.30415	0.0212144	0.796826	Gm13340	2	14FR
ENSMUSG00000097494	44.2704	-0.98794	0.429401	-2.30074	0.0214064	0.796826	4933406C10Rik	12	14FR
ENSMUSG00000105896	23.8324	-1.02475	0.445185	-2.30186	0.0213431	0.796826	Gm43311	5	14FR
ENSMUSG00000101678	18.9768	-1.08882	0.47343	-2.29985	0.0214569	0.797314	Gm29609	5	14FR
ENSMUSG00000017453	77.8485	-0.793887	0.345293	-2.29917	0.0214953	0.797348	Pipox	11	14FR
ENSMUSG00000028024	325.983	-0.616271	0.268308	-2.29687	0.0216259	0.800798	Enpep	3	14FR
ENSMUSG00000110424	71.0889	-0.686558	0.299134	-2.29515	0.0217245	0.803052	1700012D14Rik	7	14FR
ENSMUSG00000017418	1099.12	0.444916	0.193977	2.29365	0.0218108	0.803232	Arl5b	2	14FF
ENSMUSG00000029767	2945.66	0.257312	0.112195	2.29343	0.0218232	0.803232	Calu	6	14FF
ENSMUSG00000111987	48.5205	1.853	0.808077	2.2931	0.0218425	0.803232	Gm48809	12	14FF
ENSMUSG00000043822	262.46	-0.724259	0.315957	-2.29227	0.0218901	0.803595	Adamtsl5	10	14FR
ENSMUSG00000026976	38.6975	1.15691	0.505135	2.29029	0.0220045	0.805016	Pax8	2	14FF
ENSMUSG00000027360	13.1456	2.06173	0.90028	2.2901	0.0220157	0.805016	Hdc	2	14FF
ENSMUSG00000032452	43.3695	-1.08651	0.474667	-2.28899	0.0220801	0.805016	Clstn2	9	14FR
ENSMUSG00000041219	420.882	0.595571	0.260125	2.28956	0.0220468	0.805016	Arhgap11a	2	14FF
ENSMUSG00000047798	39.1813	1.19543	0.522481	2.28799	0.0221382	0.805754	Cd300lf	11	14FF
ENSMUSG00000079418	177.321	0.496592	0.217143	2.28693	0.0222	0.806624	Atg4a	X	14FF
ENSMUSG00000022285	6084.94	0.405272	0.177267	2.28622	0.0222412	0.806745	Ywhaz	15	14FF
ENSMUSG00000019194	83.3416	0.586211	0.256808	2.28268	0.0224492	0.810149	Scn1b	7	14FF
ENSMUSG00000020440	902.714	0.316463	0.138569	2.2838	0.0223832	0.810149	Arf5	6	14FF
ENSMUSG00000031519	10.366	1.69045	0.74045	2.283	0.0224301	0.810149	Asb5	8	14FF
ENSMUSG00000003814	7085.56	0.326856	0.143467	2.27826	0.0227111	0.812558	Calr	8	14FF
ENSMUSG00000026417	23488.2	0.5743	0.252184	2.2773	0.0227681	0.812558	Pigr	1	14FF
ENSMUSG00000028488	241.172	-0.486278	0.213428	-2.27842	0.0227015	0.812558	Sh3gl2	4	14FR
ENSMUSG00000032575	1084.55	0.389405	0.170933	2.27811	0.0227198	0.812558	Manf	9	14FF
ENSMUSG00000045215	187.672	-1.08883	0.477768	-2.279	0.0226672	0.812558	Asxl3	18	14FR
ENSMUSG00000049922	1449.8	0.592003	0.259624	2.28023	0.022594	0.812558	Slc35c1	2	14FF
ENSMUSG00000103907	11.3368	1.99586	0.87651	2.27705	0.0227831	0.812558	Gm37498	3	14FF
ENSMUSG00000098439	50.8056	-0.704957	0.309731	-2.27603	0.0228442	0.813375	Hm629797	8	14FR
ENSMUSG00000030275	2441.6	0.332103	0.146109	2.27298	0.0230274	0.81373	Etnk1	6	14FF
ENSMUSG00000039005	571.918	0.555552	0.244367	2.27343	0.023	0.81373	Tlr4	4	14FF
ENSMUSG00000040033	751.258	0.467276	0.205605	2.27268	0.0230452	0.81373	Stat2	10	14FF
ENSMUSG00000042672	27.6457	-0.996499	0.438445	-2.2728	0.023038	0.81373	Dcst1	3	14FR
ENSMUSG00000118510	26.9203	-1.45962	0.641818	-2.2742	0.0229541	0.81373	Gm52958	1	14FR
ENSMUSG00000025076	1226.97	0.520335	0.229082	2.27139	0.0231233	0.81415	Casp7	19	14FF
ENSMUSG00000074892	3757.68	1.03578	0.456044	2.27122	0.0231336	0.81415	B3galt5	16	14FF
ENSMUSG00000006517	234.542	0.776528	0.342703	2.26589	0.0234579	0.8242	Mvd	8	14FF
ENSMUSG00000028782	129.483	-0.608972	0.269613	-2.25869	0.0239027	0.837576	Adgrb2	4	14FR
ENSMUSG00000046658	140.973	-0.511314	0.2264	-2.25846	0.0239172	0.837576	Zfp316	5	14FR
ENSMUSG00000079018	383.786	1.94569	0.86183	2.25762	0.0239691	0.838014	Ly6c1	15	14FF
ENSMUSG00000007041	1513.4	0.512818	0.227215	2.25698	0.0240096	0.838054	Clic1	17	14FF
ENSMUSG00000026005	658.204	0.455755	0.202062	2.25552	0.0241008	0.83986	Rpe	1	14FF
ENSMUSG00000024659	1542.06	0.659277	0.29246	2.25425	0.0241806	0.840157	Anxa1	19	14FF
ENSMUSG00000028793	544.714	0.394886	0.175183	2.25413	0.0241883	0.840157	Rnf19b	4	14FF
ENSMUSG00000050747	102.196	1.02267	0.453973	2.25272	0.0242769	0.841864	Trim15	17	14FF
ENSMUSG00000085622	162.108	-0.426496	0.189479	-2.25089	0.0243925	0.844497	3110056K07Rik	12	14FR
ENSMUSG00000006398	229.307	1.0599	0.471093	2.24988	0.0244564	0.845334	Cdc20	4	14FF
ENSMUSG00000037553	515.395	0.442584	0.196778	2.24916	0.0245024	0.845551	Zdhhc18	4	14FF
ENSMUSG00000063524	2376.71	0.805665	0.358627	2.24653	0.0246702	0.848745	Eno1	4	14FF
ENSMUSG00000099032	31.9306	-2.12407	0.945519	-2.24646	0.0246747	0.848745	Tcf24	1	14FR
ENSMUSG00000035840	570.485	0.313894	0.139817	2.24504	0.0247655	0.850497	Lysmd3	13	14FF
ENSMUSG00000025754	3.63425	5.24859	2.34078	2.24224	0.0249462	0.854236	Agbl1	7	14FF
ENSMUSG00000034714	459.865	-0.409769	0.182812	-2.24148	0.0249948	0.854236	Ttyh2	11	14FR
ENSMUSG00000038917	16.8108	1.62417	0.724488	2.24182	0.0249729	0.854236	3930402G23Rik	8	14FF
ENSMUSG00000027808	2171.79	0.463551	0.20687	2.24078	0.0250401	0.854415	Serp1	3	14FF
ENSMUSG00000003779	296.209	0.784919	0.350805	2.23748	0.025255	0.858993	Kif20a	18	14FF
ENSMUSG00000025347	579.07	-1.04562	0.467247	-2.23784	0.0252317	0.858993	Mettl7b	10	14FR
ENSMUSG00000022367	73.8943	0.795247	0.355636	2.23612	0.0253436	0.859261	Has2	15	14FF
ENSMUSG00000048416	11.0232	1.82046	0.814096	2.23617	0.0253403	0.859261	Mlf1	3	14FF
ENSMUSG00000002297	292.498	0.721239	0.32548	2.21592	0.0266968	0.860505	Dbf4	5	14FF
ENSMUSG00000005233	138.371	0.917522	0.416063	2.20525	0.0274367	0.860505	Spc25	2	14FF
ENSMUSG00000010651	56.4231	-1.57286	0.709988	-2.21533	0.0267373	0.860505	Acaa1b	9	14FR
ENSMUSG00000011752	445.125	0.72229	0.32633	2.21337	0.0268719	0.860505	Pgam1	19	14FF
ENSMUSG00000015880	251.505	0.900082	0.405885	2.21758	0.0265837	0.860505	Ncapg	5	14FF
ENSMUSG00000018983	425.354	0.829597	0.374124	2.21744	0.0265933	0.860505	E2f2	4	14FF
ENSMUSG00000019773	121.835	0.678918	0.306147	2.21762	0.0265804	0.860505	Fbxo5	10	14FF
ENSMUSG00000020493	160.317	0.918143	0.412077	2.22808	0.025875	0.860505	Prr11	11	14FF
ENSMUSG00000021763	87.4683	-0.876389	0.397727	-2.20349	0.02756	0.860505	Cspg4b	13	14FR
ENSMUSG00000023216	9.23998	1.64644	0.739827	2.22544	0.026052	0.860505	Epb42	2	14FF
ENSMUSG00000023505	213.212	0.982246	0.442497	2.21978	0.0264338	0.860505	Cdca3	6	14FF
ENSMUSG00000024301	93.5549	1.14811	0.515101	2.22891	0.0258198	0.860505	Kifc5b	17	14FF
ENSMUSG00000024556	1196.5	0.81592	0.368836	2.21215	0.0269566	0.860505	Me2	18	14FF
ENSMUSG00000025020	26.8752	-1.35816	0.615111	-2.20799	0.0272451	0.860505	Slit1	19	14FR
ENSMUSG00000025612	1473.71	0.389243	0.176615	2.20391	0.0275307	0.860505	Bach1	16	14FF
ENSMUSG00000026185	3523.09	0.488958	0.221127	2.2112	0.0270217	0.860505	Igfbp5	1	14FF
ENSMUSG00000027359	61.3825	-1.07196	0.486166	-2.20492	0.0274595	0.860505	Slc27a2	2	14FR
ENSMUSG00000027398	37.4058	1.13269	0.508116	2.22921	0.0258002	0.860505	Il1b	2	14FF
ENSMUSG00000027569	263.206	-0.404801	0.182133	-2.22255	0.026246	0.860505	Mrgbp	2	14FR
ENSMUSG00000027855	5.51317	3.93974	1.76913	2.22694	0.0259512	0.860505	Sycp1	3	14FF
ENSMUSG00000028116	9.29913	3.01479	1.36275	2.21228	0.0269473	0.860505	Myoz2	3	14FF
ENSMUSG00000028702	156.187	1.01887	0.461309	2.20866	0.0271983	0.860505	Rad54l	4	14FF
ENSMUSG00000029561	427.188	0.718927	0.326002	2.20528	0.0274342	0.860505	Oasl2	5	14FF
ENSMUSG00000030235	3.65548	3.29287	1.48	2.22491	0.0260872	0.860505	Slco1c1	6	14FF
ENSMUSG00000031079	21.0884	-0.986407	0.44778	-2.20288	0.0276031	0.860505	Zfp300	X	14FR
ENSMUSG00000032788	471.939	-0.368266	0.166765	-2.20829	0.027224	0.860505	Pdxk	10	14FR
ENSMUSG00000034009	27.2152	5.31384	2.39764	2.21628	0.0266724	0.860505	Rxfp1	3	14FF
ENSMUSG00000035239	288.168	-0.670686	0.302629	-2.2162	0.026678	0.860505	Neu3	7	14FR
ENSMUSG00000037012	2229.17	0.713074	0.32055	2.22454	0.0261125	0.860505	Hk1	10	14FF
ENSMUSG00000037466	145.82	1.04919	0.475078	2.20845	0.0272127	0.860505	Tedc1	12	14FF
ENSMUSG00000040913	206.01	-0.39887	0.180713	-2.2072	0.0273003	0.860505	Fbxw4	19	14FR
ENSMUSG00000041577	781.994	0.54673	0.246845	2.21487	0.026769	0.860505	Prelp	1	14FF
ENSMUSG00000042190	124.242	0.554916	0.251324	2.20797	0.0272462	0.860505	Cmklr1	5	14FF
ENSMUSG00000042451	3.59026	3.24702	1.47231	2.20539	0.0274271	0.860505	Mybph	1	14FF
ENSMUSG00000042745	1298.4	0.837168	0.377053	2.22029	0.0263989	0.860505	Id1	2	14FF
ENSMUSG00000043795	3.46798	5.18099	2.3517	2.20308	0.027589	0.860505	Prr33	7	14FF
ENSMUSG00000044217	3.46798	5.18099	2.3517	2.20308	0.027589	0.860505	Aqp5	15	14FF
ENSMUSG00000046259	15.1759	3.05622	1.37122	2.22884	0.0258246	0.860505	Sprr2h	3	14FF
ENSMUSG00000046318	84.9529	-0.836805	0.37919	-2.20682	0.0273264	0.860505	Ccbe1	18	14FR
ENSMUSG00000046794	1695.91	-0.692473	0.313735	-2.20719	0.0273007	0.860505	Ppp1r3b	8	14FR
ENSMUSG00000048832	538.359	-0.522041	0.235946	-2.21255	0.0269288	0.860505	Vps37c	19	14FR
ENSMUSG00000052188	9.29874	-1.63544	0.738025	-2.21597	0.0266938	0.860505	Gm14964	19	14FR
ENSMUSG00000054999	81.6581	-1.55976	0.706302	-2.20834	0.0272203	0.860505	Naaladl1	19	14FR
ENSMUSG00000056148	24.5563	2.156	0.970625	2.22124	0.0263344	0.860505	Rdh9	10	14FF
ENSMUSG00000057074	12.5881	-1.90962	0.866475	-2.20389	0.0275321	0.860505	Ces1g	8	14FR
ENSMUSG00000060579	66.0303	-0.695004	0.314945	-2.20675	0.0273316	0.860505	Fhit	14	14FR
ENSMUSG00000070427	215.471	0.488723	0.221454	2.20688	0.0273224	0.860505	Il18bp	7	14FF
ENSMUSG00000097311	55.2413	-0.762176	0.345825	-2.20394	0.0275289	0.860505	Gm26871	3	14FR
ENSMUSG00000097715	250.251	0.839896	0.378584	2.21852	0.0265193	0.860505	Gpr137b-ps	13	14FF
ENSMUSG00000099906	3.01753	4.97847	2.24233	2.22022	0.0264038	0.860505	Gm28653	1	14FF
ENSMUSG00000102796	15.2442	-1.18228	0.529312	-2.23361	0.0255087	0.860505	Gm37711	4	14FR
ENSMUSG00000104027	8.48475	-1.61542	0.725654	-2.22616	0.0260037	0.860505	Gm37211	1	14FR
ENSMUSG00000110137	3.24069	-3.19761	1.43138	-2.23393	0.0254875	0.860505	Gm45577	8	14FR
ENSMUSG00000112825	151.759	0.580556	0.261544	2.21972	0.0264376	0.860505	Gm9118	10	14FF
ENSMUSG00000117988	10.9937	1.60177	0.722912	2.21572	0.0267109	0.860505	Gm8663	19	14FF
ENSMUSG00000005470	108.412	1.10224	0.5005	2.20228	0.0276456	0.860572	Asf1b	8	14FF
ENSMUSG00000030095	632.485	0.494082	0.224782	2.19805	0.0279452	0.866512	Tmem43	6	14FF
ENSMUSG00000031897	407.954	0.502243	0.22844	2.19858	0.0279079	0.866512	Psmb10	8	14FF
ENSMUSG00000075010	501.246	0.610915	0.277958	2.19787	0.0279586	0.866512	AW112010	19	14FF
ENSMUSG00000030341	939.083	0.428845	0.195315	2.19566	0.0281164	0.869562	Tnfrsf1a	6	14FF
ENSMUSG00000049502	1128.34	0.478355	0.217895	2.19535	0.0281387	0.869562	Dtx3l	16	14FF
ENSMUSG00000004415	39.6678	-1.32452	0.604048	-2.19274	0.0283261	0.869737	Col26a1	5	14FR
ENSMUSG00000022463	3136.58	0.349996	0.159623	2.19265	0.0283329	0.869737	Srebf2	15	14FF
ENSMUSG00000029482	778.681	0.752667	0.343391	2.19186	0.0283894	0.869737	Aacs	5	14FF
ENSMUSG00000030854	17.5877	-2.73685	1.24852	-2.19208	0.0283739	0.869737	Ptpn5	7	14FR
ENSMUSG00000093805	77.7352	1.29659	0.59133	2.19266	0.0283318	0.869737	Gal3st2b	1	14FF
ENSMUSG00000097743	95.8139	-0.482572	0.220119	-2.19233	0.0283558	0.869737	Gm16973	14	14FR
ENSMUSG00000030677	213.193	0.841249	0.384017	2.19065	0.0284769	0.87045	Kif22	7	14FF
ENSMUSG00000036931	66.9145	0.595543	0.271887	2.19041	0.0284944	0.87045	Nfkbid	7	14FF
ENSMUSG00000029798	195.485	0.74022	0.338027	2.18982	0.0285369	0.870499	Herc6	6	14FF
ENSMUSG00000061758	111.585	0.513773	0.234788	2.18825	0.0286518	0.872751	Akr1b10	6	14FF
ENSMUSG00000027208	121.654	0.844164	0.385942	2.18728	0.028722	0.873359	Fgf7	2	14FF
ENSMUSG00000115856	16.5608	-1.08043	0.494056	-2.18685	0.0287537	0.873359	Gm18095	15	14FR
ENSMUSG00000002944	361.032	0.652087	0.298846	2.18202	0.0291083	0.879466	Cd36	5	14FF
ENSMUSG00000047281	885.538	0.482598	0.221079	2.18292	0.0290414	0.879466	Sfn	4	14FF
ENSMUSG00000060675	240.398	0.492044	0.22538	2.18317	0.029023	0.879466	Plaat3	19	14FF
ENSMUSG00000079260	300.928	-0.342613	0.157028	-2.18186	0.02912	0.879466	Tmppe	9	14FR
ENSMUSG00000027907	542.679	0.757259	0.347242	2.18078	0.0291997	0.880448	S100a11	3	14FF
ENSMUSG00000037894	898.402	0.634878	0.291188	2.1803	0.0292352	0.880448	H2az1	3	14FF
ENSMUSG00000035566	248.166	-0.859208	0.394209	-2.17958	0.0292889	0.880817	Pcdh17	14	14FR
ENSMUSG00000044471	479.009	0.373106	0.171283	2.1783	0.0293838	0.882427	Lncpint	6	14FF
ENSMUSG00000004668	32.0889	1.89132	0.870749	2.17206	0.0298515	0.884029	Abca13	11	14FF
ENSMUSG00000026955	63.1407	1.31053	0.602061	2.17674	0.0294998	0.884029	Sapcd2	2	14FF
ENSMUSG00000028312	668.846	0.630771	0.29048	2.17148	0.0298952	0.884029	Smc2	4	14FF
ENSMUSG00000028542	291.11	0.664538	0.306059	2.17128	0.0299104	0.884029	Slc6a9	4	14FF
ENSMUSG00000037405	183.639	0.584095	0.268598	2.17461	0.0296596	0.884029	Icam1	9	14FF
ENSMUSG00000040729	129.535	-0.526555	0.242412	-2.17215	0.0298442	0.884029	Cep126	9	14FR
ENSMUSG00000041361	254.452	0.616663	0.2835	2.17518	0.0296167	0.884029	Myzap	9	14FF
ENSMUSG00000052212	816.865	2.26506	1.04141	2.17499	0.029631	0.884029	Cd177	7	14FF
ENSMUSG00000055137	51.4782	-0.715012	0.329007	-2.17324	0.029762	0.884029	Sugct	13	14FR
ENSMUSG00000061878	33.1365	1.12254	0.517164	2.17056	0.0299641	0.884029	Sphk1	11	14FF
ENSMUSG00000073940	5.74498	2.45622	1.13037	2.17294	0.0297846	0.884029	Hbb-bt	7	14FF
ENSMUSG00000075015	6.84471	2.00224	0.922525	2.17039	0.0299769	0.884029	Gm10801	2	14FF
ENSMUSG00000079507	386.256	1.06113	0.488795	2.17092	0.0299374	0.884029	H2-Q1	17	14FF
ENSMUSG00000022215	6.10522	3.44879	1.59039	2.16852	0.0301188	0.885246	Fitm1	14	14FF
ENSMUSG00000022227	111.264	-0.943966	0.435367	-2.16821	0.0301429	0.885246	Mcpt1	14	14FR
ENSMUSG00000112907	20.5823	1.18663	0.547129	2.16883	0.0300957	0.885246	Gm47015	10	14FF
ENSMUSG00000027597	577.175	0.583798	0.269328	2.16761	0.0301883	0.885357	Ahcy	2	14FF
ENSMUSG00000023832	359.148	0.616331	0.284746	2.16449	0.0304267	0.889689	Acat2	17	14FF
ENSMUSG00000025189	23.2847	-1.46624	0.677549	-2.16404	0.0304613	0.889689	Cnnm1	19	14FR
ENSMUSG00000075705	268.756	0.492348	0.227404	2.16509	0.0303811	0.889689	Msrb1	17	14FF
ENSMUSG00000021466	2306.79	-0.43233	0.200115	-2.16041	0.030741	0.89099	Ptch1	13	14FR
ENSMUSG00000022199	174.789	-0.686874	0.318131	-2.15909	0.0308431	0.89099	Slc22a17	14	14FR
ENSMUSG00000022237	22.8713	0.984763	0.456148	2.15887	0.0308606	0.89099	Ankrd33b	15	14FF
ENSMUSG00000024885	37.2544	0.797046	0.369159	2.15908	0.0308437	0.89099	Aldh3b1	19	14FF
ENSMUSG00000027317	401.752	0.793208	0.367787	2.15671	0.0310285	0.89099	Ppp1r14d	2	14FF
ENSMUSG00000029994	2772.51	0.580381	0.268362	2.16268	0.0305658	0.89099	Anxa4	6	14FF
ENSMUSG00000031490	259.738	0.80603	0.373779	2.15643	0.0310499	0.89099	Eif4ebp1	8	14FF
ENSMUSG00000040204	200.278	0.839187	0.388897	2.15787	0.0309383	0.89099	Pclaf	9	14FF
ENSMUSG00000048327	269.997	0.730755	0.33849	2.15887	0.0308603	0.89099	Ckap2l	2	14FF
ENSMUSG00000052837	882.754	0.634015	0.293371	2.16114	0.0306847	0.89099	Junb	8	14FF
ENSMUSG00000054312	302.646	0.36053	0.167114	2.15739	0.0309751	0.89099	Mrps21	3	14FF
ENSMUSG00000106874	11.4822	1.75148	0.809998	2.16233	0.030593	0.89099	Gm20186	6	14FF
ENSMUSG00000110755	13.6278	1.97002	0.913384	2.15683	0.0310188	0.89099	BC049987	9	14FF
ENSMUSG00000022178	121.04	-0.564241	0.261747	-2.15567	0.0311091	0.891489	Ajuba	14	14FR
ENSMUSG00000001517	313.776	0.773661	0.359507	2.15201	0.0313967	0.893981	Foxm1	6	14FF
ENSMUSG00000025877	35.3758	0.843372	0.391634	2.15347	0.031282	0.893981	Hk3	13	14FF
ENSMUSG00000030257	438.135	-0.764778	0.355091	-2.15375	0.0312595	0.893981	Srgap3	6	14FR
ENSMUSG00000040552	125.389	0.464919	0.215981	2.15259	0.031351	0.893981	C3ar1	6	14FF
ENSMUSG00000046240	29.176	-0.909103	0.422467	-2.15189	0.0314061	0.893981	Hepacam	9	14FR
ENSMUSG00000024164	1634.17	0.674464	0.313845	2.14903	0.0316318	0.894958	C3	17	14FF
ENSMUSG00000030104	2121.33	0.452975	0.210687	2.14999	0.0315563	0.894958	Edem1	6	14FF
ENSMUSG00000034855	61.6645	1.44652	0.673179	2.1488	0.0316505	0.894958	Cxcl10	5	14FF
ENSMUSG00000056116	170.556	2.04467	0.951137	2.14972	0.0315777	0.894958	H2-T22	17	14FF
ENSMUSG00000056737	265.907	1.88642	0.877806	2.14902	0.031633	0.894958	Capg	6	14FF
ENSMUSG00000032786	1406.9	0.603873	0.28128	2.14687	0.0318033	0.895215	Alas1	9	14FF
ENSMUSG00000064193	202.389	0.974912	0.454128	2.14678	0.0318111	0.895215	Gm4735	2	14FF
ENSMUSG00000065952	3.20362	3.04195	1.41627	2.14786	0.0317251	0.895215	Rps23rg1	8	14FF
ENSMUSG00000092415	4.31313	2.81107	1.30956	2.14657	0.0318278	0.895215	Gm20513	17	14FF
ENSMUSG00000020216	4.14761	3.43768	1.60195	2.14593	0.0318782	0.895449	Jsrp1	10	14FF
ENSMUSG00000051166	223.734	-0.501427	0.233726	-2.14536	0.0319241	0.895557	Eml5	12	14FR
ENSMUSG00000041426	270.11	-0.3609	0.168429	-2.14275	0.0321334	0.89991	Hibch	1	14FR
ENSMUSG00000118383	16.6214	1.35891	0.634303	2.14237	0.0321638	0.89991	Gm50321	19	14FF
ENSMUSG00000028656	3609.07	0.438359	0.204741	2.14104	0.0322707	0.901715	Cap1	4	14FF
ENSMUSG00000021509	12.9594	2.53145	1.18345	2.13904	0.0324323	0.905043	Slc25a48	13	14FF
ENSMUSG00000023078	140.855	0.899489	0.420664	2.13826	0.0324956	0.905623	Cxcl13	5	14FF
ENSMUSG00000037390	9593.16	0.876209	0.410104	2.13656	0.0326341	0.908296	Muc3	5	14FF
ENSMUSG00000028063	4056.13	0.508169	0.237908	2.13599	0.0326806	0.908402	Lmna	3	14FF
ENSMUSG00000021091	145.488	2.21635	1.03804	2.13514	0.0327494	0.909126	Serpina3n	12	14FF
ENSMUSG00000023015	433.561	0.80541	0.377776	2.13197	0.0330089	0.910595	Racgap1	15	14FF
ENSMUSG00000031375	2913.33	0.460612	0.215934	2.13311	0.0329154	0.910595	Bgn	X	14FF
ENSMUSG00000033308	485.401	-0.815199	0.382402	-2.13179	0.0330244	0.910595	Dpyd	3	14FR
ENSMUSG00000040663	69.7082	-0.68066	0.319291	-2.13179	0.0330244	0.910595	Clcf1	19	14FR
ENSMUSG00000042608	997.508	0.319117	0.14976	2.13085	0.0331013	0.910595	Stk40	4	14FF
ENSMUSG00000047735	1655.53	0.333032	0.156291	2.13085	0.0331017	0.910595	Samd9l	6	14FF
ENSMUSG00000072940	36.2897	0.808236	0.379064	2.13219	0.0329913	0.910595	Gm10443	6	14FF
ENSMUSG00000005667	185.224	1.12163	0.527635	2.12578	0.0335219	0.916638	Mthfd2	6	14FF
ENSMUSG00000021767	1297.1	-0.396691	0.186572	-2.12621	0.0334859	0.916638	Kat6b	14	14FR
ENSMUSG00000033268	40.0231	1.13247	0.532595	2.12633	0.0334757	0.916638	Duox1	2	14FF
ENSMUSG00000037989	596.526	-0.627285	0.295291	-2.12429	0.0336458	0.916638	Wnk2	13	14FR
ENSMUSG00000038692	97.8717	-1.33395	0.627927	-2.12438	0.0336386	0.916638	Hoxb4	11	14FR
ENSMUSG00000044006	3.92226	-2.33831	1.10087	-2.12405	0.0336658	0.916638	Cilp2	8	14FR
ENSMUSG00000069793	275.431	0.629665	0.296033	2.12701	0.0334194	0.916638	Slfn9	11	14FF
ENSMUSG00000074280	23.5761	1.21606	0.572339	2.12472	0.0336103	0.916638	Gm6166	9	14FF
ENSMUSG00000001829	404.873	0.40007	0.188672	2.12045	0.0339677	0.916655	Clpb	7	14FF
ENSMUSG00000002346	452.464	-0.469693	0.221361	-2.12184	0.0338508	0.916655	Slc25a42	8	14FR
ENSMUSG00000018395	232.486	-0.390028	0.183725	-2.12289	0.0337635	0.916655	Kif3a	11	14FR
ENSMUSG00000037278	318.304	0.618766	0.291482	2.12283	0.0337681	0.916655	Tmem97	11	14FF
ENSMUSG00000038311	5.53195	-2.01385	0.949407	-2.12117	0.0339077	0.916655	2410017I17Rik	17	14FR
ENSMUSG00000060183	12.2608	1.44568	0.681685	2.12075	0.0339428	0.916655	Cxcl11	5	14FF
ENSMUSG00000092021	16.6762	1.22115	0.575448	2.12208	0.0338306	0.916655	Gbp11	5	14FF
ENSMUSG00000033386	802.054	-0.283586	0.133795	-2.11955	0.0340443	0.917558	Frrs1	3	14FR
ENSMUSG00000022206	128.385	-0.593959	0.280363	-2.11853	0.03413	0.918706	Npr3	15	14FR
ENSMUSG00000022057	5296.57	-0.818448	0.386813	-2.11588	0.0343554	0.923606	Adamdec1	14	14FR
ENSMUSG00000001583	375.029	-0.366714	0.173542	-2.11312	0.0345909	0.924031	Tnk1	11	14FR
ENSMUSG00000003849	525.426	-0.691519	0.327765	-2.1098	0.0348753	0.924031	Nqo1	8	14FR
ENSMUSG00000021676	4529.12	0.577859	0.273567	2.11231	0.0346599	0.924031	Iqgap2	13	14FF
ENSMUSG00000030144	5.1443	2.68321	1.26937	2.11381	0.0345317	0.924031	Clec4d	6	14FF
ENSMUSG00000030934	2616.41	-0.697768	0.33051	-2.11118	0.0347567	0.924031	Oat	7	14FR
ENSMUSG00000031149	69.7514	0.582209	0.275913	2.11012	0.0348481	0.924031	Praf2	X	14FF
ENSMUSG00000051401	9.14471	-1.47838	0.699314	-2.11404	0.0345121	0.924031	Kctd16	18	14FR
ENSMUSG00000054708	163.039	-0.529289	0.250445	-2.1134	0.0345668	0.924031	Ankrd24	10	14FR
ENSMUSG00000057666	4915.57	0.856322	0.405565	2.11143	0.0347354	0.924031	Gapdh	6	14FF
ENSMUSG00000079071	14.8236	-1.59767	0.756522	-2.11186	0.0346986	0.924031	Slc28a2b	2	14FR
ENSMUSG00000091649	20.6693	1.02666	0.486658	2.10961	0.034892	0.924031	Phf11b	14	14FF
ENSMUSG00000095742	60.1451	0.850494	0.402893	2.11097	0.0347751	0.924031		JH584295.1	14FF
ENSMUSG00000003575	456.945	-0.351674	0.166827	-2.10802	0.0350291	0.924316	Crtc1	8	14FR
ENSMUSG00000024730	3138.81	0.625448	0.296605	2.10869	0.0349712	0.924316	Ms4a8a	19	14FF
ENSMUSG00000031584	1671.48	0.716015	0.339669	2.10798	0.035033	0.924316	Gsr	8	14FF
ENSMUSG00000033060	4642.09	0.460425	0.218556	2.10666	0.0351467	0.926168	Lmo7	14	14FF
ENSMUSG00000098803	3.09995	-3.09195	1.4681	-2.1061	0.0351959	0.926317	NA	NA	14FR
ENSMUSG00000004366	67.2831	-1.22481	0.581829	-2.1051	0.035283	0.926382	Sst	16	14FR
ENSMUSG00000030735	6.61811	1.92347	0.913735	2.10507	0.0352853	0.926382	Gm9755	8	14FF
ENSMUSG00000033222	213.705	0.474638	0.225628	2.10363	0.035411	0.927513	Ttf2	3	14FF
ENSMUSG00000045328	504.338	0.65471	0.311237	2.10357	0.0354156	0.927513	Cenpe	3	14FF
ENSMUSG00000005672	1210.21	-0.561716	0.267772	-2.09774	0.035928	0.93063	Kit	5	14FR
ENSMUSG00000024208	174.641	0.399655	0.190382	2.09923	0.035797	0.93063	Uqcc2	17	14FF
ENSMUSG00000024437	75.8582	-1.38742	0.660852	-2.09944	0.0357777	0.93063	Gm8615	5	14FR
ENSMUSG00000029321	24.0837	1.04887	0.499458	2.10001	0.0357279	0.93063	Slc10a6	5	14FF
ENSMUSG00000034422	1527.51	0.484578	0.23095	2.09819	0.035888	0.93063	Parp14	16	14FF
ENSMUSG00000035365	145.083	0.938759	0.447416	2.09818	0.0358894	0.93063	Parpbp	10	14FF
ENSMUSG00000043592	209.797	-0.592686	0.282214	-2.10013	0.0357175	0.93063	Unc5cl	17	14FR
ENSMUSG00000061533	250.317	0.560236	0.266745	2.10027	0.0357053	0.93063	Cep128	12	14FF
ENSMUSG00000097726	17.7062	-1.55674	0.741428	-2.09965	0.0357599	0.93063	9530036O11Rik	5	14FR
ENSMUSG00000009376	1258.81	0.449317	0.21446	2.09511	0.0361616	0.931031	Met	6	14FF
ENSMUSG00000025574	286.77	0.856172	0.408399	2.09641	0.0360457	0.931031	Tk1	11	14FF
ENSMUSG00000062825	5268.79	0.522523	0.249402	2.0951	0.0361621	0.931031	Actg1	11	14FF
ENSMUSG00000097194	18.1784	1.3102	0.625322	2.09524	0.0361498	0.931031	9330175E14Rik	8	14FF
ENSMUSG00000102278	13.1319	1.2084	0.57632	2.09676	0.0360151	0.931031	Gm37145	1	14FF
ENSMUSG00000033184	2090.79	0.315072	0.150622	2.09181	0.0364554	0.93745	Tmed7	18	14FF
ENSMUSG00000037005	136.455	-1.18196	0.565181	-2.0913	0.0365012	0.937496	Xpnpep2	X	14FR
ENSMUSG00000022500	1271.54	0.416344	0.199146	2.09065	0.0365596	0.937865	Litaf	16	14FF
ENSMUSG00000029516	425.96	0.744586	0.356452	2.08888	0.0367182	0.938586	Cit	5	14FF
ENSMUSG00000066000	210.933	-0.366065	0.175205	-2.08936	0.0366758	0.938586	Zfp979	4	14FR
ENSMUSG00000069266	295.437	0.523558	0.250701	2.08837	0.0367641	0.938586	H4c2	13	14FF
ENSMUSG00000087538	39.3627	1.45087	0.694692	2.08851	0.0367515	0.938586	Gm16341	1	14FF
ENSMUSG00000024387	717.589	0.368247	0.176539	2.08592	0.0369856	0.939735	Csnk2b	17	14FF
ENSMUSG00000029378	338.325	0.632971	0.30324	2.08736	0.0368555	0.939735	Areg	5	14FF
ENSMUSG00000032017	23.2635	-1.00413	0.481278	-2.08639	0.0369431	0.939735	Grik4	9	14FR
ENSMUSG00000072381	9.25974	1.62157	0.777218	2.08638	0.0369441	0.939735	Gm10355	3	14FF
ENSMUSG00000029177	285.55	0.825207	0.395952	2.08411	0.0371502	0.94167	Cenpa	5	14FF
ENSMUSG00000046179	302.788	0.77745	0.372986	2.08439	0.0371244	0.94167	E2f8	7	14FF
ENSMUSG00000037795	1371.79	-0.301166	0.144557	-2.08337	0.0372176	0.942257	N4bp2	5	14FR
ENSMUSG00000026189	85.906	-0.487952	0.234385	-2.08184	0.0373573	0.944669	Pecr	1	14FR
ENSMUSG00000023041	3.53841	4.18196	2.01004	2.08053	0.0374767	0.946563	Krt6b	15	14FF
ENSMUSG00000102833	6.84528	1.75845	0.845414	2.07999	0.0375268	0.946708	Gm9694	1	14FF
ENSMUSG00000070605	55.9708	-0.615615	0.296171	-2.07858	0.0376562	0.948682	Zfp992	4	14FR
ENSMUSG00000074934	1140.59	0.516369	0.248474	2.07816	0.0376942	0.948682	Grem1	2	14FF
ENSMUSG00000001435	1757.74	0.651238	0.31482	2.0686	0.0385834	0.949506	Col18a1	10	14FF
ENSMUSG00000010461	17.5123	1.18086	0.572287	2.06341	0.0390738	0.949506	Eya4	10	14FF
ENSMUSG00000020580	5277.8	0.260207	0.125774	2.06885	0.0385602	0.949506	Rock2	12	14FF
ENSMUSG00000020817	694.919	-0.538674	0.25994	-2.0723	0.0382375	0.949506	Rabep1	11	14FR
ENSMUSG00000021569	105.428	0.973052	0.471136	2.06533	0.0388919	0.949506	Trip13	13	14FF
ENSMUSG00000022120	201.877	-0.389156	0.18863	-2.06307	0.0391061	0.949506	Obi1	14	14FR
ENSMUSG00000022175	2283.07	0.440722	0.213434	2.06491	0.0389314	0.949506	Lrp10	14	14FF
ENSMUSG00000025323	244.28	-0.40539	0.196547	-2.06256	0.039154	0.949506	Sp4	12	14FR
ENSMUSG00000028191	572.269	0.397266	0.192301	2.06585	0.0388424	0.949506	Bcl10	3	14FF
ENSMUSG00000030281	478.94	0.920535	0.445545	2.06609	0.0388203	0.949506	Il17rc	6	14FF
ENSMUSG00000030785	6.59508	3.12129	1.50484	2.07418	0.038063	0.949506	Cox6a2	7	14FF
ENSMUSG00000031431	799.516	0.401174	0.194465	2.06296	0.0391164	0.949506	Tsc22d3	X	14FF
ENSMUSG00000032231	5639.22	0.538649	0.261086	2.06311	0.0391019	0.949506	Anxa2	9	14FF
ENSMUSG00000032278	760.899	-0.625109	0.302171	-2.06873	0.0385718	0.949506	Paqr5	9	14FR
ENSMUSG00000034906	261.021	0.710317	0.343413	2.06841	0.0386016	0.949506	Ncaph	2	14FF
ENSMUSG00000036752	3330.61	0.517338	0.250534	2.06494	0.0389286	0.949506	Tubb4b	2	14FF
ENSMUSG00000038583	134.391	-1.09777	0.529114	-2.07474	0.038011	0.949506	Pln	10	14FR
ENSMUSG00000039629	96.489	0.574293	0.276992	2.07332	0.0381422	0.949506	Strip2	6	14FF
ENSMUSG00000043833	63.5638	-0.556549	0.269105	-2.06815	0.0386261	0.949506	2900005J15Rik	5	14FR
ENSMUSG00000044505	50.6646	-0.748089	0.360699	-2.074	0.0380794	0.949506	Lingo4	3	14FR
ENSMUSG00000048355	11.3905	-1.34576	0.650751	-2.068	0.0386397	0.949506	Arxes1	X	14FR
ENSMUSG00000051235	136.261	0.699618	0.337077	2.07555	0.037936	0.949506	Gen1	12	14FF
ENSMUSG00000070291	18.8301	-1.63002	0.785997	-2.07382	0.0380959	0.949506	Ddx43	9	14FR
ENSMUSG00000072115	34.5761	1.04573	0.5035	2.07692	0.0378089	0.949506	Ang	14	14FF
ENSMUSG00000087574	88.2366	0.5141	0.24904	2.06433	0.0389862	0.949506	C030037D09Rik	11	14FF
ENSMUSG00000096852	242.554	-0.818335	0.395365	-2.06982	0.0384692	0.949506	Cyp2d12	15	14FR
ENSMUSG00000106166	174.933	-0.532432	0.256532	-2.0755	0.0379404	0.949506	Gm43484	3	14FR
ENSMUSG00000111118	10.5672	1.37941	0.668755	2.06266	0.0391451	0.949506	Gm6545	19	14FF
ENSMUSG00000111977	11.9633	-1.24438	0.600618	-2.07183	0.0382816	0.949506	Gm47163	10	14FR
ENSMUSG00000112922	73.5901	-0.579246	0.278925	-2.07671	0.0378284	0.949506	Gm47572	10	14FR
ENSMUSG00000113871	12.785	-1.13578	0.550132	-2.06456	0.0389643	0.949506	Gm48349	13	14FR
ENSMUSG00000118524	3.60372	2.58257	1.24921	2.06737	0.0386996	0.949506	Gm53027	X	14FF
ENSMUSG00000070327	4145.53	0.380488	0.184689	2.06015	0.0393839	0.953997	Rnf213	11	14FF
ENSMUSG00000041117	207.668	-0.612607	0.29753	-2.05897	0.0394969	0.95456	Ccdc8	7	14FR
ENSMUSG00000045348	109.49	-0.840732	0.40828	-2.0592	0.0394749	0.95456	Nyap1	5	14FR
ENSMUSG00000035725	541.395	0.412285	0.200307	2.05826	0.0395651	0.955125	Prkx	X	14FF
ENSMUSG00000026817	184.821	0.617995	0.300442	2.05695	0.0396907	0.956588	Ak1	2	14FF
ENSMUSG00000052040	1678.81	0.329595	0.160255	2.05669	0.0397156	0.956588	Klf13	7	14FF
ENSMUSG00000047517	72474.4	0.273049	0.132814	2.05588	0.0397944	0.957403	Dmbt1	7	14FF
ENSMUSG00000089669	44.2308	0.79189	0.385478	2.05431	0.0399459	0.959964	Tnfsf13	11	14FF
ENSMUSG00000021360	456.04	0.307562	0.14984	2.05261	0.0401109	0.962842	Gcnt2	13	14FF
ENSMUSG00000022099	173.427	-0.803488	0.391628	-2.05166	0.0402027	0.962876	Dmtn	14	14FR
ENSMUSG00000063558	89.0593	0.566839	0.276268	2.05177	0.040192	0.962876	Aox1	1	14FF
ENSMUSG00000034254	1315.71	0.368937	0.179865	2.05119	0.0402486	0.962892	Agpat1	17	14FF
ENSMUSG00000018362	526.486	0.528523	0.257919	2.04918	0.0404442	0.965401	Kpna2	11	14FF
ENSMUSG00000073407	8.26505	-1.85064	0.902959	-2.04953	0.0404104	0.965401	Gm6034	17	14FR
ENSMUSG00000028573	91.0085	-1.05251	0.51386	-2.04824	0.0405361	0.965888	Fggy	4	14FR
ENSMUSG00000058454	931.369	0.473808	0.231373	2.04781	0.0405783	0.965888	Dhcr7	7	14FF
ENSMUSG00000091898	8.12252	2.55235	1.24652	2.04758	0.0406007	0.965888	Tnnc1	14	14FF
ENSMUSG00000025867	418.671	-0.490143	0.239512	-2.04642	0.0407146	0.9665	Cplx2	13	14FR
ENSMUSG00000028961	2404.14	0.478844	0.233993	2.0464	0.0407172	0.9665	Pgd	4	14FF
ENSMUSG00000002055	226.037	0.813605	0.402743	2.02016	0.0433669	0.968906	Spag5	11	14FF
ENSMUSG00000002846	258.489	0.398558	0.194903	2.0449	0.0408644	0.968906	Timmdc1	16	14FF
ENSMUSG00000004038	35.7237	1.2432	0.610779	2.03543	0.0418081	0.968906	Gstm3	3	14FF
ENSMUSG00000005718	210.911	-0.474507	0.233582	-2.03143	0.042211	0.968906	Tfap4	16	14FR
ENSMUSG00000005950	8.11215	1.66192	0.822545	2.02046	0.0433357	0.968906	P2rx5	11	14FF
ENSMUSG00000006344	187.766	0.601564	0.296924	2.02599	0.042766	0.968906	Ggt5	10	14FF
ENSMUSG00000007029	903.31	0.63298	0.310584	2.03803	0.0415466	0.968906	Vars	17	14FF
ENSMUSG00000010086	17.3397	-1.18387	0.584059	-2.02696	0.0426662	0.968906	Rnf112	11	14FR
ENSMUSG00000022144	65.1247	-0.805256	0.397427	-2.02617	0.0427471	0.968906	Gdnf	15	14FR
ENSMUSG00000023249	431.299	0.335143	0.165192	2.02881	0.0424778	0.968906	Parp3	9	14FF
ENSMUSG00000024972	222.267	0.437151	0.216285	2.02118	0.0432616	0.968906	Lgals12	19	14FF
ENSMUSG00000026355	730.951	0.421269	0.206655	2.03851	0.0414987	0.968906	Mcm6	1	14FF
ENSMUSG00000027111	3989.28	0.457172	0.225389	2.02837	0.042523	0.968906	Itga6	2	14FF
ENSMUSG00000027938	243.72	-0.566909	0.280462	-2.02134	0.0432444	0.968906	Creb3l4	3	14FR
ENSMUSG00000028102	118.245	-0.419219	0.206068	-2.03437	0.0419139	0.968906	Pex11b	3	14FR
ENSMUSG00000028182	9.01787	-1.42564	0.698566	-2.0408	0.0412704	0.968906	Lrriq3	3	14FR
ENSMUSG00000028289	518.05	-0.765493	0.378773	-2.02098	0.0432816	0.968906	Epha7	4	14FR
ENSMUSG00000028614	422.324	0.626291	0.309836	2.02136	0.043242	0.968906	Ndc1	4	14FF
ENSMUSG00000028654	256.347	-0.404829	0.198939	-2.03493	0.0418575	0.968906	Mycl	4	14FR
ENSMUSG00000029298	335.186	0.528826	0.261363	2.02334	0.043038	0.968906	Gbp9	5	14FF
ENSMUSG00000030107	52.076	0.966905	0.476337	2.02988	0.0423692	0.968906	Usp18	6	14FF
ENSMUSG00000030751	849.096	0.476189	0.233101	2.04285	0.0410675	0.968906	Psma1	7	14FF
ENSMUSG00000030825	14.3524	-1.4585	0.717002	-2.03416	0.0419354	0.968906	Hsd17b14	7	14FR
ENSMUSG00000032802	851.25	0.696068	0.340574	2.0438	0.0409729	0.968906	Srxn1	2	14FF
ENSMUSG00000033880	1609.53	0.323327	0.159664	2.02504	0.042863	0.968906	Lgals3bp	11	14FF
ENSMUSG00000034127	2295.71	0.635227	0.313024	2.02932	0.0424257	0.968906	Tspan8	10	14FF
ENSMUSG00000034591	229.091	0.427831	0.211637	2.02153	0.0432246	0.968906	Slc41a2	10	14FF
ENSMUSG00000035109	33.0093	-0.713741	0.351831	-2.02865	0.0424943	0.968906	Shc4	2	14FR
ENSMUSG00000035692	52.6006	1.32154	0.649625	2.03432	0.0419194	0.968906	Isg15	4	14FF
ENSMUSG00000035829	122.25	-0.52921	0.261291	-2.02537	0.0428299	0.968906	Ppp1r26	2	14FR
ENSMUSG00000036555	312.752	-0.464394	0.227912	-2.0376	0.0415901	0.968906	Iqce	5	14FR
ENSMUSG00000037447	277.443	0.725922	0.358801	2.02319	0.0430537	0.968906	Arid5a	1	14FF
ENSMUSG00000038115	21.5654	-0.931676	0.456421	-2.04126	0.0412245	0.968906	Ano2	6	14FR
ENSMUSG00000038393	7762.6	-0.308765	0.152244	-2.02809	0.0425507	0.968906	Txnip	3	14FR
ENSMUSG00000038843	584.307	0.650906	0.320212	2.03273	0.0420796	0.968906	Gcnt1	19	14FF
ENSMUSG00000041696	94.5655	0.608807	0.299187	2.03487	0.0418636	0.968906	Rasl12	9	14FF
ENSMUSG00000041817	22.0094	-0.874833	0.432472	-2.02286	0.0430872	0.968906	Fam169a	13	14FR
ENSMUSG00000043760	174.173	-0.797685	0.392759	-2.03098	0.0422571	0.968906	Pkhd1	1	14FR
ENSMUSG00000044453	7.37648	-1.85006	0.910654	-2.03158	0.0421963	0.968906	Ffar1	7	14FR
ENSMUSG00000045268	108.164	-0.461301	0.22834	-2.02024	0.0433588	0.968906	Zfp691	4	14FR
ENSMUSG00000048022	55.8913	-1.05568	0.522131	-2.02187	0.0431898	0.968906	Tmem229a	6	14FR
ENSMUSG00000051228	6.02176	3.44467	1.6988	2.02771	0.0425902	0.968906	Nyx	X	14FF
ENSMUSG00000053101	16.3558	1.05278	0.520734	2.02172	0.0432048	0.968906	Gpr141	13	14FF
ENSMUSG00000060224	544.909	-0.40601	0.200044	-2.0296	0.0423971	0.968906	Pyroxd2	19	14FR
ENSMUSG00000061393	132.55	-0.531558	0.261804	-2.03037	0.0423194	0.968906	Acvr2b	9	14FR
ENSMUSG00000063229	7341.8	0.664885	0.328592	2.02343	0.0430285	0.968906	Ldha	7	14FF
ENSMUSG00000073409	37.4084	-1.4223	0.697983	-2.03773	0.0415772	0.968906	H2-Q6	17	14FR
ENSMUSG00000074261	13.2612	-1.40825	0.692928	-2.03232	0.0421208	0.968906	Erich4	7	14FR
ENSMUSG00000078238	5.23745	1.98149	0.979365	2.02324	0.0430479	0.968906	Gm12854	4	14FF
ENSMUSG00000083773	740.95	0.535116	0.263877	2.0279	0.0425709	0.968906	Gm13394	2	14FF
ENSMUSG00000085977	13.2143	1.89328	0.932085	2.03123	0.0422317	0.968906	Gm5970	18	14FF
ENSMUSG00000090925	7.06823	-1.59196	0.781689	-2.03657	0.0416931	0.968906	1810064F22Rik	9	14FR
ENSMUSG00000097404	16.0608	-1.49309	0.734317	-2.0333	0.0420224	0.968906	Gm10814	19	14FR
ENSMUSG00000102189	6.8229	-1.86254	0.912824	-2.04042	0.0413085	0.968906	Gm37194	14	14FR
ENSMUSG00000108166	2.99685	-3.14637	1.55096	-2.02866	0.0424929	0.968906	Gm44017	6	14FR
ENSMUSG00000110386	15.2218	1.19192	0.584209	2.04023	0.0413274	0.968906	Gm42031	8	14FF
ENSMUSG00000027962	397.071	0.457206	0.22651	2.01848	0.0435418	0.969822	Vcam1	3	14FF
ENSMUSG00000032369	1086.43	0.42651	0.211246	2.01902	0.0434853	0.969822	Plscr1	9	14FF
ENSMUSG00000032769	47.3666	-0.928249	0.459882	-2.01845	0.0435445	0.969822	Trpa1	1	14FR
ENSMUSG00000028068	378.158	0.780496	0.386942	2.01709	0.0436862	0.970004	Iqgap3	3	14FF
ENSMUSG00000028678	125.38	0.951748	0.471894	2.01687	0.043709	0.970004	Kif2c	4	14FF
ENSMUSG00000033306	12829.2	0.307208	0.152249	2.01779	0.0436127	0.970004	Lpp	16	14FF
ENSMUSG00000035131	15.3098	-1.33003	0.659533	-2.01662	0.0437349	0.970004	Brinp3	1	14FR
ENSMUSG00000027580	1725.62	0.30506	0.151317	2.01603	0.0437964	0.970356	Helz2	2	14FF
ENSMUSG00000030830	202.782	0.599625	0.29758	2.015	0.0439043	0.971736	Itgal	7	14FF
ENSMUSG00000030399	376.396	1.75788	0.872663	2.01439	0.0439689	0.972156	Ckm	7	14FF
ENSMUSG00000045027	4.56029	3.60539	1.79031	2.01384	0.0440263	0.972415	Prss22	17	14FF
ENSMUSG00000004347	93.1405	-0.738944	0.368414	-2.00574	0.0448835	0.975027	Pde1c	6	14FR
ENSMUSG00000022235	165.78	-0.685641	0.341835	-2.00577	0.044881	0.975027	Cmbl	15	14FR
ENSMUSG00000024578	71.5375	0.682064	0.339092	2.01144	0.0442785	0.975027	Il17b	18	14FF
ENSMUSG00000026896	1084.27	0.378294	0.188566	2.00617	0.0448386	0.975027	Ifih1	2	14FF
ENSMUSG00000028381	2099.8	0.37332	0.186146	2.00552	0.0449074	0.975027	Ugcg	4	14FF
ENSMUSG00000030000	98.1275	-0.623561	0.310339	-2.00929	0.044506	0.975027	Add2	6	14FR
ENSMUSG00000032803	1431.4	0.28391	0.141575	2.00537	0.044923	0.975027	Cdv3	9	14FF
ENSMUSG00000037580	243.88	0.432511	0.215667	2.00546	0.0449143	0.975027	Gch1	14	14FF
ENSMUSG00000042810	1180.27	-0.52018	0.25903	-2.00818	0.0446236	0.975027	Krba1	6	14FR
ENSMUSG00000043881	276.005	-0.339949	0.169515	-2.00542	0.0449177	0.975027	Kbtbd7	14	14FR
ENSMUSG00000045532	17.1283	-1.22015	0.606887	-2.0105	0.0443778	0.975027	C1ql1	11	14FR
ENSMUSG00000050751	53.5442	-1.20382	0.599968	-2.00647	0.0448058	0.975027	Pgbd5	8	14FR
ENSMUSG00000054027	323.036	0.343064	0.170675	2.01004	0.044427	0.975027	Nt5dc3	10	14FF
ENSMUSG00000067203	46.6548	0.700102	0.348312	2.00998	0.0444332	0.975027	H2-K2	17	14FF
ENSMUSG00000076564	4.04293	3.35731	1.67208	2.00787	0.0446575	0.975027	Igkv12-46	6	14FF
ENSMUSG00000089417	530.388	-0.454646	0.226048	-2.01128	0.0442961	0.975027	Gm22009	3	14FR
ENSMUSG00000091712	2.99669	3.92921	1.95408	2.01077	0.0443499	0.975027	Sec14l5	16	14FF
ENSMUSG00000022440	503.921	0.380321	0.189734	2.0045	0.045017	0.975078	C1qtnf6	15	14FF
ENSMUSG00000031979	588.73	0.393594	0.196344	2.00462	0.045004	0.975078	Cog2	8	14FF
ENSMUSG00000018042	1190.23	0.234315	0.116923	2.00401	0.0450694	0.975221	Cyb5r3	15	14FF
ENSMUSG00000023456	3631.99	0.485758	0.242532	2.00286	0.045192	0.975891	Tpi1	6	14FF
ENSMUSG00000041617	7.91734	-1.50191	0.749739	-2.00324	0.0451517	0.975891	Ccdc74a	16	14FR
ENSMUSG00000010755	617.03	0.411061	0.205281	2.00243	0.0452386	0.975907	Cars	7	14FF
ENSMUSG00000015766	3294.08	0.441372	0.220949	1.99762	0.0457584	0.977699	Eps8	6	14FF
ENSMUSG00000022074	169.208	0.535253	0.268276	1.99516	0.0460258	0.977699	Tnfrsf10b	14	14FF
ENSMUSG00000031709	335.231	-0.601172	0.301124	-1.99643	0.0458873	0.977699	Tbc1d9	8	14FR
ENSMUSG00000031848	338.116	0.449204	0.224629	1.99976	0.0455261	0.977699	Lsm4	8	14FF
ENSMUSG00000036918	1026.39	0.346876	0.173621	1.9979	0.0457275	0.977699	Ttc7	17	14FF
ENSMUSG00000038535	1162.94	-0.253687	0.127169	-1.99488	0.0460564	0.977699	Zfp280d	9	14FR
ENSMUSG00000044071	14.0142	-1.55054	0.777139	-1.99519	0.0460223	0.977699	Tafa2	10	14FR
ENSMUSG00000047146	386.44	-0.58806	0.294513	-1.99672	0.0458553	0.977699	Tet1	10	14FR
ENSMUSG00000049303	38.4802	0.891819	0.446345	1.99805	0.0457111	0.977699	Syt12	19	14FF
ENSMUSG00000054003	14.3662	-1.31796	0.659893	-1.99724	0.0457992	0.977699	Tdrd9	12	14FR
ENSMUSG00000059456	980.431	0.299727	0.150203	1.99548	0.045991	0.977699	Ptk2b	14	14FF
ENSMUSG00000078503	223.689	-0.87275	0.436559	-1.99916	0.0455914	0.977699	Zfp990	4	14FR
ENSMUSG00000083502	7.15607	-1.64962	0.824885	-1.99982	0.0455198	0.977699	Gm14861	X	14FR
ENSMUSG00000105824	144.717	-0.38491	0.192834	-1.99607	0.0459259	0.977699	Gm43466	3	14FR
ENSMUSG00000112627	26.4559	0.877672	0.439601	1.99652	0.0458774	0.977699	4933412E12Rik	10	14FF
ENSMUSG00000116383	3.47446	-4.27433	2.13872	-1.99855	0.0456575	0.977699	Apol10c-ps	15	14FR
ENSMUSG00000028152	235.069	0.452366	0.226813	1.99444	0.0461036	0.977727	Tspan5	3	14FF
ENSMUSG00000030588	161.496	0.452996	0.227237	1.9935	0.0462071	0.978812	Yif1b	7	14FF
ENSMUSG00000039187	83.8605	0.966609	0.484976	1.99311	0.0462499	0.978812	Fanci	7	14FF
ENSMUSG00000100975	41.2358	0.85178	0.427447	1.99272	0.0462927	0.978812	Gm28875	12	14FF
ENSMUSG00000022314	2076.41	0.333566	0.167555	1.99079	0.0465041	0.980362	Rad21	15	14FF
ENSMUSG00000022391	885.213	0.496695	0.249482	1.9909	0.0464917	0.980362	Rangap1	15	14FF
ENSMUSG00000048776	20.3617	0.953239	0.478796	1.99091	0.0464911	0.980362	Pthlh	6	14FF
ENSMUSG00000016028	2216.05	0.455977	0.229362	1.98803	0.0468088	0.984615	Celsr1	15	14FF
ENSMUSG00000023169	5427	-0.647107	0.325581	-1.98754	0.0468621	0.984615	Slc38a1	15	14FR
ENSMUSG00000027330	292.069	0.952369	0.479332	1.98687	0.0469371	0.984615	Cdc25b	2	14FF
ENSMUSG00000030641	68.2259	1.16619	0.586661	1.98784	0.0468299	0.984615	Ddias	7	14FF
ENSMUSG00000040640	52.2058	-0.792304	0.398723	-1.9871	0.0469107	0.984615	Erc2	14	14FR
ENSMUSG00000032898	391.575	-0.316604	0.159439	-1.98574	0.0470626	0.986277	Fbxo21	5	14FR
ENSMUSG00000037035	24.7695	0.992005	0.499741	1.98504	0.0471403	0.986933	Inhbb	1	14FF
ENSMUSG00000015484	40.7157	-0.939145	0.473577	-1.98309	0.0473575	0.986956	Fam163a	1	14FR
ENSMUSG00000018899	921.011	0.504755	0.25449	1.9834	0.047323	0.986956	Irf1	11	14FF
ENSMUSG00000019992	33.5207	0.934025	0.471565	1.98069	0.0476261	0.986956	Mtfr2	10	14FF
ENSMUSG00000021733	3562.41	0.341361	0.172421	1.97981	0.0477252	0.986956	Slc4a7	14	14FF
ENSMUSG00000025271	32.4953	0.861129	0.434642	1.98124	0.0475648	0.986956	Pfkfb1	X	14FF
ENSMUSG00000029171	815.594	0.344944	0.174318	1.97882	0.0478367	0.986956	Pgm2	5	14FF
ENSMUSG00000032412	731.046	0.244867	0.123656	1.98022	0.0476782	0.986956	Atp1b3	9	14FF
ENSMUSG00000033952	460.193	0.517827	0.261669	1.97894	0.0478231	0.986956	Aspm	1	14FF
ENSMUSG00000040350	81.9418	0.506864	0.255434	1.98433	0.0472192	0.986956	Trim7	11	14FF
ENSMUSG00000042228	573.332	0.33036	0.166867	1.97978	0.0477282	0.986956	Lyn	4	14FF
ENSMUSG00000056632	4.2279	2.87434	1.45111	1.98079	0.0476152	0.986956	Dsg3	18	14FF
ENSMUSG00000076580	5.1414	-2.07294	1.04567	-1.98241	0.0474332	0.986956	Igkv8-27	6	14FR
ENSMUSG00000092056	5.68185	2.17828	1.10056	1.97924	0.0477884	0.986956	Gm7289	18	14FF
ENSMUSG00000104367	8.3345	-1.73719	0.875649	-1.98389	0.0472679	0.986956	NA	NA	14FR
ENSMUSG00000105470	10.4486	-1.36222	0.687379	-1.98176	0.0475056	0.986956	Gm42589	5	14FR
ENSMUSG00000009585	791.254	0.553385	0.279886	1.97718	0.0480212	0.988847	Apobec3	15	14FF
ENSMUSG00000024085	2488.1	0.267443	0.135237	1.97759	0.0479751	0.988847	Man2a1	17	14FF
ENSMUSG00000029430	1231.42	0.492537	0.249223	1.97629	0.0481216	0.989956	Ran	5	14FF
ENSMUSG00000055415	3851.88	0.310028	0.156934	1.97554	0.0482073	0.990763	Atp10b	11	14FF
ENSMUSG00000031380	37.6589	0.647011	0.327671	1.97458	0.0483161	0.991168	Vegfd	X	14FF
ENSMUSG00000087266	3.2863	2.40825	1.21965	1.97454	0.0483201	0.991168	Gm15991	8	14FF
ENSMUSG00000016756	625.551	-2.2475	1.13868	-1.97378	0.0484064	0.991883	Cmah	13	14FR
ENSMUSG00000040084	313.413	0.823928	0.417514	1.97342	0.0484482	0.991883	Bub1b	2	14FF
ENSMUSG00000000708	755	0.24427	0.124092	1.96845	0.0490162	0.99432	Kat2b	17	14FF
ENSMUSG00000023892	189.682	-0.357506	0.18167	-1.96789	0.0490809	0.99432	Zfp51	17	14FR
ENSMUSG00000024665	2872.78	0.657493	0.33387	1.96931	0.0489175	0.99432	Fads2	19	14FF
ENSMUSG00000025223	967.61	-0.372415	0.189188	-1.96849	0.0490112	0.99432	Ldb1	19	14FR
ENSMUSG00000025931	240.098	-0.587456	0.298065	-1.9709	0.0487358	0.99432	Paqr8	1	14FR
ENSMUSG00000028718	172.481	0.878546	0.44557	1.97173	0.04864	0.99432	Stil	4	14FF
ENSMUSG00000038379	168.314	0.723957	0.367764	1.96853	0.0490065	0.99432	Ttk	9	14FF
ENSMUSG00000044707	90.8393	-0.570628	0.289749	-1.96939	0.0489084	0.99432	Ccnjl	11	14FR
ENSMUSG00000053111	3.85167	-2.39652	1.21623	-1.97045	0.0487863	0.99432	Fank1	7	14FR
ENSMUSG00000069601	1960.98	0.228968	0.116345	1.96802	0.049066	0.99432	Ank3	10	14FF
ENSMUSG00000109903	7.91854	1.496	0.759061	1.97086	0.0487403	0.99432	Gm28710	5	14FF
ENSMUSG00000021965	72.3714	1.05897	0.538629	1.96605	0.0492929	0.995897	Ska3	14	14FF
ENSMUSG00000025192	720.958	0.393114	0.199876	1.9668	0.0492069	0.995897	Entpd7	19	14FF
ENSMUSG00000041633	228.886	-0.318559	0.162068	-1.96559	0.0493458	0.995897	Kctd12b	X	14FR
ENSMUSG00000100862	44.258	-0.796454	0.405178	-1.96569	0.0493345	0.995897	Gm10925	1	14FR
ENSMUSG00000083153	15.9488	-4.50069	2.29025	-1.96515	0.0493966	0.995978	Gm12459	4	14FR
ENSMUSG00000021256	125.031	-0.621108	0.316133	-1.9647	0.0494484	0.996078	Vash1	12	14FR
ENSMUSG00000053519	58.5598	-1.01011	0.51431	-1.96401	0.0495288	0.996755	Kcnip1	11	14FR
ENSMUSG00000023307	485.322	0.311853	0.158817	1.9636	0.049577	0.996784	Marchf5	19	14FF
ENSMUSG00000094420	6.94648	-2.64624	1.34872	-1.96203	0.0497584	0.999487	Igkv10-96	6	14FR
ENSMUSG00000000001	1862.43	0.282544	0.240269	1.17595	0.239617	0.99964	Gnai3	3	14FF
ENSMUSG00000000028	130.815	0.353402	0.38309	0.922504	0.356266	0.99964	Cdc45	16	14FF
ENSMUSG00000000031	500.952	1.02744	0.962152	1.06786	0.285583	0.99964	H19	7	14FF
ENSMUSG00000000037	46.4802	0.0552725	0.314799	0.17558	0.860624	0.99964	Scml2	X	14FF
ENSMUSG00000000056	741.448	0.091697	0.161744	0.566926	0.570764	0.99964	Narf	11	14FF
ENSMUSG00000000058	425.31	0.219079	0.180425	1.21424	0.224657	0.99964	Cav2	6	14FF
ENSMUSG00000000078	3370.94	0.341398	0.197808	1.72591	0.0843634	0.99964	Klf6	13	14FF
ENSMUSG00000000085	887.695	-0.164378	0.170791	-0.962451	0.335823	0.99964	Scmh1	4	14FR
ENSMUSG00000000088	1541.79	0.437688	0.29162	1.50088	0.133385	0.99964	Cox5a	9	14FF
ENSMUSG00000000093	528.286	-0.242579	0.296863	-0.81714	0.413848	0.99964	Tbx2	11	14FR
ENSMUSG00000000094	6.29091	1.02328	0.806405	1.26894	0.204462	0.99964	Tbx4	11	14FF
ENSMUSG00000000120	145.107	-0.282843	0.416995	-0.678288	0.497589	0.99964	Ngfr	11	14FR
ENSMUSG00000000126	24.0613	0.36471	0.422937	0.862329	0.388507	0.99964	Wnt9a	11	14FF
ENSMUSG00000000127	543.974	-0.0730423	0.154648	-0.472312	0.636704	0.99964	Fer	17	14FR
ENSMUSG00000000131	1387.4	0.0837244	0.124883	0.670425	0.502587	0.99964	Xpo6	7	14FF
ENSMUSG00000000134	551.55	0.0791319	0.134181	0.589739	0.555365	0.99964	Tfe3	X	14FF
ENSMUSG00000000142	628.183	-0.0679928	0.23876	-0.284775	0.775817	0.99964	Axin2	11	14FR
ENSMUSG00000000148	246.364	-0.118322	0.201973	-0.585831	0.557989	0.99964	Brat1	5	14FR
ENSMUSG00000000149	618.874	-0.046836	0.193467	-0.242089	0.808712	0.99964	Gna12	5	14FR
ENSMUSG00000000154	350.888	0.254713	0.312246	0.815745	0.414646	0.99964	Slc22a18	7	14FF
ENSMUSG00000000159	250.586	0.333988	0.269419	1.23966	0.215102	0.99964	Igsf5	16	14FF
ENSMUSG00000000167	24.1941	0.42269	0.397242	1.06406	0.287302	0.99964	Pih1d2	9	14FF
ENSMUSG00000000168	1078.74	0.249569	0.217118	1.14946	0.250366	0.99964	Dlat	9	14FF
ENSMUSG00000000171	1907.97	0.240375	0.218873	1.09824	0.2721	0.99964	Sdhd	9	14FF
ENSMUSG00000000184	6419.65	0.00541683	0.221229	0.0244851	0.980466	0.99964	Ccnd2	6	14FF
ENSMUSG00000000194	1321.22	-0.0339497	0.147074	-0.230835	0.817443	0.99964	Gpr107	2	14FR
ENSMUSG00000000197	41.3644	-0.537222	0.442644	-1.21367	0.224875	0.99964	Nalcn	14	14FR
ENSMUSG00000000216	356.61	0.646979	0.549369	1.17768	0.238926	0.99964	Scnn1g	7	14FF
ENSMUSG00000000223	69.0154	0.0327009	0.353432	0.0925237	0.926282	0.99964	Drp2	X	14FF
ENSMUSG00000000244	54.9449	0.11133	0.434448	0.256256	0.797753	0.99964	Tspan32	7	14FF
ENSMUSG00000000247	10.2179	-0.688109	1.07975	-0.637285	0.523939	0.99964	Lhx2	2	14FR
ENSMUSG00000000253	86.2416	0.0674786	0.271653	0.2484	0.803825	0.99964	Gmpr	13	14FF
ENSMUSG00000000266	1002.42	0.152246	0.151914	1.00219	0.316254	0.99964	Mid2	X	14FF
ENSMUSG00000000275	1779.14	0.260818	0.153357	1.70072	0.0889954	0.99964	Trim25	11	14FF
ENSMUSG00000000276	230.079	0.0900541	0.180879	0.497868	0.618577	0.99964	Dgke	11	14FF
ENSMUSG00000000278	533.607	0.232001	0.276727	0.838373	0.401821	0.99964	Scpep1	11	14FF
ENSMUSG00000000282	496.472	-0.0526837	0.139258	-0.378316	0.705196	0.99964	Mnt	11	14FR
ENSMUSG00000000290	186.891	0.302268	0.224019	1.3493	0.177242	0.99964	Itgb2	10	14FF
ENSMUSG00000000295	103.896	0.11651	0.230622	0.505197	0.61342	0.99964	Hddc2	10	14FF
ENSMUSG00000000296	35.8554	-0.773637	0.446407	-1.73303	0.0830901	0.99964	Tpd52l1	10	14FR
ENSMUSG00000000301	33.2791	0.126187	0.386309	0.326647	0.743935	0.99964	Pemt	11	14FF
ENSMUSG00000000303	11918.2	0.187128	0.189512	0.987419	0.323437	0.99964	Cdh1	8	14FF
ENSMUSG00000000305	32.1259	-0.0215709	0.618853	-0.0348562	0.972194	0.99964	Cdh4	2	14FR
ENSMUSG00000000308	7768.65	0.468824	0.300558	1.55985	0.118796	0.99964	Ckmt1	2	14FF
ENSMUSG00000000317	139.576	-0.277567	0.344767	-0.805087	0.420769	0.99964	Bcl6b	11	14FR
ENSMUSG00000000318	61.5652	0.0102927	0.320371	0.0321275	0.97437	0.99964	Clec10a	11	14FF
ENSMUSG00000000320	17.1824	-0.123298	0.540564	-0.228092	0.819575	0.99964	Alox12	11	14FR
ENSMUSG00000000325	249.276	-0.338834	0.256963	-1.31861	0.1873	0.99964	NA	NA	14FR
ENSMUSG00000000326	671.52	-0.0796026	0.170722	-0.466272	0.641021	0.99964	Comt	16	14FR
ENSMUSG00000000339	235.478	0.125663	0.26339	0.4771	0.633291	0.99964	Rtca	3	14FF
ENSMUSG00000000340	361.856	0.251389	0.248723	1.01072	0.312152	0.99964	Dbt	3	14FF
ENSMUSG00000000346	2381.57	0.0640954	0.167419	0.382845	0.701835	0.99964	Dazap2	15	14FF
ENSMUSG00000000355	361.071	-0.00914458	0.173443	-0.0527238	0.957952	0.99964	Mcts1	X	14FR
ENSMUSG00000000359	160.209	-0.469259	0.335936	-1.39687	0.162453	0.99964	Rem1	2	14FR
ENSMUSG00000000374	1430.01	0.254146	0.237123	1.07179	0.283814	0.99964	Trappc10	10	14FF
ENSMUSG00000000378	365.571	0.0591718	0.147155	0.402104	0.687607	0.99964	Ccm2	11	14FF
ENSMUSG00000000384	919.743	0.137389	0.226824	0.605706	0.54471	0.99964	Tbrg4	11	14FF
ENSMUSG00000000385	4076.77	0.368019	0.264876	1.3894	0.164711	0.99964	Tmprss2	16	14FF
ENSMUSG00000000386	80.9534	0.495809	0.309697	1.60095	0.109388	0.99964	Mx1	16	14FF
ENSMUSG00000000392	130.613	-0.267317	0.347453	-0.769363	0.441678	0.99964	Fap	2	14FR
ENSMUSG00000000394	487.971	0.22637	0.406999	0.556192	0.57808	0.99964	Gcg	2	14FF
ENSMUSG00000000399	824.668	0.263586	0.23796	1.10769	0.267995	0.99964	Ndufa9	6	14FF
ENSMUSG00000000402	3.99643	0.686782	1.13065	0.607423	0.54357	0.99964	Egfl6	X	14FF
ENSMUSG00000000409	66.0677	0.0746328	0.354106	0.210764	0.833071	0.99964	Lck	4	14FF
ENSMUSG00000000416	772.003	-0.178726	0.206923	-0.863733	0.387735	0.99964	Cttnbp2	6	14FR
ENSMUSG00000000420	1571.59	0.202365	0.150027	1.34886	0.177383	0.99964	Galnt1	18	14FF
ENSMUSG00000000439	337.307	-0.148523	0.177079	-0.838738	0.401617	0.99964	Mkrn2	6	14FR
ENSMUSG00000000440	764.934	-0.323819	0.262054	-1.2357	0.216571	0.99964	Pparg	6	14FR
ENSMUSG00000000441	1550	-0.00109773	0.137682	-0.00797295	0.993639	0.99964	Raf1	6	14FR
ENSMUSG00000000486	83.8996	-0.0261315	0.252802	-0.103367	0.917671	0.99964	Septin1	7	14FR
ENSMUSG00000000489	277.915	-0.409842	0.30506	-1.34348	0.179116	0.99964	Pdgfb	15	14FR
ENSMUSG00000000530	532.135	-0.00417893	0.26338	-0.0158665	0.987341	0.99964	Acvrl1	15	14FR
ENSMUSG00000000531	73.1521	-0.203356	0.357325	-0.569106	0.569284	0.99964	Tamalin	15	14FR
ENSMUSG00000000532	1171.49	-0.0851588	0.220772	-0.385731	0.699696	0.99964	Acvr1b	15	14FR
ENSMUSG00000000538	1341.1	-0.0578832	0.142602	-0.405907	0.684811	0.99964	Tom1l2	11	14FR
ENSMUSG00000000544	4646.09	0.207218	0.200129	1.03542	0.300471	0.99964	Gpa33	1	14FF
ENSMUSG00000000552	159.123	0.0679078	0.331716	0.204716	0.837794	0.99964	Zfp385a	15	14FF
ENSMUSG00000000560	8.48809	-0.913969	0.967553	-0.94462	0.344853	0.99964	Gabra2	5	14FR
ENSMUSG00000000561	265.255	0.0138132	0.190606	0.07247	0.942228	0.99964	Wdr77	3	14FF
ENSMUSG00000000562	8.71692	-0.568861	0.711544	-0.799475	0.424015	0.99964	Adora3	3	14FR
ENSMUSG00000000563	2771.6	0.215899	0.207536	1.0403	0.298201	0.99964	Atp5pb	3	14FF
ENSMUSG00000000567	1322.02	-0.119743	0.274565	-0.436118	0.662751	0.99964	Sox9	11	14FR
ENSMUSG00000000568	1679.11	0.00325328	0.120394	0.0270219	0.978442	0.99964	Hnrnpd	5	14FF
ENSMUSG00000000579	40.9402	-0.0692074	0.335763	-0.20612	0.836697	0.99964	Dynlt1c	17	14FR
ENSMUSG00000000581	366.937	-0.0939572	0.192041	-0.489255	0.624661	0.99964	C1d	11	14FR
ENSMUSG00000000594	727.573	0.083035	0.232379	0.357326	0.720847	0.99964	Gm2a	11	14FF
ENSMUSG00000000600	1244.35	-0.0816706	0.13777	-0.592805	0.553311	0.99964	Krit1	5	14FR
ENSMUSG00000000605	1213.71	0.0100207	0.135473	0.0739682	0.941036	0.99964	Clcn4	7	14FF
ENSMUSG00000000617	2.98114	1.29472	1.17467	1.1022	0.270376	0.99964	Grm6	11	14FF
ENSMUSG00000000627	14.239	-0.124609	0.604489	-0.20614	0.836682	0.99964	Sema4f	6	14FR
ENSMUSG00000000631	3980.87	0.0384044	0.166376	0.230829	0.817447	0.99964	Myo18a	11	14FF
ENSMUSG00000000632	21.1455	-0.345882	0.461241	-0.749895	0.453318	0.99964	Sez6	11	14FR
ENSMUSG00000000673	21.8	0.626913	0.543956	1.15251	0.249112	0.99964	Haao	17	14FF
ENSMUSG00000000682	144.198	-0.0714633	0.337991	-0.211436	0.832547	0.99964	Cd52	4	14FR
ENSMUSG00000000686	34.6973	0.0711706	0.35571	0.200081	0.841418	0.99964	Abhd15	11	14FF
ENSMUSG00000000693	109.572	0.0619947	0.283467	0.218702	0.826882	0.99964	Loxl3	6	14FF
ENSMUSG00000000706	4.33371	0.686512	1.38977	0.493975	0.621324	0.99964	Btn1a1	13	14FF
ENSMUSG00000000711	1060.57	0.155911	0.131878	1.18223	0.237115	0.99964	Rab5b	10	14FF
ENSMUSG00000000730	5.43999	0.0123446	1.00675	0.0122618	0.990217	0.99964	Dnmt3l	10	14FF
ENSMUSG00000000731	3.97798	-0.11405	1.0876	-0.104864	0.916484	0.99964	Aire	10	14FR
ENSMUSG00000000732	341.127	-0.127705	0.233338	-0.547299	0.584173	0.99964	Icosl	10	14FR
ENSMUSG00000000738	695.857	0.168231	0.181833	0.925196	0.354864	0.99964	Spg7	8	14FF
ENSMUSG00000000739	14.2604	-0.494054	0.539966	-0.914971	0.360207	0.99964	Sult5a1	8	14FR
ENSMUSG00000000740	2495.36	0.089408	0.194082	0.460672	0.645034	0.99964	Rpl13	8	14FF
ENSMUSG00000000743	1114.38	0.115214	0.262649	0.438663	0.660906	0.99964	Chmp1a	8	14FF
ENSMUSG00000000751	544.053	0.121711	0.226831	0.536571	0.591564	0.99964	Rpa1	11	14FF
ENSMUSG00000000753	180.174	0.76594	0.42332	1.80936	0.0703948	0.99964	Serpinf1	11	14FF
ENSMUSG00000000759	867.654	-0.0791468	0.131503	-0.601863	0.547265	0.99964	Tubgcp3	8	14FR
ENSMUSG00000000766	6.32763	-0.395132	0.871162	-0.453569	0.650139	0.99964	Oprm1	10	14FR
ENSMUSG00000000776	260.627	-0.114616	0.215198	-0.532609	0.594304	0.99964	Polr3d	14	14FR
ENSMUSG00000000782	139.241	-0.200947	0.28892	-0.695511	0.486735	0.99964	Tcf7	11	14FR
ENSMUSG00000000787	6337.39	0.228757	0.181272	1.26196	0.206964	0.99964	Ddx3x	X	14FF
ENSMUSG00000000791	23.362	0.585546	0.487305	1.2016	0.229518	0.99964	Il12rb1	8	14FF
ENSMUSG00000000792	5.56774	0.154958	0.823223	0.188233	0.850694	0.99964	Slc5a5	8	14FF
ENSMUSG00000000794	711.745	-0.211528	0.329863	-0.641261	0.521353	0.99964	Kcnn3	3	14FR
ENSMUSG00000000804	977.657	-0.0111811	0.144101	-0.0775918	0.938153	0.99964	Usp32	11	14FR
ENSMUSG00000000811	145.544	-0.150993	0.193805	-0.779096	0.435923	0.99964	Txnrd3	6	14FR
ENSMUSG00000000817	5.04353	-0.681125	1.06568	-0.639147	0.522727	0.99964	Fasl	1	14FR
ENSMUSG00000000823	772.361	-0.159325	0.147327	-1.08144	0.279502	0.99964	Zfp512b	2	14FR
ENSMUSG00000000826	2461.53	0.114559	0.194007	0.590489	0.554863	0.99964	Dnajc5	2	14FF
ENSMUSG00000000827	642.087	0.0178713	0.160258	0.111516	0.911207	0.99964	Tpd52l2	2	14FF
ENSMUSG00000000838	1496.1	0.146772	0.147852	0.99269	0.320861	0.99964	Fmr1	X	14FF
ENSMUSG00000000861	410.601	-0.442482	0.259445	-1.7055	0.0881015	0.99964	Bcl11a	11	14FR
ENSMUSG00000000876	308.842	-0.0956837	0.277973	-0.34422	0.730681	0.99964	Pxmp4	2	14FR
ENSMUSG00000000881	761.249	0.272327	0.240884	1.13053	0.258254	0.99964	Dlg3	X	14FF
ENSMUSG00000000884	33.8903	0.150832	0.417604	0.361184	0.717962	0.99964	Gnb1l	16	14FF
ENSMUSG00000000889	36.4831	-0.310684	0.420606	-0.738658	0.460115	0.99964	Dbh	2	14FR
ENSMUSG00000000901	66.2408	-0.340403	0.371725	-0.915739	0.359804	0.99964	Mmp11	10	14FR
ENSMUSG00000000902	734.062	-0.00542592	0.150054	-0.0361599	0.971155	0.99964	Smarcb1	10	14FR
ENSMUSG00000000903	4.74422	1.47696	1.14518	1.28973	0.197146	0.99964	Vpreb3	10	14FF
ENSMUSG00000000915	1195.68	0.0737581	0.132116	0.558285	0.57665	0.99964	Hip1r	5	14FF
ENSMUSG00000000916	177.263	-0.0428659	0.200379	-0.213924	0.830606	0.99964	Nsun5	5	14FR
ENSMUSG00000000934	115.207	0.0880408	0.210824	0.417604	0.676237	0.99964	Top1mt	15	14FF
ENSMUSG00000000938	619.524	-0.225152	0.173244	-1.29962	0.193731	0.99964	Hoxa10	6	14FR
ENSMUSG00000000942	65.1561	-0.36419	0.301649	-1.20733	0.227306	0.99964	Hoxa4	6	14FR
ENSMUSG00000000948	104.674	-0.548005	0.416432	-1.31595	0.18819	0.99964	Gm38393	7	14FR
ENSMUSG00000000957	1468.72	0.216007	0.222498	0.970827	0.331634	0.99964	Mmp14	14	14FF
ENSMUSG00000000959	693.197	0.0185079	0.141833	0.130491	0.896178	0.99964	Oxa1l	14	14FF
ENSMUSG00000000976	434.877	0.0638961	0.155964	0.409685	0.682037	0.99964	Heatr6	11	14FF
ENSMUSG00000000983	3.67978	-0.416107	1.02415	-0.406294	0.684527	0.99964	Wfdc18	11	14FR
ENSMUSG00000001016	659.366	0.0642793	0.144741	0.444098	0.656972	0.99964	Ilf2	3	14FF
ENSMUSG00000001017	1317.24	0.0757323	0.123509	0.613173	0.539762	0.99964	Chtop	3	14FF
ENSMUSG00000001018	310.589	-0.15045	0.149268	-1.00792	0.313495	0.99964	Snapin	3	14FR
ENSMUSG00000001025	3714.61	0.317041	0.323708	0.979405	0.32738	0.99964	S100a6	3	14FF
ENSMUSG00000001029	49.9392	0.159822	0.369505	0.432529	0.665357	0.99964	Icam2	11	14FF
ENSMUSG00000001034	261.275	-0.107123	0.158318	-0.676633	0.498639	0.99964	Mapk7	11	14FR
ENSMUSG00000001036	581.355	0.0802546	0.161093	0.498189	0.618351	0.99964	Epn2	11	14FF
ENSMUSG00000001039	64.9344	0.271598	0.346579	0.783653	0.433244	0.99964	B9d1	11	14FF
ENSMUSG00000001052	1349.8	-0.0404477	0.140555	-0.287771	0.773522	0.99964	Sec24b	3	14FR
ENSMUSG00000001053	148.508	0.3737	0.249934	1.4952	0.134863	0.99964	N4bp3	11	14FF
ENSMUSG00000001054	214.935	-0.0116378	0.232998	-0.0499478	0.960164	0.99964	Rmnd5b	11	14FR
ENSMUSG00000001056	195.539	0.468677	0.239669	1.95552	0.0505222	0.99964	Nhp2	11	14FF
ENSMUSG00000001062	297.84	-0.134091	0.155977	-0.859684	0.389964	0.99964	Vps9d1	8	14FR
ENSMUSG00000001065	393.73	-0.0416406	0.153443	-0.271375	0.786103	0.99964	Zfp276	8	14FR
ENSMUSG00000001082	294.692	0.0865644	0.168766	0.512925	0.608004	0.99964	Mfsd10	5	14FF
ENSMUSG00000001089	3019.72	-0.0155328	0.135042	-0.115022	0.908428	0.99964	Luzp1	4	14FR
ENSMUSG00000001095	1081.1	0.586095	0.379727	1.54347	0.122718	0.99964	Slc13a2	11	14FF
ENSMUSG00000001098	1689.91	0.0702519	0.14767	0.475735	0.634263	0.99964	Kctd10	5	14FF
ENSMUSG00000001100	607.837	-0.0107912	0.157082	-0.0686979	0.94523	0.99964	Poldip2	11	14FR
ENSMUSG00000001105	282.276	0.108966	0.185573	0.587186	0.557079	0.99964	Ift20	11	14FF
ENSMUSG00000001119	6191.13	0.0973397	0.215385	0.451933	0.651317	0.99964	Col6a1	10	14FF
ENSMUSG00000001120	140.802	-0.431861	0.323399	-1.33538	0.181751	0.99964	Pcbp3	10	14FR
ENSMUSG00000001123	797.377	0.172151	0.220566	0.780497	0.435099	0.99964	Lgals9	11	14FF
ENSMUSG00000001127	1360.34	-0.203441	0.121103	-1.67991	0.0929749	0.99964	Araf	X	14FR
ENSMUSG00000001128	140.794	0.375786	0.210167	1.78803	0.0737706	0.99964	Cfp	X	14FF
ENSMUSG00000001131	24.8021	0.788947	0.42274	1.86627	0.0620038	0.99964	Timp1	X	14FF
ENSMUSG00000001134	118.915	0.276744	0.228486	1.21121	0.225815	0.99964	Uxt	X	14FF
ENSMUSG00000001138	380.011	-0.101839	0.164395	-0.619477	0.535602	0.99964	Cnnm3	1	14FR
ENSMUSG00000001143	436.224	-0.0646553	0.202042	-0.320009	0.748962	0.99964	Lman2l	1	14FR
ENSMUSG00000001150	853.396	0.0983669	0.12757	0.771084	0.440657	0.99964	Mcm3ap	10	14FF
ENSMUSG00000001151	1069.65	0.0593496	0.126117	0.470592	0.637932	0.99964	Pcnt	10	14FF
ENSMUSG00000001157	524.876	0.297208	0.196259	1.51436	0.129934	0.99964	Gmcl1	6	14FF
ENSMUSG00000001158	243.58	-0.0411105	0.236086	-0.174133	0.861761	0.99964	Snrnp27	6	14FR
ENSMUSG00000001166	22.3103	0.0704067	0.419458	0.167852	0.8667	0.99964	Oas1c	5	14FF
ENSMUSG00000001173	665.746	-0.0648095	0.139384	-0.46497	0.641953	0.99964	Ocrl	X	14FR
ENSMUSG00000001175	7438.76	0.234514	0.206009	1.13837	0.254968	0.99964	Calm1	12	14FF
ENSMUSG00000001211	896.316	0.069597	0.126306	0.55102	0.58162	0.99964	Agpat3	10	14FF
ENSMUSG00000001227	104.965	0.403265	0.345643	1.16671	0.243329	0.99964	Sema6b	17	14FF
ENSMUSG00000001228	645.637	0.403261	0.316567	1.27386	0.202714	0.99964	Uhrf1	17	14FF
ENSMUSG00000001229	739.058	0.172946	0.151079	1.14474	0.252316	0.99964	Dpp9	17	14FF
ENSMUSG00000001240	162.924	0.120044	0.25293	0.474614	0.635062	0.99964	Ramp2	11	14FF
ENSMUSG00000001247	1211.16	0.265734	0.273469	0.971715	0.331192	0.99964	Lsr	7	14FF
ENSMUSG00000001248	547.895	-0.0773407	0.189488	-0.408157	0.683159	0.99964	Gramd1a	7	14FR
ENSMUSG00000001249	129.42	-0.144866	0.271254	-0.534058	0.593301	0.99964	Hpn	7	14FR
ENSMUSG00000001270	1093.42	-0.0539578	0.21504	-0.25092	0.801876	0.99964	Ckb	12	14FR
ENSMUSG00000001280	2918.16	-0.0364762	0.114428	-0.318769	0.749902	0.99964	Sp1	15	14FR
ENSMUSG00000001281	78.9843	-0.146206	0.280075	-0.522027	0.601652	0.99964	Itgb7	15	14FR
ENSMUSG00000001285	192.491	0.00741278	0.197888	0.0374594	0.970119	0.99964	Myg1	15	14FF
ENSMUSG00000001288	389.293	-0.320221	0.21487	-1.49029	0.136147	0.99964	Rarg	15	14FR
ENSMUSG00000001289	593.938	-0.140671	0.190163	-0.739741	0.459458	0.99964	Pfdn5	15	14FR
ENSMUSG00000001300	2079.69	0.0276549	0.119357	0.2317	0.816771	0.99964	Efnb2	8	14FF
ENSMUSG00000001305	120.887	-0.121724	0.249856	-0.487177	0.626133	0.99964	Rrp15	1	14FR
ENSMUSG00000001313	43.7477	-0.391978	0.454198	-0.863011	0.388131	0.99964	Rnd2	11	14FR
ENSMUSG00000001323	395.745	-0.0991105	0.178343	-0.555728	0.578397	0.99964	Srr	11	14FR
ENSMUSG00000001333	62.6895	-0.237249	0.335414	-0.707333	0.47936	0.99964	Sync	4	14FR
ENSMUSG00000001334	148.154	-0.660333	0.935623	-0.705768	0.480332	0.99964	Fndc5	4	14FR
ENSMUSG00000001348	956.268	0.0824522	0.210456	0.391778	0.695222	0.99964	Acp5	9	14FF
ENSMUSG00000001366	450.152	0.00498468	0.173809	0.0286791	0.97712	0.99964	Fbxo9	9	14FF
ENSMUSG00000001376	660.657	0.0308735	0.149457	0.206571	0.836345	0.99964	Vps50	6	14FF
ENSMUSG00000001380	409.074	0.0788615	0.181933	0.433465	0.664677	0.99964	Hars	18	14FF
ENSMUSG00000001383	579.324	0.0718677	0.128633	0.558704	0.576364	0.99964	Zmat2	18	14FF
ENSMUSG00000001415	1228.6	0.120327	0.173232	0.6946	0.487306	0.99964	Smg5	3	14FF
ENSMUSG00000001416	1308.19	0.180973	0.185663	0.974739	0.32969	0.99964	Cct3	3	14FF
ENSMUSG00000001418	750.276	0.0839176	0.142293	0.589751	0.555357	0.99964	Glmp	3	14FF
ENSMUSG00000001419	2019.73	0.0516981	0.129987	0.397717	0.690839	0.99964	Mef2d	3	14FF
ENSMUSG00000001420	260.525	0.206473	0.27222	0.758479	0.448164	0.99964	Tmem79	3	14FF
ENSMUSG00000001424	1756.22	0.374077	0.219329	1.70556	0.0880908	0.99964	Snd1	6	14FF
ENSMUSG00000001436	168.534	0.106199	0.289804	0.366451	0.714029	0.99964	Slc19a1	10	14FF
ENSMUSG00000001440	3752.19	0.265329	0.180287	1.4717	0.141102	0.99964	Kpnb1	11	14FF
ENSMUSG00000001441	1882.17	0.121728	0.149041	0.816739	0.414078	0.99964	Npepps	11	14FF
ENSMUSG00000001444	8.45444	-0.195103	0.720414	-0.270821	0.786528	0.99964	Tbx21	11	14FR
ENSMUSG00000001445	451.045	0.198013	0.200387	0.988153	0.323078	0.99964	Mrpl10	11	14FF
ENSMUSG00000001472	3077.14	0.090108	0.116133	0.775906	0.437804	0.99964	Tcf25	8	14FF
ENSMUSG00000001473	537.382	0.243278	0.138312	1.7589	0.0785941	0.99964	Tubb6	18	14FF
ENSMUSG00000001482	225.265	-0.10443	0.182953	-0.570801	0.568134	0.99964	Def8	8	14FR
ENSMUSG00000001493	57.259	0.0803971	0.358061	0.224535	0.822341	0.99964	Meox1	11	14FF
ENSMUSG00000001497	3.4239	0.591511	1.17164	0.504856	0.61366	0.99964	Pax9	12	14FF
ENSMUSG00000001506	23569	0.293537	0.326022	0.900359	0.367929	0.99964	Col1a1	11	14FF
ENSMUSG00000001507	2487.62	0.206535	0.172785	1.19533	0.231959	0.99964	Itga3	11	14FF
ENSMUSG00000001508	18.1323	1.14117	0.630035	1.81127	0.0700983	0.99964	Sgca	11	14FF
ENSMUSG00000001518	212.345	-0.0698716	0.218639	-0.319575	0.74929	0.99964	Itfg2	6	14FR
ENSMUSG00000001520	14.9058	0.497731	0.747715	0.665669	0.505623	0.99964	Nrip2	6	14FF
ENSMUSG00000001521	232.719	-0.142349	0.232415	-0.612479	0.540221	0.99964	Tulp3	6	14FR
ENSMUSG00000001524	100.667	0.512397	0.335084	1.52916	0.126225	0.99964	Gtf2h4	17	14FF
ENSMUSG00000001525	4014.72	0.295753	0.221184	1.33714	0.181178	0.99964	Tubb5	17	14FF
ENSMUSG00000001542	963.36	0.368615	0.19935	1.84909	0.0644453	0.99964	Ell2	13	14FF
ENSMUSG00000001552	3492.14	0.0913398	0.134864	0.677274	0.498232	0.99964	Jup	11	14FF
ENSMUSG00000001555	401.71	0.253988	0.24559	1.03419	0.301046	0.99964	Fkbp10	11	14FF
ENSMUSG00000001558	3.75682	0.167089	1.0782	0.154971	0.876845	0.99964	Klhl10	11	14FF
ENSMUSG00000001566	18.9	-0.457781	0.484413	-0.945023	0.344647	0.99964	Mnx1	5	14FR
ENSMUSG00000001569	627.858	-0.196117	0.141057	-1.39034	0.164426	0.99964	Nom1	5	14FR
ENSMUSG00000001576	1327.35	-0.0170363	0.153799	-0.11077	0.911799	0.99964	Ergic1	17	14FR
ENSMUSG00000001588	87.094	-0.0507107	0.337803	-0.150119	0.88067	0.99964	Acap1	11	14FR
ENSMUSG00000001604	191.949	-0.485575	0.312553	-1.55358	0.120285	0.99964	Tcea3	4	14FR
ENSMUSG00000001630	673.859	0.232574	0.17243	1.3488	0.177401	0.99964	Stk38l	6	14FF
ENSMUSG00000001632	784.164	-0.0109882	0.12516	-0.0877935	0.930041	0.99964	Brpf1	6	14FR
ENSMUSG00000001642	421.051	0.335489	0.233339	1.43778	0.150498	0.99964	Akr1b3	6	14FF
ENSMUSG00000001657	4.01399	-1.92371	1.7561	-1.09545	0.273322	0.99964	Hoxc8	15	14FR
ENSMUSG00000001661	9.31662	-1.47515	1.16407	-1.26723	0.205073	0.99964	Hoxc6	15	14FR
ENSMUSG00000001663	55.6798	-0.062785	0.392284	-0.16005	0.872842	0.99964	Gstt1	10	14FR
ENSMUSG00000001665	169.882	0.00295417	0.229652	0.0128637	0.989737	0.99964	Gstt3	10	14FF
ENSMUSG00000001666	45.0547	0.256893	0.327647	0.784055	0.433008	0.99964	Ddt	10	14FF
ENSMUSG00000001670	163.873	0.753705	0.49237	1.53077	0.125826	0.99964	Tat	8	14FF
ENSMUSG00000001672	758.494	0.120567	0.256267	0.470476	0.638015	0.99964	Marveld3	8	14FF
ENSMUSG00000001674	296.789	0.123047	0.151415	0.812649	0.416419	0.99964	Ddx18	1	14FF
ENSMUSG00000001687	1249.93	-0.0105319	0.131234	-0.0802527	0.936036	0.99964	Ubl3	5	14FR
ENSMUSG00000001700	648.69	-0.385632	0.366188	-1.0531	0.292295	0.99964	Gramd3	18	14FR
ENSMUSG00000001707	207.337	0.271938	0.210132	1.29413	0.195621	0.99964	Eef1e1	13	14FF
ENSMUSG00000001729	2317.45	-0.014056	0.119691	-0.117436	0.906514	0.99964	Akt1	12	14FR
ENSMUSG00000001739	463.088	-0.149134	0.538342	-0.277025	0.781761	0.99964	Cldn15	5	14FR
ENSMUSG00000001741	162.117	0.0587658	0.257342	0.228357	0.819369	0.99964	Il16	7	14FF
ENSMUSG00000001750	556.293	0.147045	0.17095	0.860167	0.389697	0.99964	Tcirg1	19	14FF
ENSMUSG00000001751	214.179	-0.00186503	0.185186	-0.0100711	0.991965	0.99964	Naglu	11	14FR
ENSMUSG00000001755	246.571	0.0458659	0.206563	0.222043	0.82428	0.99964	Coasy	11	14FF
ENSMUSG00000001761	692.983	0.0328728	0.156514	0.210031	0.833644	0.99964	Smo	6	14FF
ENSMUSG00000001763	209.62	-0.274577	0.312115	-0.87973	0.379006	0.99964	Tspan33	6	14FR
ENSMUSG00000001767	428.89	-0.0877957	0.152343	-0.576301	0.564411	0.99964	Crnkl1	2	14FR
ENSMUSG00000001768	1779.63	-0.0505374	0.157681	-0.320504	0.748586	0.99964	Rin2	2	14FR
ENSMUSG00000001774	1049.13	-0.0554163	0.21851	-0.253609	0.799797	0.99964	Chordc1	9	14FR
ENSMUSG00000001783	1189.74	0.0109148	0.168261	0.0648686	0.948279	0.99964	Rtcb	10	14FF
ENSMUSG00000001785	311.312	0.0911673	0.161897	0.56312	0.573353	0.99964	Pwp1	10	14FF
ENSMUSG00000001786	261.815	-0.190554	0.155709	-1.22379	0.221032	0.99964	Fbxo7	10	14FR
ENSMUSG00000001794	2239.28	0.294081	0.173844	1.69164	0.0907143	0.99964	Capns1	7	14FF
ENSMUSG00000001802	206.472	-0.250551	0.356453	-0.702901	0.482117	0.99964	Lrp3	7	14FR
ENSMUSG00000001815	100.133	-0.0170885	1.219	-0.0140184	0.988815	0.99964	Evx2	2	14FR
ENSMUSG00000001819	1207.22	-0.00920892	1.28555	-0.00716342	0.994285	0.99964	Hoxd13	2	14FR
ENSMUSG00000001823	57.7546	-0.117486	0.801991	-0.146493	0.883532	0.99964	Hoxd12	2	14FR
ENSMUSG00000001833	2407.54	-0.0548763	0.122117	-0.449374	0.653162	0.99964	Septin7	9	14FR
ENSMUSG00000001844	262.888	0.110398	0.183969	0.600088	0.548448	0.99964	Zdhhc4	5	14FF
ENSMUSG00000001847	4172.31	0.252529	0.145114	1.74022	0.0818206	0.99964	Rac1	5	14FF
ENSMUSG00000001855	1158.15	-0.0286332	0.119374	-0.239862	0.810438	0.99964	Nup214	2	14FR
ENSMUSG00000001864	22.3819	0.100339	0.518943	0.193353	0.846683	0.99964	Aif1l	2	14FF
ENSMUSG00000001865	37.0958	0.590389	0.515167	1.14602	0.251789	0.99964	Cpa3	3	14FF
ENSMUSG00000001870	1007.5	0.236629	0.26925	0.878845	0.379486	0.99964	Ltbp1	17	14FF
ENSMUSG00000001891	2185.86	0.145983	0.218974	0.666668	0.504984	0.99964	Ugp2	11	14FF
ENSMUSG00000001901	192.349	-0.677207	0.436011	-1.55319	0.120378	0.99964	Kcnh6	11	14FR
ENSMUSG00000001909	396.876	0.199709	0.19525	1.02283	0.306386	0.99964	Trmt1	8	14FF
ENSMUSG00000001910	1459.91	0.14613	0.140364	1.04108	0.297839	0.99964	Nacc1	8	14FF
ENSMUSG00000001911	2355.82	0.101463	0.227891	0.445226	0.656157	0.99964	Nfix	8	14FF
ENSMUSG00000001918	891.273	0.291381	0.290367	1.0035	0.315622	0.99964	Slc1a5	7	14FF
ENSMUSG00000001924	3895.86	0.247847	0.154139	1.60795	0.107846	0.99964	Uba1	X	14FF
ENSMUSG00000001930	416.23	0.409796	0.255164	1.60601	0.108271	0.99964	Vwf	6	14FF
ENSMUSG00000001942	282.003	-0.0599036	0.173076	-0.346111	0.729259	0.99964	Siae	9	14FR
ENSMUSG00000001943	77.7718	-0.0119753	0.455602	-0.0262846	0.97903	0.99964	Vsig2	9	14FR
ENSMUSG00000001946	216.392	0.241106	0.226774	1.0632	0.287693	0.99964	Esam	9	14FF
ENSMUSG00000001948	9.06727	-0.0724259	0.703329	-0.102976	0.917982	0.99964	Spa17	9	14FR
ENSMUSG00000001962	250.176	-0.168168	0.178638	-0.941392	0.346504	0.99964	Fam50a	X	14FR
ENSMUSG00000001964	435.081	0.153475	0.155159	0.989148	0.322591	0.99964	Emd	X	14FF
ENSMUSG00000001983	142.281	0.0599117	0.227617	0.263213	0.792386	0.99964	Taco1	11	14FF
ENSMUSG00000001985	127.59	-0.684448	0.374628	-1.82701	0.0676986	0.99964	Grik3	4	14FR
ENSMUSG00000001986	270.419	-0.108645	0.319246	-0.340316	0.733618	0.99964	Gria3	X	14FR
ENSMUSG00000001995	577.884	-0.0251177	0.201385	-0.124725	0.900741	0.99964	Sipa1l2	8	14FR
ENSMUSG00000001998	482.994	0.0893024	0.140735	0.634544	0.525726	0.99964	Ap4e1	2	14FF
ENSMUSG00000001999	125.602	0.195137	0.235621	0.828181	0.407568	0.99964	Blvra	2	14FF
ENSMUSG00000002006	102.352	-0.494848	0.366878	-1.34881	0.177399	0.99964	Pdzd4	X	14FR
ENSMUSG00000002007	24.2837	-0.180887	0.459801	-0.393403	0.694022	0.99964	Srpk3	X	14FR
ENSMUSG00000002010	1000.82	0.214498	0.18783	1.14198	0.253463	0.99964	Idh3g	X	14FF
ENSMUSG00000002012	70.6003	-0.179429	0.255083	-0.703414	0.481798	0.99964	Pnck	X	14FR
ENSMUSG00000002014	899.034	0.283527	0.184679	1.53524	0.124724	0.99964	Ssr4	X	14FF
ENSMUSG00000002015	1019.64	0.170422	0.16654	1.02331	0.306163	0.99964	Bcap31	X	14FF
ENSMUSG00000002017	1320.16	0.109655	0.239826	0.457229	0.647507	0.99964	Fam98a	17	14FF
ENSMUSG00000002020	94.0555	-0.114751	0.484336	-0.236925	0.812715	0.99964	Ltbp2	12	14FR
ENSMUSG00000002028	3613.78	-0.106655	0.191711	-0.556334	0.577982	0.99964	Kmt2a	9	14FR
ENSMUSG00000002031	460.816	0.0908886	0.138546	0.656015	0.511815	0.99964	Ift46	9	14FF
ENSMUSG00000002032	59.4046	-0.293533	0.284835	-1.03053	0.302759	0.99964	Tmem25	9	14FR
ENSMUSG00000002033	20.2849	-0.199719	0.591734	-0.337514	0.735729	0.99964	Cd3g	9	14FR
ENSMUSG00000002043	209.059	0.0983733	0.246035	0.399834	0.689279	0.99964	Trappc6a	7	14FF
ENSMUSG00000002052	1997.6	-0.0242202	0.157007	-0.154262	0.877403	0.99964	Supt6	11	14FR
ENSMUSG00000002057	25.8594	0.892513	0.668635	1.33483	0.181932	0.99964	Foxn1	11	14FF
ENSMUSG00000002058	272.323	-0.0604806	0.364829	-0.165778	0.868332	0.99964	Unc119	11	14FR
ENSMUSG00000002059	132.728	0.0196846	0.226406	0.0869438	0.930716	0.99964	Rab34	11	14FF
ENSMUSG00000002064	283.498	0.112527	0.250954	0.448395	0.653868	0.99964	Sdf2	11	14FF
ENSMUSG00000002068	75.5256	0.340025	0.431205	0.788546	0.430378	0.99964	Ccne1	7	14FF
ENSMUSG00000002076	5.84467	0.862866	0.982052	0.878636	0.379599	0.99964	Hsf2bp	17	14FF
ENSMUSG00000002083	51.7802	0.0520872	0.304057	0.171307	0.863982	0.99964	Bbc3	7	14FF
ENSMUSG00000002100	4.45318	0.413633	0.911198	0.453944	0.649869	0.99964	Mybpc3	2	14FF
ENSMUSG00000002102	957.771	0.159937	0.154776	1.03334	0.301445	0.99964	Psmc3	2	14FF
ENSMUSG00000002103	652.854	0.0125597	0.153376	0.0818886	0.934735	0.99964	Acp2	2	14FF
ENSMUSG00000002104	5.51062	1.10663	0.983175	1.12557	0.260349	0.99964	Rapsn	2	14FF
ENSMUSG00000002105	277.492	-0.00993516	0.201392	-0.0493325	0.960654	0.99964	Slc39a13	2	14FR
ENSMUSG00000002107	1144.53	0.11243	0.209889	0.535664	0.592191	0.99964	Celf2	2	14FF
ENSMUSG00000002108	165.125	0.173806	0.263904	0.658595	0.510156	0.99964	Nr1h3	2	14FF
ENSMUSG00000002109	217.234	-0.11997	0.181692	-0.660297	0.509064	0.99964	Ddb2	2	14FR
ENSMUSG00000002111	100.547	0.118369	0.290272	0.407785	0.683432	0.99964	Spi1	2	14FF
ENSMUSG00000002129	1149.97	0.0174132	0.129741	0.134215	0.893232	0.99964	Sf3a1	11	14FF
ENSMUSG00000002147	1271.74	0.0775624	0.120847	0.641823	0.520988	0.99964	Stat6	10	14FF
ENSMUSG00000002190	13.604	0.327475	0.556427	0.588531	0.556176	0.99964	Clgn	8	14FF
ENSMUSG00000002204	74.6205	0.165216	0.390928	0.422626	0.672568	0.99964	Napsa	7	14FF
ENSMUSG00000002205	433.619	0.117078	0.146238	0.800598	0.423364	0.99964	Vrk3	7	14FF
ENSMUSG00000002210	276.441	0.190667	0.222365	0.857451	0.391196	0.99964	Smg9	7	14FF
ENSMUSG00000002221	659.924	0.0846682	0.12758	0.663649	0.506915	0.99964	Paxip1	5	14FF
ENSMUSG00000002222	2244.78	-0.107733	0.147447	-0.730659	0.464987	0.99964	Rmnd5a	6	14FR
ENSMUSG00000002227	683.078	0.00515651	0.297695	0.0173215	0.98618	0.99964	Mov10	3	14FF
ENSMUSG00000002228	86.0297	0.374261	0.417965	0.895435	0.370555	0.99964	Ppm1j	3	14FF
ENSMUSG00000002233	1519.86	0.221637	0.201526	1.0998	0.271421	0.99964	Rhoc	3	14FF
ENSMUSG00000002249	656.722	-0.127715	0.159099	-0.802735	0.422128	0.99964	Tead3	17	14FR
ENSMUSG00000002257	52.0573	0.107925	0.297094	0.36327	0.716403	0.99964	Def6	17	14FF
ENSMUSG00000002265	1363.15	-0.24097	0.247624	-0.973131	0.330488	0.99964	Peg3	7	14FR
ENSMUSG00000002274	58.9742	-0.0685371	0.310988	-0.220385	0.825571	0.99964	Metrn	17	14FR
ENSMUSG00000002279	328.782	-0.0223118	0.169515	-0.131622	0.895283	0.99964	Lmf1	17	14FR
ENSMUSG00000002280	253.096	-0.0304734	0.20187	-0.150955	0.880011	0.99964	Ciao3	17	14FR
ENSMUSG00000002289	116.24	0.740822	0.490535	1.51023	0.130984	0.99964	Angptl4	17	14FF
ENSMUSG00000002307	295.634	-0.0947148	0.166123	-0.570151	0.568576	0.99964	Daxx	17	14FR
ENSMUSG00000002308	118.975	-0.123289	0.232918	-0.529325	0.59658	0.99964	Cd320	17	14FR
ENSMUSG00000002319	221.932	0.105137	0.175847	0.59789	0.549913	0.99964	Ipo4	14	14FF
ENSMUSG00000002320	696.318	0.324205	0.247555	1.30963	0.190322	0.99964	Tm9sf1	14	14FF
ENSMUSG00000002325	496.912	0.250817	0.193944	1.29324	0.195926	0.99964	Irf9	14	14FF
ENSMUSG00000002326	209.456	-0.0927296	0.167308	-0.554244	0.579412	0.99964	Gmpr2	14	14FR
ENSMUSG00000002329	371.149	-0.0466985	0.224975	-0.207572	0.835563	0.99964	Mdp1	14	14FR
ENSMUSG00000002341	17.0678	-1.10707	0.679604	-1.62899	0.103315	0.99964	Ncan	8	14FR
ENSMUSG00000002342	338.885	0.0741067	0.167208	0.443201	0.65762	0.99964	Tmem161a	8	14FF
ENSMUSG00000002343	125.084	0.332798	0.292452	1.13796	0.255139	0.99964	Armc6	8	14FF
ENSMUSG00000002345	157.261	-0.173423	0.21335	-0.812856	0.416301	0.99964	Borcs8	8	14FR
ENSMUSG00000002365	1188.36	0.0886467	0.132935	0.666844	0.504872	0.99964	Snx9	17	14FF
ENSMUSG00000002372	679.753	0.0329721	0.144983	0.227421	0.820096	0.99964	Ranbp3	17	14FF
ENSMUSG00000002379	409.863	0.348182	0.254923	1.36583	0.171991	0.99964	Ndufa11	17	14FF
ENSMUSG00000002384	23.6651	1.44728	0.914652	1.58233	0.113573	0.99964	Bmp8b	4	14FF
ENSMUSG00000002393	678.116	0.155937	0.235275	0.662789	0.507466	0.99964	Nr2f6	8	14FF
ENSMUSG00000002395	352.906	-0.031239	0.194378	-0.160713	0.87232	0.99964	Use1	8	14FR
ENSMUSG00000002396	248.443	0.299245	0.22592	1.32456	0.185317	0.99964	Ocel1	8	14FF
ENSMUSG00000002409	335.311	-0.0483884	0.215669	-0.224364	0.822474	0.99964	Dyrk1b	7	14FR
ENSMUSG00000002413	1489.91	-0.0958105	0.123088	-0.778392	0.436338	0.99964	Braf	6	14FR
ENSMUSG00000002416	188.216	-0.0169161	0.185451	-0.0912156	0.927321	0.99964	Ndufb2	6	14FR
ENSMUSG00000002428	709.09	0.0741342	0.126012	0.588308	0.556325	0.99964	Hltf	3	14FF
ENSMUSG00000002455	749.606	-0.0567226	0.163191	-0.347584	0.728153	0.99964	Prpf6	2	14FR
ENSMUSG00000002458	136.347	-0.124156	0.348366	-0.356395	0.721545	0.99964	Rgs19	2	14FR
ENSMUSG00000002475	23.5079	-0.27291	0.417267	-0.654041	0.513085	0.99964	Abhd3	18	14FR
ENSMUSG00000002477	288.477	0.0969943	0.19289	0.502849	0.615071	0.99964	Snrpd1	18	14FF
ENSMUSG00000002486	165.287	-0.270325	0.200894	-1.34562	0.178426	0.99964	Tchp	5	14FR
ENSMUSG00000002489	387.186	0.281877	0.222953	1.26429	0.206126	0.99964	Tiam1	16	14FF
ENSMUSG00000002496	1098	-0.0556846	0.119873	-0.464528	0.642269	0.99964	Tsc2	17	14FR
ENSMUSG00000002504	339.633	-0.0569169	0.237279	-0.239874	0.810428	0.99964	Slc9a3r2	17	14FR
ENSMUSG00000002524	937.505	0.140611	0.137173	1.02507	0.305331	0.99964	Puf60	15	14FF
ENSMUSG00000002546	1081.16	0.0329242	0.122075	0.269705	0.787388	0.99964	Golga2	2	14FF
ENSMUSG00000002550	255.754	-0.061315	0.236931	-0.258788	0.795799	0.99964	Uck1	2	14FR
ENSMUSG00000002565	1942.37	0.218487	0.317481	0.68819	0.491333	0.99964	Scin	12	14FF
ENSMUSG00000002578	55.8827	0.0829958	0.434394	0.191061	0.848478	0.99964	Ikzf4	10	14FF
ENSMUSG00000002580	253.348	0.237033	0.294975	0.803571	0.421645	0.99964	Mien1	11	14FF
ENSMUSG00000002602	1378.25	0.182371	0.167376	1.08959	0.275894	0.99964	Axl	7	14FF
ENSMUSG00000002603	387.034	0.0942189	0.249246	0.378016	0.705419	0.99964	Tgfb1	7	14FF
ENSMUSG00000002608	588.097	0.136692	0.135167	1.01128	0.311883	0.99964	Ccdc97	7	14FF
ENSMUSG00000002617	146.597	-0.0226866	0.232809	-0.097447	0.922371	0.99964	Zfp40	17	14FR
ENSMUSG00000002625	642.577	-0.194067	0.178056	-1.08992	0.275747	0.99964	Akap8l	17	14FR
ENSMUSG00000002633	5.52865	-2.00077	1.17478	-1.7031	0.0885485	0.99964	Shh	5	14FR
ENSMUSG00000002635	86.4092	0.202291	0.266104	0.760195	0.447138	0.99964	Pdcd2l	7	14FF
ENSMUSG00000002658	389.817	0.0877937	0.150151	0.584702	0.558748	0.99964	Gtf2f1	17	14FF
ENSMUSG00000002660	204.608	-0.154227	0.197566	-0.780634	0.435018	0.99964	Clpp	17	14FR
ENSMUSG00000002661	64.1753	-0.151169	0.319914	-0.472532	0.636547	0.99964	Alkbh7	17	14FR
ENSMUSG00000002668	95.1074	-0.212882	0.366486	-0.580871	0.561327	0.99964	Dennd1c	17	14FR
ENSMUSG00000002679	166.388	0.260659	0.194725	1.3386	0.180702	0.99964	Med6	12	14FF
ENSMUSG00000002688	108.201	-0.188076	0.261286	-0.719812	0.471641	0.99964	Prkd1	12	14FR
ENSMUSG00000002699	154.275	0.233323	0.23523	0.991892	0.32125	0.99964	Lcp2	11	14FF
ENSMUSG00000002718	994.932	0.281872	0.188707	1.4937	0.135255	0.99964	Cse1l	2	14FF
ENSMUSG00000002728	459.656	0.110657	0.169931	0.651186	0.514927	0.99964	Naa20	2	14FF
ENSMUSG00000002731	354.062	0.0799469	0.193771	0.412584	0.679912	0.99964	Prkra	2	14FF
ENSMUSG00000002732	99.627	-0.197763	0.271279	-0.729003	0.466	0.99964	Fkbp7	2	14FR
ENSMUSG00000002733	505.621	0.10853	0.141581	0.76656	0.443343	0.99964	Plekha3	2	14FF
ENSMUSG00000002741	1122.34	0.151295	0.192897	0.784331	0.432846	0.99964	Ykt6	11	14FF
ENSMUSG00000002748	2657.42	-0.0470787	0.109773	-0.428872	0.668016	0.99964	Baz1b	5	14FR
ENSMUSG00000002763	439.558	0.118086	0.220019	0.536707	0.59147	0.99964	Pex6	17	14FF
ENSMUSG00000002767	259.952	-0.116811	0.170177	-0.686408	0.492456	0.99964	Mrpl2	17	14FR
ENSMUSG00000002768	345.249	-0.117128	0.212405	-0.551437	0.581334	0.99964	Mea1	17	14FR
ENSMUSG00000002769	3.72121	-0.0991178	1.30179	-0.0761397	0.939308	0.99964	Gnmt	17	14FR
ENSMUSG00000002771	75.9814	0.0100968	0.27076	0.0372906	0.970253	0.99964	Grin2d	7	14FF
ENSMUSG00000002778	1501.4	0.162607	0.135269	1.2021	0.229325	0.99964	Kdelr1	7	14FF
ENSMUSG00000002781	190.841	-0.142087	0.195521	-0.72671	0.467403	0.99964	Tmem143	7	14FR
ENSMUSG00000002797	45.0656	0.0595046	0.316974	0.187727	0.85109	0.99964	Ggct	6	14FF
ENSMUSG00000002799	225.982	-0.247738	0.243623	-1.01689	0.309205	0.99964	Jag2	12	14FR
ENSMUSG00000002803	143.004	-0.0561197	0.259967	-0.215872	0.829087	0.99964	Btbd6	12	14FR
ENSMUSG00000002804	133.535	0.241429	0.238305	1.01311	0.311008	0.99964	Nudt14	12	14FF
ENSMUSG00000002808	80.7744	-0.216466	0.426972	-0.506979	0.612169	0.99964	Epdr1	13	14FR
ENSMUSG00000002812	2321.23	0.0948455	0.13425	0.706481	0.479889	0.99964	Flii	11	14FF
ENSMUSG00000002814	161.513	0.0932763	0.226316	0.412151	0.680229	0.99964	Top3a	11	14FF
ENSMUSG00000002820	667.639	0.27162	0.22011	1.23402	0.217196	0.99964	Atg4d	9	14FF
ENSMUSG00000002825	187.145	-0.110122	0.213156	-0.516627	0.605417	0.99964	Qtrt1	9	14FR
ENSMUSG00000002831	317.68	0.349349	0.313518	1.11429	0.265157	0.99964	Plin4	17	14FF
ENSMUSG00000002833	460.944	0.00583554	0.16948	0.0344321	0.972533	0.99964	Hdgfl2	17	14FF
ENSMUSG00000002835	303.029	0.328053	0.343376	0.955374	0.339389	0.99964	Chaf1a	17	14FF
ENSMUSG00000002844	313.853	0.0442218	0.196517	0.225028	0.821957	0.99964	Adprh	16	14FF
ENSMUSG00000002845	486.748	0.100105	0.136276	0.734575	0.462598	0.99964	Tmem39a	16	14FF
ENSMUSG00000002870	503.668	0.101812	0.236916	0.429738	0.667386	0.99964	Mcm2	6	14FF
ENSMUSG00000002871	280.579	0.228404	0.194233	1.17593	0.239623	0.99964	Tpra1	6	14FF
ENSMUSG00000002885	867.191	-0.0161792	0.162771	-0.0993985	0.920822	0.99964	Adgre5	8	14FR
ENSMUSG00000002897	336.895	0.15517	0.192753	0.805021	0.420808	0.99964	Il17ra	6	14FF
ENSMUSG00000002900	3659.6	-0.162307	0.211328	-0.768034	0.442467	0.99964	Lamb1	12	14FR
ENSMUSG00000002908	18.74	-0.036904	0.519184	-0.0710808	0.943334	0.99964	Kcnn1	8	14FR
ENSMUSG00000002910	138.624	0.155639	0.265003	0.587309	0.556996	0.99964	Arrdc2	8	14FF
ENSMUSG00000002948	662.125	-0.194905	0.158277	-1.23141	0.218168	0.99964	Map2k7	8	14FR
ENSMUSG00000002949	624.331	0.00934875	0.153371	0.060955	0.951395	0.99964	Timm44	8	14FF
ENSMUSG00000002957	1392.71	-0.0158796	0.181417	-0.0875309	0.93025	0.99964	Ap2a2	7	14FR
ENSMUSG00000002963	243.229	0.199566	0.225858	0.88359	0.376918	0.99964	Pnkp	7	14FF
ENSMUSG00000002968	1021.36	-0.0561266	0.124925	-0.449282	0.653228	0.99964	Med25	7	14FR
ENSMUSG00000002980	382.467	-0.13997	0.229895	-0.608845	0.542628	0.99964	Bcam	7	14FR
ENSMUSG00000002981	1667.38	0.163875	0.180187	0.909473	0.3631	0.99964	Clptm1	7	14FF
ENSMUSG00000002983	459.688	-0.112171	0.186902	-0.600157	0.548401	0.99964	Relb	7	14FR
ENSMUSG00000002984	799.462	0.308007	0.267798	1.15015	0.250083	0.99964	Tomm40	7	14FF
ENSMUSG00000002985	1638.28	-0.14871	0.276209	-0.538396	0.590304	0.99964	Apoe	7	14FR
ENSMUSG00000002996	1004.15	0.0194112	0.132072	0.146975	0.883152	0.99964	Hbp1	12	14FF
ENSMUSG00000002997	286.02	0.188175	0.177786	1.05844	0.289855	0.99964	Prkar2b	12	14FF
ENSMUSG00000003031	1139.01	0.0737624	0.14722	0.501035	0.616346	0.99964	Cdkn1b	6	14FF
ENSMUSG00000003032	5854	0.228089	0.247274	0.922414	0.356312	0.99964	Klf4	4	14FF
ENSMUSG00000003033	401.75	-0.0723191	0.163853	-0.441366	0.658948	0.99964	Ap1m1	8	14FR
ENSMUSG00000003037	1143.77	0.0515236	0.134502	0.38307	0.701668	0.99964	Rab8a	8	14FF
ENSMUSG00000003038	291.366	-0.0545918	0.162923	-0.335077	0.737567	0.99964	Hmgn2	4	14FR
ENSMUSG00000003039	670.652	0.023635	0.140518	0.168198	0.866427	0.99964	Fam32a	8	14FF
ENSMUSG00000003051	3126	-0.00827046	0.130641	-0.0633066	0.949522	0.99964	Elf3	1	14FR
ENSMUSG00000003062	239.948	-0.331979	0.318756	-1.04148	0.297651	0.99964	Stard3nl	13	14FR
ENSMUSG00000003068	902.791	0.035272	0.120637	0.29238	0.769996	0.99964	Stk11	10	14FF
ENSMUSG00000003070	37.8263	-0.343014	0.416663	-0.823242	0.41037	0.99964	Efna2	10	14FR
ENSMUSG00000003072	2270.55	0.301037	0.228265	1.31881	0.187234	0.99964	Atp5d	10	14FF
ENSMUSG00000003099	1101.58	0.163639	0.212535	0.76994	0.441336	0.99964	Ppp5c	7	14FF
ENSMUSG00000003119	2150.56	0.0329031	0.111071	0.296234	0.767051	0.99964	Cdk12	11	14FF
ENSMUSG00000003123	195.89	0.157723	0.244328	0.645536	0.51858	0.99964	Lipe	7	14FF
ENSMUSG00000003131	1334.65	-0.0174949	0.117901	-0.148386	0.882038	0.99964	Pafah1b2	9	14FR
ENSMUSG00000003134	385.57	-0.154281	0.186623	-0.826697	0.408409	0.99964	Tbc1d8	1	14FR
ENSMUSG00000003135	376.697	0.0139347	0.181001	0.0769871	0.938634	0.99964	Cnot11	1	14FF
ENSMUSG00000003153	100.16	-0.363868	0.257672	-1.41214	0.157909	0.99964	Slc2a3	6	14FR
ENSMUSG00000003154	842.678	-0.00805395	0.182896	-0.0440357	0.964876	0.99964	Foxj2	6	14FR
ENSMUSG00000003161	2657.13	0.141991	0.199209	0.712775	0.475985	0.99964	Sri	5	14FF
ENSMUSG00000003166	783.128	-0.0172357	0.123741	-0.139288	0.889223	0.99964	Dgcr2	16	14FR
ENSMUSG00000003184	724.637	-0.0110255	0.139275	-0.0791638	0.936902	0.99964	Irf3	7	14FR
ENSMUSG00000003190	143.801	0.0740464	0.202803	0.365115	0.715026	0.99964	Bcl2l12	7	14FF
ENSMUSG00000003198	98.2047	-0.0898858	0.238558	-0.376788	0.706331	0.99964	Zfp959	17	14FR
ENSMUSG00000003199	355.488	0.154675	0.193836	0.797969	0.424888	0.99964	Mpnd	17	14FF
ENSMUSG00000003200	553.944	0.0694659	0.130332	0.532991	0.59404	0.99964	Sh3gl1	17	14FF
ENSMUSG00000003206	23.4877	-0.137451	0.510997	-0.268985	0.787941	0.99964	Ebi3	17	14FR
ENSMUSG00000003208	117.019	-0.0783655	0.232048	-0.337712	0.73558	0.99964	Yju2	17	14FR
ENSMUSG00000003226	4782.06	0.00582681	0.132955	0.0438255	0.965044	0.99964	Ranbp2	10	14FF
ENSMUSG00000003227	4.607	-1.56814	1.12661	-1.39191	0.16395	0.99964	Edar	10	14FR
ENSMUSG00000003228	500.995	0.100614	0.178645	0.563208	0.573294	0.99964	Grk5	19	14FF
ENSMUSG00000003233	1296.57	-0.0753997	0.163677	-0.460662	0.645041	0.99964	Dvl3	16	14FR
ENSMUSG00000003234	569.762	-0.077815	0.151513	-0.513585	0.607542	0.99964	Abcf3	16	14FR
ENSMUSG00000003235	490.088	0.205416	0.220321	0.932348	0.351156	0.99964	Eif2b5	16	14FF
ENSMUSG00000003269	576.77	0.108735	0.142024	0.765611	0.443908	0.99964	Cyth2	7	14FF
ENSMUSG00000003271	111.629	0.702485	0.509852	1.37782	0.168258	0.99964	Sult2b1	7	14FF
ENSMUSG00000003273	39.9819	0.0642841	0.501359	0.12822	0.897975	0.99964	Car11	7	14FF
ENSMUSG00000003279	55.8314	-0.178003	0.412868	-0.431139	0.666368	0.99964	Dlgap1	17	14FR
ENSMUSG00000003282	149.507	-0.206963	0.253789	-0.815492	0.414791	0.99964	Plag1	4	14FR
ENSMUSG00000003283	65.8537	0.562681	0.326965	1.72092	0.0852652	0.99964	Hck	2	14FF
ENSMUSG00000003299	440.326	0.277827	0.187819	1.47922	0.13908	0.99964	Mrpl4	9	14FF
ENSMUSG00000003308	772.271	-0.124843	0.14094	-0.885791	0.37573	0.99964	Keap1	9	14FR
ENSMUSG00000003309	732.416	0.339718	0.289911	1.1718	0.241276	0.99964	Ap1m2	9	14FF
ENSMUSG00000003316	3019.37	0.0846917	0.110932	0.763459	0.44519	0.99964	Glg1	8	14FF
ENSMUSG00000003344	434.283	-0.140218	0.182594	-0.767922	0.442534	0.99964	Btbd2	10	14FR
ENSMUSG00000003345	1291.38	0.0506715	0.114785	0.441446	0.65889	0.99964	Csnk1g2	10	14FF
ENSMUSG00000003346	456.141	0.0832245	0.244171	0.340846	0.73322	0.99964	Abhd17a	10	14FF
ENSMUSG00000003348	323.638	-0.0296472	0.163398	-0.181442	0.856021	0.99964	Mob3a	10	14FR
ENSMUSG00000003352	537.625	-0.124246	0.154849	-0.802369	0.42234	0.99964	Cacnb3	15	14FR
ENSMUSG00000003354	4.1326	-1.22086	1.06402	-1.1474	0.251215	0.99964	Ccdc65	15	14FR
ENSMUSG00000003355	35.4907	0.389336	0.400685	0.971677	0.331211	0.99964	Fkbp11	15	14FF
ENSMUSG00000003360	674.588	0.0173067	0.15728	0.110037	0.91238	0.99964	Ddx23	15	14FF
ENSMUSG00000003363	397.104	0.045848	0.159593	0.287281	0.773897	0.99964	Pld3	7	14FF
ENSMUSG00000003378	291.46	-0.352686	0.26045	-1.35414	0.175691	0.99964	Grik5	7	14FR
ENSMUSG00000003379	62.4174	0.365873	0.486717	0.751717	0.452221	0.99964	Cd79a	7	14FF
ENSMUSG00000003380	294.232	0.302189	0.270973	1.1152	0.264765	0.99964	Rabac1	7	14FF
ENSMUSG00000003382	1526.95	0.174054	0.146993	1.18409	0.236375	0.99964	Etv3	3	14FF
ENSMUSG00000003402	1025.9	0.162017	0.147211	1.10058	0.271081	0.99964	Prkcsh	9	14FF
ENSMUSG00000003410	44.5926	-0.568081	0.459589	-1.23606	0.216435	0.99964	Elavl3	9	14FR
ENSMUSG00000003411	94.4853	0.50978	0.262919	1.93893	0.0525102	0.99964	Rab3b	4	14FF
ENSMUSG00000003418	54.9953	0.30086	0.440594	0.68285	0.494701	0.99964	St8sia6	2	14FF
ENSMUSG00000003420	732.616	-0.23606	0.244549	-0.965286	0.334402	0.99964	Fcgrt	7	14FR
ENSMUSG00000003421	288.663	0.0185686	0.202798	0.0915621	0.927046	0.99964	Nosip	7	14FF
ENSMUSG00000003423	215.909	0.316482	0.219504	1.4418	0.149358	0.99964	Pih1d1	7	14FF
ENSMUSG00000003429	2899.26	0.10707	0.192113	0.557327	0.577304	0.99964	Rps11	7	14FF
ENSMUSG00000003435	1325.88	-0.0277912	0.13717	-0.202604	0.839444	0.99964	Supt5	7	14FR
ENSMUSG00000003437	579.691	-0.0845189	0.188253	-0.448965	0.653457	0.99964	Paf1	7	14FR
ENSMUSG00000003438	277.978	0.304834	0.28322	1.07632	0.281786	0.99964	Timm50	7	14FF
ENSMUSG00000003444	77.5823	-0.0502674	0.254103	-0.197823	0.843184	0.99964	Med29	7	14FR
ENSMUSG00000003452	628.973	0.0925105	0.135901	0.68072	0.496049	0.99964	Bicd1	6	14FF
ENSMUSG00000003458	1733.48	0.0906349	0.127716	0.709661	0.477914	0.99964	Ncstn	1	14FF
ENSMUSG00000003464	761.664	-0.00597885	0.180834	-0.0330626	0.973625	0.99964	Pex19	1	14FR
ENSMUSG00000003469	2.97277	-0.428563	1.12327	-0.381533	0.702808	0.99964	Phyhip	14	14FR
ENSMUSG00000003476	5.03785	0.276376	0.933524	0.296057	0.767187	0.99964	Crhr2	6	14FF
ENSMUSG00000003477	6.45566	-0.108789	0.894399	-0.121633	0.903189	0.99964	Inmt	6	14FR
ENSMUSG00000003484	34.7671	0.441643	0.435274	1.01463	0.310281	0.99964	Cyp4f18	8	14FF
ENSMUSG00000003500	285.472	0.219049	0.26593	0.82371	0.410104	0.99964	Impdh1	6	14FF
ENSMUSG00000003518	997.68	0.105678	0.1308	0.807939	0.419126	0.99964	Dusp3	11	14FF
ENSMUSG00000003526	150.938	-0.142227	0.241746	-0.588333	0.556309	0.99964	Prodh	16	14FR
ENSMUSG00000003527	208.58	-0.256747	0.174307	-1.47296	0.140761	0.99964	Ess2	16	14FR
ENSMUSG00000003528	756.815	0.0588009	0.233541	0.25178	0.801211	0.99964	Slc25a1	16	14FF
ENSMUSG00000003531	157.401	-0.1398	0.237236	-0.589284	0.555671	0.99964	Dgcr6	16	14FR
ENSMUSG00000003534	1201.63	0.119773	0.12796	0.936021	0.349262	0.99964	Ddr1	17	14FF
ENSMUSG00000003541	106.175	0.471312	0.268776	1.75355	0.0795079	0.99964	Ier3	17	14FF
ENSMUSG00000003545	258.482	1.59355	1.00158	1.59104	0.111602	0.99964	Fosb	7	14FF
ENSMUSG00000003546	982.99	0.177439	0.24332	0.729239	0.465855	0.99964	Klc4	17	14FF
ENSMUSG00000003549	178.241	0.484544	0.323042	1.49994	0.133629	0.99964	Ercc1	7	14FF
ENSMUSG00000003559	282.611	0.213193	0.295003	0.72268	0.469877	0.99964	As3mt	19	14FF
ENSMUSG00000003573	122.764	-0.219485	0.279525	-0.785206	0.432333	0.99964	Homer3	8	14FR
ENSMUSG00000003581	172.461	-0.0655317	0.202461	-0.323676	0.746183	0.99964	Rnf215	11	14FR
ENSMUSG00000003585	41.2652	-0.496249	0.332652	-1.4918	0.135752	0.99964	Sec14l2	11	14FR
ENSMUSG00000003604	219.094	0.112652	0.186712	0.603348	0.546277	0.99964	Aven	2	14FF
ENSMUSG00000003617	504.496	0.569031	0.374939	1.51766	0.1291	0.99964	Cp	3	14FF
ENSMUSG00000003623	713.18	-0.0857392	0.204456	-0.419354	0.674958	0.99964	Crot	5	14FR
ENSMUSG00000003644	2582.7	0.124532	0.226216	0.550499	0.581977	0.99964	Rps6ka1	4	14FF
ENSMUSG00000003657	142.193	-0.703253	0.432949	-1.62433	0.104305	0.99964	Calb2	8	14FR
ENSMUSG00000003660	2214.84	0.0830919	0.161531	0.514403	0.60697	0.99964	Snrnp200	2	14FF
ENSMUSG00000003662	295.92	0.269494	0.193315	1.39407	0.163297	0.99964	Ciao1	2	14FF
ENSMUSG00000003680	104.546	-0.160136	0.222389	-0.720069	0.471482	0.99964	Taf6l	19	14FR
ENSMUSG00000003721	429.447	0.276083	0.245685	1.12373	0.261127	0.99964	Insig2	1	14FF
ENSMUSG00000003731	1539.42	0.067845	0.152916	0.443674	0.657278	0.99964	Kpna6	4	14FF
ENSMUSG00000003746	1378.62	0.0977271	0.153614	0.636184	0.524656	0.99964	Man1a	10	14FF
ENSMUSG00000003752	429.518	-0.0439583	0.192081	-0.228854	0.818983	0.99964	Itpkc	7	14FR
ENSMUSG00000003762	230.911	0.149626	0.168139	0.889896	0.373522	0.99964	Coq8b	7	14FF
ENSMUSG00000003778	1244	0.0831441	0.14754	0.563538	0.573069	0.99964	Brd8	18	14FF
ENSMUSG00000003808	459.39	0.043082	0.136324	0.316027	0.751982	0.99964	Farsa	8	14FF
ENSMUSG00000003809	238.804	-0.00709543	0.197548	-0.0359175	0.971348	0.99964	Gcdh	8	14FR
ENSMUSG00000003810	1937.46	0.0924449	0.114075	0.810385	0.417719	0.99964	Mast2	4	14FF
ENSMUSG00000003812	147.792	0.257389	0.223723	1.15048	0.249947	0.99964	Dnase2a	8	14FF
ENSMUSG00000003813	552.433	0.199914	0.190345	1.05027	0.293592	0.99964	Rad23a	8	14FF
ENSMUSG00000003824	43.1959	-0.29066	0.359721	-0.808015	0.419082	0.99964	Syce2	8	14FR
ENSMUSG00000003847	5106.57	-0.0884762	0.190262	-0.465022	0.641916	0.99964	Nfat5	8	14FR
ENSMUSG00000003848	259.229	-0.112908	0.161222	-0.700327	0.483723	0.99964	Nob1	8	14FR
ENSMUSG00000003863	97.8495	-0.0831894	0.38302	-0.217193	0.828058	0.99964	Ppfia3	7	14FR
ENSMUSG00000003865	506.957	0.44945	0.263429	1.70616	0.0879789	0.99964	Gys1	7	14FF
ENSMUSG00000003868	419.824	0.27608	0.183422	1.50517	0.132282	0.99964	Ruvbl2	7	14FF
ENSMUSG00000003872	6.96271	-0.640519	0.797687	-0.80297	0.421992	0.99964	Lin7b	7	14FR
ENSMUSG00000003873	160.156	0.0798312	0.234937	0.339799	0.734008	0.99964	Bax	7	14FF
ENSMUSG00000003882	97.1299	-0.0858316	0.335158	-0.256093	0.797879	0.99964	Il7r	15	14FR
ENSMUSG00000003923	395.931	-0.0628703	0.202392	-0.310636	0.756077	0.99964	Tfam	10	14FR
ENSMUSG00000003929	313.103	-0.164113	0.167121	-0.982001	0.326099	0.99964	Zfp81	17	14FR
ENSMUSG00000003934	67.8296	-0.610634	0.487629	-1.25225	0.210479	0.99964	Efnb3	11	14FR
ENSMUSG00000003948	222.007	-0.221052	0.292352	-0.756118	0.449578	0.99964	Mmd	11	14FR
ENSMUSG00000003949	243.319	-0.68116	0.460091	-1.48049	0.138743	0.99964	Hlf	11	14FR
ENSMUSG00000003955	454.831	0.4084	0.41579	0.982226	0.325988	0.99964	Fam162a	16	14FF
ENSMUSG00000003970	3883.01	0.139862	0.196498	0.711774	0.476604	0.99964	Rpl8	15	14FF
ENSMUSG00000003992	400.432	-0.36403	0.282047	-1.29067	0.196818	0.99964	Ssbp2	13	14FR
ENSMUSG00000004018	158.934	-0.0414305	0.1823	-0.227265	0.820218	0.99964	Fancl	11	14FR
ENSMUSG00000004031	109.714	0.309739	0.548747	0.564447	0.57245	0.99964	Brinp2	1	14FF
ENSMUSG00000004032	250.05	0.213006	0.205477	1.03664	0.299902	0.99964	Gstm5	3	14FF
ENSMUSG00000004035	72.3957	0.172462	0.326697	0.527895	0.597572	0.99964	Gstm7	3	14FF
ENSMUSG00000004040	2416.43	0.2429	0.170111	1.42789	0.153323	0.99964	Stat3	11	14FF
ENSMUSG00000004043	225.565	-0.0940383	0.179203	-0.524759	0.599751	0.99964	Stat5a	11	14FR
ENSMUSG00000004044	3167.28	0.151235	0.207368	0.729305	0.465815	0.99964	Cavin1	11	14FF
ENSMUSG00000004054	875.979	0.0620127	0.158091	0.392258	0.694867	0.99964	Map3k11	19	14FF
ENSMUSG00000004056	791.535	0.0954376	0.13762	0.693489	0.488003	0.99964	Akt2	7	14FF
ENSMUSG00000004069	755.289	0.204828	0.169783	1.20641	0.227659	0.99964	Dnaja3	16	14FF
ENSMUSG00000004070	350.959	0.0873242	0.1467	0.595256	0.551673	0.99964	Hmox2	16	14FF
ENSMUSG00000004071	856.327	-0.0287922	0.122791	-0.234481	0.814611	0.99964	Cdip1	16	14FR
ENSMUSG00000004085	2019.07	0.19273	0.171768	1.12204	0.261847	0.99964	Map3k20	2	14FF
ENSMUSG00000004096	425.064	0.00218938	0.186252	0.0117549	0.990621	0.99964	Cwc15	9	14FF
ENSMUSG00000004098	666.654	0.234092	0.187299	1.24983	0.211362	0.99964	Col5a3	9	14FF
ENSMUSG00000004099	1252.44	0.166762	0.229092	0.727925	0.466659	0.99964	Dnmt1	9	14FF
ENSMUSG00000004100	364.777	-0.0672221	0.181582	-0.370203	0.711232	0.99964	Ppan	9	14FR
ENSMUSG00000004105	1117.99	-0.216504	0.376486	-0.575065	0.565247	0.99964	Angptl2	2	14FR
ENSMUSG00000004113	250.813	-0.0910043	0.168215	-0.540999	0.588508	0.99964	Cacna1b	2	14FR
ENSMUSG00000004127	102.421	-0.036805	0.262415	-0.140255	0.888459	0.99964	Trmt10a	3	14FR
ENSMUSG00000004151	505.904	-0.463964	0.285633	-1.62434	0.104303	0.99964	Etv1	12	14FR
ENSMUSG00000004187	137.726	-0.461232	0.245532	-1.8785	0.0603125	0.99964	Kifc2	15	14FR
ENSMUSG00000004207	5428.86	0.112274	0.121182	0.926492	0.354191	0.99964	Psap	10	14FF
ENSMUSG00000004221	623.572	-0.0316683	0.13717	-0.230869	0.817417	0.99964	Ikbkg	X	14FR
ENSMUSG00000004231	6.16828	6.013	3.91371	1.53639	0.124442	0.99964	Pax2	19	14FF
ENSMUSG00000004233	256.702	0.1425	0.163094	0.873731	0.382265	0.99964	Wars2	3	14FF
ENSMUSG00000004263	116.32	-0.433009	0.345792	-1.25222	0.210488	0.99964	Atn1	6	14FR
ENSMUSG00000004264	1467.31	0.0171214	0.159981	0.107022	0.914772	0.99964	Phb2	6	14FF
ENSMUSG00000004266	331.93	0.192303	0.219894	0.874527	0.381831	0.99964	Ptpn6	6	14FF
ENSMUSG00000004267	161.911	-0.00255306	0.235901	-0.0108226	0.991365	0.99964	Eno2	6	14FR
ENSMUSG00000004268	397.661	0.250574	0.200407	1.25032	0.211181	0.99964	Emg1	6	14FF
ENSMUSG00000004270	872.069	0.118716	0.132414	0.896555	0.369957	0.99964	Lpcat3	6	14FF
ENSMUSG00000004285	362.907	0.0833961	0.180928	0.460935	0.644845	0.99964	Atp6v1f	6	14FF
ENSMUSG00000004296	4.59598	1.46626	0.964707	1.51991	0.128535	0.99964	Il12b	11	14FF
ENSMUSG00000004317	885.034	0.192974	0.183854	1.04961	0.293898	0.99964	Clcn5	X	14FF
ENSMUSG00000004319	2025.29	0.169808	0.184748	0.919135	0.358025	0.99964	Clcn3	8	14FF
ENSMUSG00000004356	1522.12	0.179514	0.18533	0.968622	0.332734	0.99964	Utp20	10	14FF
ENSMUSG00000004359	12.5509	0.347095	0.594665	0.583681	0.559435	0.99964	Spic	10	14FF
ENSMUSG00000004360	85.3973	0.121909	0.407096	0.299461	0.764589	0.99964	9330159F19Rik	10	14FF
ENSMUSG00000004364	1866.96	-0.0435921	0.135648	-0.321362	0.747936	0.99964	Cul3	1	14FR
ENSMUSG00000004371	14.4119	0.125361	0.543757	0.230546	0.817667	0.99964	Il11	7	14FF
ENSMUSG00000004383	572.649	-0.137626	0.212525	-0.647577	0.517259	0.99964	Large1	8	14FR
ENSMUSG00000004393	301.286	0.102334	0.205544	0.497867	0.618578	0.99964	Ddx56	11	14FF
ENSMUSG00000004394	490.462	-0.0945252	0.17537	-0.539003	0.589885	0.99964	Tmed4	11	14FR
ENSMUSG00000004446	148.48	0.0352874	0.210636	0.167528	0.866954	0.99964	Bid	6	14FF
ENSMUSG00000004451	962.871	0.284745	0.205385	1.3864	0.165626	0.99964	Ralb	1	14FF
ENSMUSG00000004455	777.873	0.0681707	0.150526	0.452883	0.650633	0.99964	Ppp1cc	5	14FF
ENSMUSG00000004460	1068.31	0.185146	0.134751	1.37399	0.169446	0.99964	Dnajb11	16	14FF
ENSMUSG00000004462	402.674	0.0911398	0.186894	0.487655	0.625794	0.99964	Tbccd1	16	14FF
ENSMUSG00000004473	53.9427	0.189786	0.371779	0.510481	0.609714	0.99964	Clec11a	7	14FF
ENSMUSG00000004500	268.536	0.0987279	0.165117	0.597926	0.549889	0.99964	Zfp324	7	14FF
ENSMUSG00000004508	491.165	-0.131065	0.228757	-0.572944	0.566682	0.99964	Gab2	7	14FR
ENSMUSG00000004530	3133.03	0.155257	0.124125	1.25081	0.211003	0.99964	Coro1c	5	14FF
ENSMUSG00000004535	8074.01	0.358265	0.237862	1.50619	0.132019	0.99964	Tax1bp1	6	14FF
ENSMUSG00000004540	4.0346	0.388254	0.965404	0.402167	0.687561	0.99964	Psg17	7	14FF
ENSMUSG00000004552	251.084	-0.313032	0.535763	-0.584273	0.559037	0.99964	Ctse	1	14FR
ENSMUSG00000004558	1914.28	0.378377	0.254904	1.48439	0.137705	0.99964	Ndrg2	14	14FF
ENSMUSG00000004561	326.849	-0.210343	0.147114	-1.4298	0.152776	0.99964	Mettl17	14	14FR
ENSMUSG00000004562	1054.85	-0.0819901	0.153892	-0.532777	0.594188	0.99964	Arhgef40	14	14FR
ENSMUSG00000004565	958.44	-0.226746	0.146827	-1.54431	0.122513	0.99964	Pnpla6	8	14FR
ENSMUSG00000004567	565.666	-0.245226	0.143175	-1.71277	0.0867549	0.99964	Mcoln1	8	14FR
ENSMUSG00000004568	1098.16	-0.128452	0.13913	-0.92325	0.355877	0.99964	Arhgef18	8	14FR
ENSMUSG00000004591	2368.68	0.036238	0.148612	0.243843	0.807352	0.99964	Pkn2	3	14FF
ENSMUSG00000004609	264.636	0.150048	0.223324	0.671882	0.501659	0.99964	Cd33	7	14FF
ENSMUSG00000004610	38.1482	-0.577926	0.352639	-1.63886	0.101242	0.99964	Etfb	7	14FR
ENSMUSG00000004612	9.76295	0.545664	0.760308	0.717688	0.47295	0.99964	Nkg7	7	14FF
ENSMUSG00000004626	1109	0.125843	0.1736	0.724902	0.468512	0.99964	Stxbp2	8	14FF
ENSMUSG00000004631	298.586	-0.0941927	0.274649	-0.342956	0.731631	0.99964	Sgce	6	14FR
ENSMUSG00000004633	133.212	-0.396265	0.412443	-0.960776	0.336665	0.99964	Chn2	6	14FR
ENSMUSG00000004637	261.302	-0.119463	0.182371	-0.655055	0.512432	0.99964	Wwox	8	14FR
ENSMUSG00000004642	494.624	0.0383802	0.161947	0.236992	0.812663	0.99964	Slbp	5	14FF
ENSMUSG00000004655	485.04	-0.246954	0.26889	-0.918419	0.358399	0.99964	Aqp1	6	14FR
ENSMUSG00000004661	293.583	-0.169771	0.237736	-0.714116	0.475156	0.99964	Arid3b	9	14FR
ENSMUSG00000004665	768.213	-0.162557	0.196922	-0.825492	0.409093	0.99964	Cnn2	10	14FR
ENSMUSG00000004667	437.032	-0.12739	0.168132	-0.757681	0.448642	0.99964	Polr2e	10	14FR
ENSMUSG00000004677	1498.85	0.0318834	0.129104	0.24696	0.804939	0.99964	Myo9b	8	14FF
ENSMUSG00000004698	213.174	-0.0591878	0.334163	-0.177123	0.859412	0.99964	Hdac9	12	14FR
ENSMUSG00000004707	32.5892	0.0438778	0.476293	0.0921236	0.9266	0.99964	Ly9	1	14FF
ENSMUSG00000004709	100.552	-0.189139	0.241747	-0.782382	0.43399	0.99964	Cd244a	1	14FR
ENSMUSG00000004730	255.527	0.204876	0.223877	0.915127	0.360125	0.99964	Adgre1	17	14FF
ENSMUSG00000004748	79.6295	0.10417	0.284551	0.366085	0.714301	0.99964	Mtfp1	11	14FF
ENSMUSG00000004768	323.17	-0.159343	0.211221	-0.754388	0.450616	0.99964	Rab23	1	14FR
ENSMUSG00000004771	1088.68	0.310161	0.212465	1.45982	0.144338	0.99964	Rab11a	9	14FF
ENSMUSG00000004788	254.799	0.143207	0.221513	0.646495	0.517959	0.99964	Eif2b2	12	14FF
ENSMUSG00000004789	2359.47	0.1956	0.190486	1.02685	0.30449	0.99964	Dlst	12	14FF
ENSMUSG00000004791	13.7216	-0.111606	0.516625	-0.216028	0.828966	0.99964	Pgf	12	14FR
ENSMUSG00000004798	739.784	-0.0942348	0.191424	-0.492284	0.622518	0.99964	Ulk2	11	14FR
ENSMUSG00000004814	5.96794	0.730897	0.818338	0.893149	0.371777	0.99964	Ccl24	5	14FF
ENSMUSG00000004815	567.164	-0.046753	0.189401	-0.246847	0.805027	0.99964	Dgkq	5	14FR
ENSMUSG00000004837	56.7553	-0.0420256	0.319133	-0.131687	0.895232	0.99964	Grap	11	14FR
ENSMUSG00000004843	1292.85	0.0246046	0.133113	0.184839	0.853355	0.99964	Chmp2b	16	14FF
ENSMUSG00000004846	447.028	0.30842	0.177167	1.74084	0.0817112	0.99964	Plod3	5	14FF
ENSMUSG00000004849	639.451	0.337114	0.263028	1.28167	0.19996	0.99964	Ap1s1	5	14FF
ENSMUSG00000004864	1038.12	0.571781	0.323063	1.76988	0.0767476	0.99964	Mapk13	17	14FF
ENSMUSG00000004865	1853.46	-0.00352967	0.122439	-0.028828	0.977002	0.99964	Srpk1	17	14FR
ENSMUSG00000004880	1087.11	0.282385	0.246487	1.14564	0.251944	0.99964	Lbr	1	14FF
ENSMUSG00000004885	5.19729	1.97569	1.41526	1.39599	0.162717	0.99964	Crabp2	3	14FF
ENSMUSG00000004891	347.351	-0.355079	0.349504	-1.01595	0.309652	0.99964	Nes	3	14FR
ENSMUSG00000004892	4.82183	-0.634317	0.900997	-0.704017	0.481422	0.99964	Bcan	3	14FR
ENSMUSG00000004895	538.142	0.0542517	0.140211	0.386928	0.69881	0.99964	Prcc	3	14FF
ENSMUSG00000004896	360.128	-0.230609	0.152442	-1.51277	0.130338	0.99964	Rrnad1	3	14FR
ENSMUSG00000004897	1923.46	0.273393	0.140903	1.94029	0.0523448	0.99964	Hdgf	3	14FF
ENSMUSG00000004929	400.918	0.284494	0.319954	0.88917	0.373912	0.99964	Thop1	10	14FF
ENSMUSG00000004931	245.207	0.258294	0.250938	1.02931	0.303332	0.99964	Apba3	10	14FF
ENSMUSG00000004933	15.832	-0.0954898	0.502948	-0.18986	0.849419	0.99964	Matk	10	14FR
ENSMUSG00000004934	341.031	-0.0309248	0.178499	-0.173249	0.862456	0.99964	Pias4	10	14FR
ENSMUSG00000004936	1263.67	0.262163	0.233147	1.12446	0.260819	0.99964	Map2k1	9	14FF
ENSMUSG00000004937	1069.33	0.1203	0.142663	0.843242	0.399093	0.99964	Sgta	10	14FF
ENSMUSG00000004945	335.351	0.20083	0.212762	0.943919	0.345211	0.99964	Tmem242	17	14FF
ENSMUSG00000004947	225.085	-0.00437642	0.201563	-0.0217124	0.982677	0.99964	Dtx2	5	14FR
ENSMUSG00000004952	1092.71	-0.355058	0.293007	-1.21177	0.2256	0.99964	Rasa4	5	14FR
ENSMUSG00000004961	42.9475	-0.246302	0.38263	-0.643709	0.519764	0.99964	Syt5	7	14FR
ENSMUSG00000004980	5746.85	-0.00572766	0.101582	-0.0563848	0.955035	0.99964	Hnrnpa2b1	6	14FR
ENSMUSG00000004988	97.6449	0.876267	1.45236	0.60334	0.546283	0.99964	Fxyd4	6	14FF
ENSMUSG00000004994	122.924	0.0299802	0.247238	0.12126	0.903485	0.99964	Ccdc130	8	14FF
ENSMUSG00000004996	145.228	-0.342087	0.224849	-1.5214	0.128158	0.99964	Mri1	8	14FR
ENSMUSG00000005034	2617.97	0.302044	0.253016	1.19377	0.232566	0.99964	Prkacb	3	14FF
ENSMUSG00000005043	228.278	-0.13676	0.205423	-0.66575	0.505571	0.99964	Sgsh	11	14FR
ENSMUSG00000005045	147.973	-0.461438	0.250387	-1.8429	0.0653433	0.99964	Chd5	4	14FR
ENSMUSG00000005054	290.822	0.384079	0.200387	1.91668	0.0552782	0.99964	Cstb	10	14FF
ENSMUSG00000005057	48.5679	-0.557647	0.324476	-1.71861	0.0856855	0.99964	Sh2b2	5	14FR
ENSMUSG00000005069	426.537	0.0442975	0.173894	0.254739	0.798925	0.99964	Pex5	6	14FF
ENSMUSG00000005078	242.081	-0.0232793	0.205631	-0.113209	0.909865	0.99964	Jkamp	12	14FR
ENSMUSG00000005087	1377.79	0.0314134	0.233634	0.134455	0.893043	0.99964	Cd44	2	14FF
ENSMUSG00000005089	38.4231	-0.619017	0.4907	-1.2615	0.20713	0.99964	Slc1a2	2	14FR
ENSMUSG00000005102	681.665	-0.159627	0.194432	-0.820995	0.411649	0.99964	Eif2ak4	2	14FR
ENSMUSG00000005103	5111.1	0.207983	0.175733	1.18352	0.236604	0.99964	Wdr1	5	14FF
ENSMUSG00000005107	121.186	-0.143616	0.267685	-0.536512	0.591605	0.99964	Slc2a9	5	14FR
ENSMUSG00000005124	140.432	0.00438461	0.283079	0.015489	0.987642	0.99964	Ccn4	15	14FF
ENSMUSG00000005125	1606.84	-0.184998	0.302834	-0.610889	0.541273	0.99964	Ndrg1	15	14FR
ENSMUSG00000005131	8.30799	0.351714	0.813104	0.432558	0.665336	0.99964	4930550C14Rik	9	14FF
ENSMUSG00000005142	1314.33	-0.00442121	0.133399	-0.0331428	0.973561	0.99964	Man2b1	8	14FR
ENSMUSG00000005148	10739.1	-0.0485019	0.246762	-0.196553	0.844177	0.99964	Klf5	14	14FR
ENSMUSG00000005150	142.906	-0.143767	0.21956	-0.654797	0.512599	0.99964	Wdr83	8	14FR
ENSMUSG00000005161	944.15	0.296378	0.196266	1.51008	0.131023	0.99964	Prdx2	8	14FF
ENSMUSG00000005198	2478.4	0.0615895	0.183063	0.336438	0.736541	0.99964	Polr2a	11	14FF
ENSMUSG00000005204	729.207	0.0549709	0.146007	0.376495	0.706549	0.99964	Senp3	11	14FF
ENSMUSG00000005220	4.71371	-0.0452211	0.928757	-0.0486899	0.961166	0.99964	Corin	5	14FR
ENSMUSG00000005225	1145.46	0.327908	0.237863	1.37856	0.168031	0.99964	Plekha8	6	14FF
ENSMUSG00000005237	61.2278	-0.128901	0.31553	-0.408524	0.682889	0.99964	Dnah2	11	14FR
ENSMUSG00000005251	400.317	-0.00712469	0.186377	-0.0382273	0.969506	0.99964	Ripk4	16	14FR
ENSMUSG00000005262	525.79	0.0469673	0.135302	0.347129	0.728495	0.99964	Ufd1	16	14FF
ENSMUSG00000005267	122.831	-0.0270394	0.207968	-0.130017	0.896553	0.99964	Zfp287	11	14FR
ENSMUSG00000005268	121.587	-0.809548	0.627278	-1.29057	0.196852	0.99964	Prlr	15	14FR
ENSMUSG00000005299	1119.27	0.397002	0.234885	1.6902	0.0909899	0.99964	Letm1	5	14FF
ENSMUSG00000005312	2090.93	0.0293775	0.110689	0.265406	0.790697	0.99964	Ubqln1	13	14FF
ENSMUSG00000005320	325.147	-0.158295	0.190902	-0.829194	0.406994	0.99964	Fgfr4	13	14FR
ENSMUSG00000005338	247.085	0.0194891	0.308614	0.0631503	0.949647	0.99964	Cadm3	1	14FF
ENSMUSG00000005354	1073.5	0.187954	0.160012	1.17462	0.240145	0.99964	Txn2	15	14FF
ENSMUSG00000005355	140.209	0.983333	1.11236	0.884005	0.376694	0.99964	Casp14	10	14FF
ENSMUSG00000005360	40.3256	0.254266	0.441576	0.575815	0.56474	0.99964	Slc1a3	15	14FF
ENSMUSG00000005362	416.989	-0.165257	0.145163	-1.13843	0.254942	0.99964	Crbn	6	14FR
ENSMUSG00000005364	4.29699	-0.551982	0.981752	-0.562241	0.573952	0.99964	Il5ra	6	14FR
ENSMUSG00000005370	530.017	0.0374392	0.156464	0.239284	0.810886	0.99964	Msh6	17	14FF
ENSMUSG00000005371	1362.84	-0.0832187	0.14575	-0.570967	0.568022	0.99964	Fbxo11	17	14FR
ENSMUSG00000005373	340.273	-0.31886	0.212402	-1.50121	0.1333	0.99964	Mlxipl	5	14FR
ENSMUSG00000005374	530.586	0.0310565	0.154415	0.201124	0.840602	0.99964	Tbl2	5	14FF
ENSMUSG00000005378	276.308	0.277989	0.198204	1.40254	0.160754	0.99964	Bud23	5	14FF
ENSMUSG00000005397	4155.93	0.0399746	0.205493	0.19453	0.845761	0.99964	Nid1	13	14FF
ENSMUSG00000005410	536.457	0.402414	0.310924	1.29425	0.195578	0.99964	Mcm5	8	14FF
ENSMUSG00000005413	81.0969	0.103825	0.242027	0.428981	0.667937	0.99964	Hmox1	8	14FF
ENSMUSG00000005417	3784.77	-0.0640096	0.159221	-0.402017	0.687672	0.99964	Mprip	11	14FR
ENSMUSG00000005442	2130.76	-0.0492045	0.150465	-0.327017	0.743655	0.99964	Cic	7	14FR
ENSMUSG00000005447	462.691	0.271006	0.257914	1.05076	0.29337	0.99964	Pafah1b3	7	14FF
ENSMUSG00000005465	38.0815	-0.0413401	0.474826	-0.0870637	0.930621	0.99964	Il27ra	8	14FR
ENSMUSG00000005469	854.293	0.0312444	0.123605	0.252776	0.800441	0.99964	Prkaca	8	14FF
ENSMUSG00000005481	602.501	0.448911	0.274902	1.63298	0.102472	0.99964	Ddx39a	8	14FF
ENSMUSG00000005483	741.142	-0.0744832	0.208885	-0.356575	0.72141	0.99964	Dnajb1	8	14FR
ENSMUSG00000005493	16.9953	-0.0836906	0.540536	-0.154829	0.876956	0.99964	Msh4	3	14FR
ENSMUSG00000005501	651.376	-0.0751489	0.13662	-0.550057	0.58228	0.99964	Usp40	1	14FR
ENSMUSG00000005503	26.9164	-0.127653	0.425599	-0.299937	0.764225	0.99964	Evx1	6	14FR
ENSMUSG00000005505	185.099	0.176538	0.245463	0.719205	0.472015	0.99964	Kbtbd4	2	14FF
ENSMUSG00000005506	2990.48	-0.0121035	0.107509	-0.112582	0.910362	0.99964	Celf1	2	14FR
ENSMUSG00000005510	509.237	-0.0134335	0.194858	-0.0689401	0.945037	0.99964	Ndufs3	2	14FR
ENSMUSG00000005514	1014.48	-0.160885	0.213981	-0.751867	0.452131	0.99964	Por	5	14FR
ENSMUSG00000005533	1803.26	-0.235832	0.210257	-1.12163	0.262018	0.99964	Igf1r	7	14FR
ENSMUSG00000005534	2468.78	-0.190642	0.123813	-1.53976	0.123619	0.99964	Insr	8	14FR
ENSMUSG00000005540	66.304	-0.239015	0.553642	-0.431715	0.665949	0.99964	Fcer2a	8	14FR
ENSMUSG00000005566	1763.4	0.0302318	0.150901	0.200342	0.841213	0.99964	Trim28	7	14FF
ENSMUSG00000005575	812.481	0.22896	0.142924	1.60197	0.109162	0.99964	Ube2m	7	14FF
ENSMUSG00000005580	392.79	-0.0793289	0.187032	-0.424147	0.671459	0.99964	Adcy9	16	14FR
ENSMUSG00000005583	600.962	-0.0691079	0.321744	-0.214791	0.82993	0.99964	Mef2c	13	14FR
ENSMUSG00000005609	1178.31	-0.0247166	0.158162	-0.156274	0.875817	0.99964	Ctr9	7	14FR
ENSMUSG00000005610	13248.1	0.130984	0.133006	0.984793	0.324726	0.99964	Eif4g2	7	14FF
ENSMUSG00000005611	1174.43	-0.0331974	0.239849	-0.13841	0.889917	0.99964	Irag1	7	14FR
ENSMUSG00000005615	1066.04	0.00424051	0.215885	0.0196425	0.984329	0.99964	Pcyt1a	16	14FF
ENSMUSG00000005621	1073.79	0.0529357	0.146749	0.360722	0.718307	0.99964	Zfp592	7	14FF
ENSMUSG00000005625	627.995	0.209927	0.180946	1.16017	0.245981	0.99964	Psmd4	3	14FF
ENSMUSG00000005628	73.8308	-0.043697	0.327952	-0.133242	0.894002	0.99964	Tmod4	3	14FR
ENSMUSG00000005640	70.665	-0.691069	0.614622	-1.12438	0.260852	0.99964	Insrr	3	14FR
ENSMUSG00000005656	695.949	-0.00424401	0.150035	-0.0282867	0.977433	0.99964	Snx6	12	14FR
ENSMUSG00000005674	290.592	0.206419	0.249783	0.826396	0.408579	0.99964	Tomm40l	1	14FF
ENSMUSG00000005677	59.5441	-0.165932	0.524509	-0.316357	0.751732	0.99964	Nr1i3	1	14FR
ENSMUSG00000005682	793.915	-0.146822	0.127738	-1.14939	0.250394	0.99964	Pan2	10	14FR
ENSMUSG00000005683	4704.6	0.59194	0.319784	1.85106	0.0641601	0.99964	Cs	10	14FF
ENSMUSG00000005686	842.962	-0.161224	0.155277	-1.0383	0.299129	0.99964	Ampd3	7	14FR
ENSMUSG00000005687	486.09	-0.0170052	0.152738	-0.111336	0.91135	0.99964	Bcas2	3	14FR
ENSMUSG00000005696	2.95693	0.197643	1.20297	0.164296	0.869498	0.99964	Sh2d1a	X	14FF
ENSMUSG00000005698	1186.42	-0.0881811	0.122392	-0.720482	0.471228	0.99964	Ctcf	8	14FR
ENSMUSG00000005699	31.2007	0.187879	0.390751	0.480816	0.630648	0.99964	Pard6a	8	14FF
ENSMUSG00000005732	368.407	0.122699	0.161717	0.758729	0.448015	0.99964	Ranbp1	16	14FF
ENSMUSG00000005763	15.5258	0.704556	0.546441	1.28935	0.197275	0.99964	Cd247	1	14FF
ENSMUSG00000005774	347.333	0.0296366	0.150512	0.196905	0.843902	0.99964	Rfx5	3	14FF
ENSMUSG00000005779	648.021	0.54324	0.308113	1.76312	0.0778807	0.99964	Psmb4	3	14FF
ENSMUSG00000005802	1192.99	0.286827	0.363092	0.789957	0.429553	0.99964	Slc30a4	2	14FF
ENSMUSG00000005803	2797.89	0.532788	0.319836	1.66582	0.0957501	0.99964	Sqor	2	14FF
ENSMUSG00000005804	497.648	0.0565139	0.232386	0.24319	0.807859	0.99964	Bloc1s6	2	14FF
ENSMUSG00000005813	953.669	0.0964698	0.151735	0.635778	0.524921	0.99964	Metap1	3	14FF
ENSMUSG00000005823	709.427	0.32531	0.189657	1.71526	0.0862976	0.99964	Gpr108	17	14FF
ENSMUSG00000005824	7.40114	0.182671	0.722345	0.252886	0.800357	0.99964	Tnfsf14	17	14FF
ENSMUSG00000005836	775.804	-0.0341424	0.140907	-0.242305	0.808544	0.99964	Gata6	18	14FR
ENSMUSG00000005846	744.435	0.069873	0.158363	0.44122	0.659054	0.99964	Rsl1d1	16	14FF
ENSMUSG00000005871	3767.18	0.0306258	0.105652	0.289873	0.771913	0.99964	Apc	18	14FF
ENSMUSG00000005873	578.173	0.283881	0.17553	1.61728	0.105819	0.99964	Reep5	18	14FF
ENSMUSG00000005881	1045.53	0.0546694	0.133912	0.40825	0.68309	0.99964	Ergic3	2	14FF
ENSMUSG00000005882	460.11	0.209893	0.155899	1.34634	0.178193	0.99964	Uqcc1	2	14FF
ENSMUSG00000005886	1802.54	-0.182535	0.122561	-1.48935	0.136396	0.99964	Ncoa2	1	14FR
ENSMUSG00000005893	1848.33	-0.0197594	0.13101	-0.150824	0.880114	0.99964	Nr2c2	6	14FR
ENSMUSG00000005897	306.849	-0.095237	0.191897	-0.496292	0.619689	0.99964	Nr2c1	10	14FR
ENSMUSG00000005899	455.747	0.121708	0.172173	0.706896	0.479631	0.99964	Smpd4	16	14FF
ENSMUSG00000005907	305.178	-0.137847	0.160865	-0.856907	0.391496	0.99964	Pex1	5	14FR
ENSMUSG00000005936	856.771	-0.0825286	0.116987	-0.705449	0.480531	0.99964	Kctd20	17	14FR
ENSMUSG00000005947	110.792	0.0940696	0.30079	0.312741	0.754477	0.99964	Itgae	11	14FF
ENSMUSG00000005949	399.834	-0.265366	0.294427	-0.901296	0.367431	0.99964	Ctns	11	14FR
ENSMUSG00000005951	145.273	-0.164737	0.221712	-0.74302	0.45747	0.99964	Shpk	11	14FR
ENSMUSG00000005952	5.60613	0.0478445	0.893166	0.0535673	0.95728	0.99964	Trpv1	11	14FF
ENSMUSG00000005958	411.685	-0.0120332	0.163838	-0.0734454	0.941452	0.99964	Ephb3	16	14FR
ENSMUSG00000005968	400.865	-0.27834	0.218362	-1.27468	0.202424	0.99964	Tuft1	3	14FR
ENSMUSG00000005973	507.525	-0.142321	0.25979	-0.54783	0.583808	0.99964	Rcn1	2	14FR
ENSMUSG00000005981	1000.1	0.184845	0.173543	1.06513	0.286819	0.99964	Trap1	16	14FF
ENSMUSG00000005982	624.208	0.0846663	0.132231	0.640289	0.521984	0.99964	Naa60	16	14FF
ENSMUSG00000005983	30.0683	-0.00858848	0.376603	-0.0228051	0.981806	0.99964	1700037C18Rik	16	14FR
ENSMUSG00000005986	43.1967	-0.208316	0.3392	-0.61414	0.539123	0.99964	Ankrd13d	19	14FR
ENSMUSG00000006005	3483.64	-0.108465	0.153862	-0.704946	0.480844	0.99964	Tpr	1	14FR
ENSMUSG00000006010	422.329	0.193565	0.164602	1.17596	0.239612	0.99964	Odr4	1	14FF
ENSMUSG00000006014	4.57131	1.19735	1.24123	0.964643	0.334724	0.99964	Prg4	1	14FF
ENSMUSG00000006019	229.579	0.0639971	0.180272	0.355004	0.722587	0.99964	Dhx34	7	14FF
ENSMUSG00000006021	129.019	0.0734367	0.253692	0.289472	0.77222	0.99964	Kptn	7	14FF
ENSMUSG00000006024	940.359	-0.0387676	0.124462	-0.311481	0.755435	0.99964	Napa	7	14FR
ENSMUSG00000006050	376.103	0.411759	0.214587	1.91884	0.0550045	0.99964	Sra1	18	14FF
ENSMUSG00000006057	1104.02	0.150057	0.191023	0.785543	0.432135	0.99964	Atp5g1	11	14FF
ENSMUSG00000006058	340.746	0.137076	0.185195	0.740172	0.459196	0.99964	Snf8	11	14FF
ENSMUSG00000006095	313.827	0.135226	0.251792	0.537056	0.591229	0.99964	Tbcb	7	14FF
ENSMUSG00000006127	522.103	-0.0841734	0.137908	-0.610361	0.541623	0.99964	Inpp5k	11	14FR
ENSMUSG00000006134	783.21	0.073627	0.145481	0.506096	0.61279	0.99964	Crkl	16	14FF
ENSMUSG00000006154	71.3198	0.088872	0.385261	0.23068	0.817563	0.99964	Eps8l1	7	14FF
ENSMUSG00000006169	2624.45	0.00298797	0.105307	0.0283739	0.977364	0.99964	Clint1	11	14FF
ENSMUSG00000006179	13.0427	1.11275	0.618458	1.79923	0.0719825	0.99964	Prss16	13	14FF
ENSMUSG00000006191	468.437	-0.0793591	0.138138	-0.574491	0.565636	0.99964	Cdkal1	13	14FR
ENSMUSG00000006205	417.074	0.274542	0.284099	0.96636	0.333864	0.99964	Htra1	7	14FF
ENSMUSG00000006215	207.671	0.00774043	0.188288	0.0411095	0.967209	0.99964	Zbtb17	4	14FF
ENSMUSG00000006219	1483.39	0.0672339	0.127757	0.526265	0.598704	0.99964	Fblim1	4	14FF
ENSMUSG00000006235	11.1013	0.0401306	0.700732	0.0572696	0.95433	0.99964	Epor	9	14FF
ENSMUSG00000006241	26.0033	0.293481	0.430323	0.682002	0.495238	0.99964	Ccdc159	9	14FF
ENSMUSG00000006262	2296.53	0.165889	0.152221	1.08979	0.275807	0.99964	Mob1b	5	14FF
ENSMUSG00000006273	1072.3	0.0179018	0.19773	0.0905365	0.927861	0.99964	Atp6v1b2	8	14FF
ENSMUSG00000006276	1371.07	-0.0485007	0.123199	-0.393679	0.693818	0.99964	Eps15l1	8	14FR
ENSMUSG00000006281	2612.43	-0.0180025	0.279487	-0.0644126	0.948642	0.99964	Tep1	14	14FR
ENSMUSG00000006288	383.448	-0.00048527	0.163386	-0.00297008	0.99763	0.99964	Ttc5	14	14FR
ENSMUSG00000006289	256.254	-0.105792	0.196701	-0.537832	0.590693	0.99964	Osgep	14	14FR
ENSMUSG00000006299	883.747	0.0703286	0.16138	0.435794	0.662986	0.99964	Aamp	1	14FF
ENSMUSG00000006301	2463.34	0.221744	0.221728	1.00007	0.317275	0.99964	Tmbim1	1	14FF
ENSMUSG00000006304	3375.54	0.127403	0.142578	0.893565	0.371555	0.99964	Arpc2	1	14FF
ENSMUSG00000006307	1746.67	-0.10443	0.125655	-0.831087	0.405925	0.99964	Kmt2b	7	14FR
ENSMUSG00000006310	8.04054	0.505047	0.713006	0.708334	0.478738	0.99964	Zbtb32	7	14FF
ENSMUSG00000006313	49.7625	-0.146212	0.416792	-0.350804	0.725735	0.99964	Upk1a	7	14FR
ENSMUSG00000006315	328.41	0.231774	0.209641	1.10558	0.268909	0.99964	Tmem147	7	14FF
ENSMUSG00000006333	3408.61	-0.0679625	0.142168	-0.478044	0.632619	0.99964	Rps9	7	14FR
ENSMUSG00000006335	101.978	-0.284788	0.25086	-1.13525	0.256273	0.99964	Tfpt	7	14FR
ENSMUSG00000006342	252.976	0.177898	0.273374	0.650751	0.515207	0.99964	Susd2	10	14FF
ENSMUSG00000006356	395.85	0.115658	0.258069	0.448168	0.654032	0.99964	Crip2	12	14FF
ENSMUSG00000006360	1071.33	0.430598	0.397647	1.08287	0.278868	0.99964	Crip1	12	14FF
ENSMUSG00000006362	670.155	-0.497312	0.29619	-1.67903	0.0931466	0.99964	Cbfa2t3	8	14FR
ENSMUSG00000006369	1138.87	0.047578	0.260755	0.182462	0.85522	0.99964	Fbln1	15	14FF
ENSMUSG00000006373	743.989	-0.193051	0.201819	-0.956557	0.338791	0.99964	Pgrmc1	X	14FR
ENSMUSG00000006378	23.057	0.878239	0.460579	1.90681	0.0565446	0.99964	Gcat	15	14FF
ENSMUSG00000006386	237.337	0.135434	0.269063	0.503352	0.614716	0.99964	Tek	4	14FF
ENSMUSG00000006390	721.859	0.362716	0.240579	1.50768	0.131637	0.99964	Elovl1	4	14FF
ENSMUSG00000006392	322.968	0.128192	0.213998	0.599035	0.54915	0.99964	Med8	4	14FF
ENSMUSG00000006395	139.422	-0.000738657	0.226681	-0.00325858	0.9974	0.99964	Hyi	4	14FR
ENSMUSG00000006411	77.6798	-0.149916	0.514856	-0.291181	0.770913	0.99964	Nectin4	1	14FR
ENSMUSG00000006412	194.859	-0.0292277	0.256949	-0.113749	0.909436	0.99964	Pfdn2	1	14FR
ENSMUSG00000006418	761.211	0.157401	0.155704	1.0109	0.312064	0.99964	Rnf114	2	14FF
ENSMUSG00000006423	571.248	0.055166	0.129319	0.42659	0.669678	0.99964	C330007P06Rik	X	14FF
ENSMUSG00000006435	103.512	-0.523188	0.39975	-1.30879	0.190606	0.99964	Neurl1a	19	14FR
ENSMUSG00000006442	298.421	0.0725453	0.163158	0.444631	0.656586	0.99964	Srm	4	14FF
ENSMUSG00000006445	607.175	0.641887	0.344451	1.86351	0.062391	0.99964	Epha2	4	14FF
ENSMUSG00000006456	869.913	0.0342865	0.126095	0.271911	0.78569	0.99964	Rbm14	19	14FF
ENSMUSG00000006462	12.1149	0.50881	0.57075	0.891474	0.372675	0.99964	A530013C23Rik	2	14FF
ENSMUSG00000006463	184.996	0.368416	0.210508	1.75013	0.0800964	0.99964	Zdhhc24	19	14FF
ENSMUSG00000006464	112.037	-0.360719	0.245583	-1.46883	0.14188	0.99964	Bbs1	19	14FR
ENSMUSG00000006471	101.106	0.0255654	0.253881	0.100698	0.91979	0.99964	Ndor1	2	14FF
ENSMUSG00000006476	709.592	-0.00200524	0.134452	-0.0149142	0.988101	0.99964	Nsmf	2	14FR
ENSMUSG00000006494	1068.11	0.389173	0.276204	1.40901	0.158832	0.99964	Pdk1	2	14FF
ENSMUSG00000006498	4020.99	0.0447732	0.10975	0.407957	0.683305	0.99964	Ptbp1	10	14FF
ENSMUSG00000006519	357.76	0.0154341	0.150498	0.102554	0.918317	0.99964	Cyba	8	14FF
ENSMUSG00000006522	23.6946	0.557201	0.442618	1.25887	0.208076	0.99964	Itih3	14	14FF
ENSMUSG00000006526	250.804	-0.0715591	0.189185	-0.37825	0.705245	0.99964	Stimate	14	14FR
ENSMUSG00000006527	464.406	-0.0284352	0.15272	-0.186192	0.852294	0.99964	Sfmbt1	14	14FR
ENSMUSG00000006538	999.074	-0.250642	0.213527	-1.17382	0.240468	0.99964	Ihh	1	14FR
ENSMUSG00000006542	8.36867	0.746164	0.750135	0.994707	0.319879	0.99964	Prkag3	1	14FF
ENSMUSG00000006546	3.18293	-0.277279	1.09909	-0.252281	0.800824	0.99964	Cryba2	1	14FR
ENSMUSG00000006567	45.0953	0.266645	0.636457	0.418952	0.675251	0.99964	Atp7b	8	14FF
ENSMUSG00000006575	54.5442	-0.473854	0.293449	-1.61478	0.106359	0.99964	Rundc3a	11	14FR
ENSMUSG00000006576	192.805	-0.382379	0.295256	-1.29507	0.195295	0.99964	Slc4a3	1	14FR
ENSMUSG00000006585	203.98	0.520117	0.382294	1.36051	0.173667	0.99964	Cdt1	8	14FF
ENSMUSG00000006586	288.128	-0.331822	0.297788	-1.11429	0.265156	0.99964	Runx1t1	4	14FR
ENSMUSG00000006587	10.8735	-1.15598	0.648798	-1.78173	0.074793	0.99964	Snai3	8	14FR
ENSMUSG00000006589	623.171	0.0438213	0.235469	0.186102	0.852365	0.99964	Aprt	8	14FF
ENSMUSG00000006599	756.269	0.0281795	0.14804	0.190351	0.849034	0.99964	Gtf2h1	7	14FF
ENSMUSG00000006611	111.097	0.187165	0.245678	0.761831	0.446161	0.99964	Hfe	13	14FF
ENSMUSG00000006638	164.263	0.104543	0.224498	0.465672	0.64145	0.99964	Abhd1	5	14FF
ENSMUSG00000006642	61.2477	1.07352	0.674577	1.59139	0.111521	0.99964	Tcf23	5	14FF
ENSMUSG00000006651	209.939	-0.258053	0.295173	-0.87424	0.381987	0.99964	Aplp1	7	14FR
ENSMUSG00000006673	1487.71	-0.0312015	0.122628	-0.25444	0.799156	0.99964	Qrich1	9	14FR
ENSMUSG00000006675	42.7036	-0.191761	0.359873	-0.532858	0.594132	0.99964	P4htm	9	14FR
ENSMUSG00000006676	1646.11	-0.0286232	0.111194	-0.257416	0.796857	0.99964	Usp19	9	14FR
ENSMUSG00000006678	455.106	0.0787855	0.156345	0.503922	0.614317	0.99964	Pola1	X	14FF
ENSMUSG00000006699	3779.3	0.201294	0.136394	1.47583	0.13999	0.99964	Cdc42	4	14FF
ENSMUSG00000006705	401.629	-0.0338835	0.153547	-0.220673	0.825347	0.99964	Pknox1	17	14FR
ENSMUSG00000006711	20.3533	-0.129918	0.491834	-0.264149	0.791665	0.99964	D130043K22Rik	13	14FR
ENSMUSG00000006715	142.745	0.428162	0.354601	1.20745	0.227259	0.99964	Gmnn	13	14FF
ENSMUSG00000006717	132.549	0.0440106	0.217497	0.20235	0.839643	0.99964	Acot13	13	14FF
ENSMUSG00000006720	26.5719	-0.31574	0.438664	-0.719777	0.471662	0.99964	Zfp184	13	14FR
ENSMUSG00000006724	10.6241	-0.191818	0.595916	-0.321887	0.747538	0.99964	Cyp27b1	10	14FR
ENSMUSG00000006728	1111.9	-0.0190947	0.13401	-0.142487	0.886695	0.99964	Cdk4	10	14FR
ENSMUSG00000006731	484.448	-0.655965	0.861437	-0.761478	0.446372	0.99964	B4galnt1	10	14FR
ENSMUSG00000006732	191.242	0.000537153	0.222932	0.00240949	0.998077	0.99964	Mettl1	10	14FF
ENSMUSG00000006736	574.266	0.275252	0.165234	1.66583	0.0957469	0.99964	Tspan31	10	14FF
ENSMUSG00000006740	4263.77	0.0929228	0.147359	0.630588	0.52831	0.99964	Kif5b	18	14FF
ENSMUSG00000006763	218.112	0.110035	0.16691	0.659247	0.509737	0.99964	Saal1	7	14FF
ENSMUSG00000006777	17.0603	0.813366	0.590145	1.37825	0.168127	0.99964	Krt23	11	14FF
ENSMUSG00000006782	358.877	0.304066	0.178251	1.70583	0.0880403	0.99964	Cnp	11	14FF
ENSMUSG00000006784	7.59088	-0.373758	0.704933	-0.530203	0.595971	0.99964	Odad4	11	14FR
ENSMUSG00000006800	629.275	0.278826	0.276098	1.00988	0.312551	0.99964	Sulf2	2	14FF
ENSMUSG00000006818	1339.78	0.189084	0.171254	1.10411	0.269544	0.99964	Sod2	17	14FF
ENSMUSG00000006850	124.015	-0.20404	0.217152	-0.939617	0.347414	0.99964	Tmco6	18	14FR
ENSMUSG00000006906	442.577	0.183409	0.160028	1.1461	0.251754	0.99964	Stambp	6	14FF
ENSMUSG00000006920	789.842	-0.0656956	0.126456	-0.519515	0.603402	0.99964	Ezh1	11	14FR
ENSMUSG00000006930	140.474	-0.0869605	0.246973	-0.352106	0.724759	0.99964	Hap1	11	14FR
ENSMUSG00000006931	102.749	0.190141	0.235581	0.807115	0.4196	0.99964	P3h4	11	14FF
ENSMUSG00000006932	8643.31	0.125946	0.158889	0.792664	0.427974	0.99964	Ctnnb1	9	14FF
ENSMUSG00000006941	215.287	0.0303756	0.206565	0.147051	0.883091	0.99964	Eif1b	9	14FF
ENSMUSG00000006958	68.115	0.273914	0.394682	0.694011	0.487675	0.99964	Chrd	16	14FF
ENSMUSG00000006998	1615.35	0.311202	0.22927	1.35736	0.174667	0.99964	Psmd2	16	14FF
ENSMUSG00000007021	32.7041	-0.152963	0.52858	-0.289385	0.772287	0.99964	Syngr3	17	14FR
ENSMUSG00000007030	20.0107	0.620327	0.557348	1.113	0.26571	0.99964	Vwa7	17	14FF
ENSMUSG00000007033	6.03091	0.389281	0.972692	0.40021	0.689002	0.99964	Hspa1l	17	14FF
ENSMUSG00000007034	3363.3	0.0459189	0.225697	0.203453	0.838781	0.99964	Slc44a4	17	14FF
ENSMUSG00000007035	106.788	0.725657	0.378279	1.91831	0.0550711	0.99964	Msh5	17	14FF
ENSMUSG00000007036	693.057	-0.0573774	0.19334	-0.29677	0.766642	0.99964	Abhd16a	17	14FR
ENSMUSG00000007038	1592.14	-0.507458	0.299655	-1.69347	0.0903654	0.99964	Neu1	17	14FR
ENSMUSG00000007039	142.139	-0.458621	0.298122	-1.53836	0.123959	0.99964	Ddah2	17	14FR
ENSMUSG00000007050	164.473	0.33607	0.33759	0.995498	0.319494	0.99964	Lsm2	17	14FF
ENSMUSG00000007080	371.248	0.433509	0.321027	1.35038	0.176894	0.99964	Pole	5	14FF
ENSMUSG00000007097	539.879	0.258672	0.368818	0.701354	0.483082	0.99964	Atp1a2	1	14FF
ENSMUSG00000007107	7.88316	-1.23591	1.15356	-1.07139	0.283995	0.99964	Atp1a4	1	14FR
ENSMUSG00000007216	68.9736	0.0606652	0.378845	0.160132	0.872777	0.99964	Zfp775	6	14FF
ENSMUSG00000007279	155.18	-0.27027	0.415038	-0.651192	0.514922	0.99964	Scube2	7	14FR
ENSMUSG00000007338	314.892	0.135064	0.216528	0.62377	0.532778	0.99964	Mrpl49	19	14FF
ENSMUSG00000007379	69.4317	-0.0741382	0.308276	-0.240493	0.809948	0.99964	Dennd2c	3	14FR
ENSMUSG00000007411	1741.32	-0.142704	0.140015	-1.0192	0.308108	0.99964	Mark3	12	14FR
ENSMUSG00000007415	724.355	0.0688422	0.142688	0.482467	0.629474	0.99964	Gatad1	5	14FF
ENSMUSG00000007440	2.98171	0.564071	1.27048	0.443982	0.657056	0.99964	Pcdha11	18	14FF
ENSMUSG00000007458	1849.5	0.126036	0.131723	0.956828	0.338654	0.99964	M6pr	6	14FF
ENSMUSG00000007476	372.998	0.0828287	0.188743	0.438845	0.660774	0.99964	Lrrc8a	2	14FF
ENSMUSG00000007480	2.8581	0.494675	1.75515	0.281842	0.778065	0.99964	Mc5r	18	14FF
ENSMUSG00000007564	2133.26	0.0418613	0.204942	0.20426	0.838151	0.99964	Ppp2r1a	17	14FF
ENSMUSG00000007570	180.554	-0.0362793	0.195451	-0.185619	0.852744	0.99964	Fance	17	14FR
ENSMUSG00000007589	323.039	0.377271	0.254842	1.48041	0.138763	0.99964	Tinf2	14	14FF
ENSMUSG00000007591	37.1033	0.0764298	0.39755	0.192252	0.847545	0.99964	Tssk4	14	14FF
ENSMUSG00000007603	371.607	-0.0222538	0.206725	-0.10765	0.914273	0.99964	Dus3l	17	14FR
[truncated: 22,193 more rows]
