# Supplementary material for: Maternal diet and gut microbiome composition modulate early‐life immune development
Source: EMBO Mol Med. 2023 Jun 6;15(8):e17241. doi: 10.15252/emmm.202217241 (PMC10405054; doi:10.15252/emmm.202217241)
Supplement: Supplementary file 7 — Dataset EV6 [file EMMM-15-e17241-s009.xlsx]

## Sheet: Dataset EV6
Dataset EV6	Differential enrichment analysis using DESeq2 for 14SM fiber-rich and 13SM fiber-rich contrasts.
ensembl_gene_id	baseMean	log2FoldChange	lfcSE	stat	pvalue	padj	external_gene_name	chromosome_name	Enriched in
ENSMUSG00000083327	212.717	-2.62505	0.172265	-15.2385	1.96421e-52	4.21302e-48	Vcp-rs	X	14FR
ENSMUSG00000023764	717.465	-1.053	0.115759	-9.09654	9.32545e-20	1.00011e-15	Sfi1	11	14FR
ENSMUSG00000091478	131.089	1.14964	0.174786	6.57741	4.78698e-11	3.42253e-07	Gm10039	11	13FR
ENSMUSG00000098702	89.4647	1.29842	0.216844	5.9878	2.12697e-09	1.14054e-05	1500015A07Rik	18	13FR
ENSMUSG00000064368	1546.47	-1.31146	0.222925	-5.88297	4.02957e-09	1.69164e-05	mt-Nd6	MT	14FR
ENSMUSG00000047040	1483.7	0.604729	0.103261	5.85633	4.73208e-09	1.69164e-05	Prr15l	11	13FR
ENSMUSG00000102249	8.10964	-6.64896	1.16624	-5.7012	1.18966e-08	3.64527e-05	4930423C22Rik	12	14FR
ENSMUSG00000060639	256.747	1.26085	0.222337	5.67089	1.42061e-08	3.80884e-05	H4c9	13	13FR
ENSMUSG00000030329	115.63	-1.52771	0.275412	-5.54702	2.90587e-08	6.92534e-05	Pianp	6	14FR
ENSMUSG00000042628	802.346	0.49841	0.0924754	5.38965	7.0594e-08	0.000151417	Zfyve1	12	13FR
ENSMUSG00000062991	377.716	-0.61328	0.114756	-5.34419	9.08239e-08	0.000168563	Nrg1	8	14FR
ENSMUSG00000081824	50.4229	2.09222	0.391995	5.33737	9.43056e-08	0.000168563	Ndufs5-ps	16	13FR
ENSMUSG00000074896	37.1666	3.13701	0.590676	5.31088	1.09095e-07	0.000176667	Ifit3	19	13FR
ENSMUSG00000029797	432.107	0.99063	0.186884	5.30077	1.15313e-07	0.000176667	Sspo	6	13FR
ENSMUSG00000087611	9.00643	-6.06361	1.17982	-5.13942	2.75583e-07	0.000394065	4930458D05Rik	5	14FR
ENSMUSG00000082329	62.5795	1.90624	0.372754	5.11394	3.1551e-07	0.000422961	Gm14287	2	13FR
ENSMUSG00000100890	5.72719	-6.14934	1.20534	-5.10176	3.36507e-07	0.000424573	1700085C21Rik	12	14FR
ENSMUSG00000069308	38.3963	2.35329	0.463505	5.07717	3.83105e-07	0.000456512	H2bc22	13	13FR
ENSMUSG00000061232	1919.92	0.978934	0.194154	5.04206	4.60548e-07	0.00051991	H2-K1	17	13FR
ENSMUSG00000029657	871.49	-0.648057	0.131829	-4.91588	8.83863e-07	0.000904663	Hsph1	5	14FR
ENSMUSG00000018659	313.196	0.66627	0.135546	4.91546	8.85725e-07	0.000904663	Pnpo	11	13FR
ENSMUSG00000087150	77.0264	2.1601	0.441243	4.89549	9.80616e-07	0.000956056	BC064078	6	13FR
ENSMUSG00000024966	797.418	-0.418899	0.088878	-4.71319	2.43866e-06	0.00227421	Stip1	19	14FR
ENSMUSG00000070522	12.5817	4.49439	0.968841	4.63893	3.50222e-06	0.00312996	Gm6505	3	13FR
ENSMUSG00000060716	1195.16	0.751416	0.162664	4.61945	3.84761e-06	0.00330109	Plekhh1	12	13FR
ENSMUSG00000079339	444.987	2.34978	0.529504	4.43769	9.09283e-06	0.00722341	Ifit1bl1	19	13FR
ENSMUSG00000021062	883.915	0.591131	0.133115	4.44077	8.96363e-06	0.00722341	Rab15	12	13FR
ENSMUSG00000024597	10342	0.494726	0.11272	4.38899	1.13879e-05	0.00872351	Slc12a2	18	13FR
ENSMUSG00000057666	4177.52	0.598515	0.137031	4.36772	1.25549e-05	0.0092859	Gapdh	6	13FR
ENSMUSG00000067869	21.0897	2.5091	0.576395	4.35308	1.34236e-05	0.00928783	Tcea1-ps1	15	13FR
ENSMUSG00000029167	662.044	0.805779	0.185023	4.35503	1.33048e-05	0.00928783	Ppargc1a	5	13FR
ENSMUSG00000058357	26.9892	-1.67703	0.386696	-4.33682	1.44557e-05	0.0096894	Gm6612	15	14FR
ENSMUSG00000093805	91.3212	1.6301	0.376601	4.32845	1.50163e-05	0.00976014	Gal3st2b	1	13FR
ENSMUSG00000067212	432.473	1.51048	0.349768	4.31853	1.57071e-05	0.00990885	H2-T23	17	13FR
ENSMUSG00000014543	6.83039	-4.90363	1.1427	-4.29128	1.77645e-05	0.0105842	Klra17	6	14FR
ENSMUSG00000030189	1335.46	-0.408478	0.0950584	-4.29713	1.73027e-05	0.0105842	Ybx3	6	14FR
ENSMUSG00000095041	1123.27	-0.719265	0.169247	-4.2498	2.13961e-05	0.0124034	NA	NA	14FR
ENSMUSG00000105762	65.5871	1.36056	0.324654	4.19081	2.77955e-05	0.0152868	Gm43605	5	13FR
ENSMUSG00000067365	213.801	0.559987	0.133562	4.1927	2.75651e-05	0.0152868	Tmem128	5	13FR
ENSMUSG00000079343	18.5287	-2.20721	0.52896	-4.17274	3.00962e-05	0.0161383	C1s2	6	14FR
ENSMUSG00000042501	90.058	-0.914604	0.221024	-4.13803	3.50298e-05	0.0183257	Cpa6	1	14FR
ENSMUSG00000020358	2130.65	-0.42987	0.104112	-4.12892	3.64474e-05	0.0186133	Hnrnpab	11	14FR
ENSMUSG00000011257	822.369	-0.341326	0.0843955	-4.04436	5.24667e-05	0.0261711	Pabpc4	4	14FR
ENSMUSG00000105622	51.6977	1.03494	0.257921	4.01262	6.00475e-05	0.0292718	Gm42615	5	13FR
ENSMUSG00000057400	22.6051	2.03189	0.507756	4.00171	6.28868e-05	0.0295232	Ces1c	8	13FR
ENSMUSG00000028211	2210.47	0.704384	0.176092	4.0001	6.33161e-05	0.0295232	Trp53inp1	4	13FR
ENSMUSG00000022476	159.554	-0.71643	0.180863	-3.96117	7.45844e-05	0.0340375	Polr3h	15	14FR
ENSMUSG00000094655	48.1411	2.11381	0.53555	3.947	7.91372e-05	0.0353628	NA	NA	13FR
ENSMUSG00000028484	435.342	-0.472008	0.120424	-3.91956	8.87096e-05	0.0381256	Psip1	4	14FR
ENSMUSG00000073889	394.336	0.547393	0.139843	3.91434	9.06525e-05	0.0381256	Il11ra1	4	13FR
ENSMUSG00000034353	307.614	0.467534	0.119389	3.91604	9.00147e-05	0.0381256	Ramp1	1	13FR
ENSMUSG00000073403	29.8019	-1.34678	0.345136	-3.90216	9.53369e-05	0.0385827	Gm10499	17	14FR
ENSMUSG00000031431	770.42	0.454752	0.116513	3.90303	9.49943e-05	0.0385827	Tsc22d3	X	13FR
ENSMUSG00000112030	6.6897	5.05937	1.30278	3.88351	0.000102959	0.0408956	Gm35189	12	13FR
ENSMUSG00000096349	361.326	3.84779	0.995687	3.86446	0.000111335	0.0431998	NA	NA	13FR
ENSMUSG00000075296	64.0225	0.988462	0.255992	3.86129	0.000112788	0.0431998	Aldh3b2	19	13FR
ENSMUSG00000019970	3376.68	0.706144	0.184675	3.82371	0.000131456	0.0494666	Sgk1	10	13FR
ENSMUSG00000026490	1743.96	-0.519024	0.137173	-3.78371	0.000154509	0.0571392	Cdc42bpa	1	14FR
ENSMUSG00000022227	98.5158	-0.928014	0.245903	-3.77391	0.000160709	0.0584246	Mcpt1	14	14FR
ENSMUSG00000031981	730.902	0.609565	0.162695	3.74667	0.000179196	0.0640595	Capn9	8	13FR
ENSMUSG00000107658	12.7927	2.19393	0.590175	3.71743	0.000201262	0.0706042	Gm44958	6	13FR
ENSMUSG00000074715	1571.45	0.654669	0.176275	3.7139	0.000204087	0.0706042	Ccl28	13	13FR
ENSMUSG00000036856	155.667	-0.851884	0.230122	-3.70188	0.000214008	0.0728613	Wnt4	4	14FR
ENSMUSG00000026492	169.725	0.618436	0.167281	3.69698	0.000218182	0.0731217	Tfb2m	1	13FR
ENSMUSG00000013698	703.24	-0.452695	0.122798	-3.68651	0.000227354	0.0737928	Pea15a	1	14FR
ENSMUSG00000078684	116.962	1.72042	0.466149	3.69071	0.00022363	0.0737928	5830417I10Rik	3	13FR
ENSMUSG00000036078	1332.93	0.417739	0.113424	3.683	0.000230506	0.0737928	Sigmar1	4	13FR
ENSMUSG00000036073	448.156	0.458989	0.125056	3.67028	0.000242288	0.076424	Galt	4	13FR
ENSMUSG00000044359	275.606	0.695033	0.190748	3.64372	0.000268726	0.083535	P2ry4	X	13FR
ENSMUSG00000031954	381.467	-0.513425	0.141475	-3.62908	0.000284432	0.087154	Cfdp1	8	14FR
ENSMUSG00000098912	11.9408	3.36769	0.929733	3.62221	0.000292097	0.088242	1500004A13Rik	3	13FR
ENSMUSG00000025364	802.358	-0.401482	0.112284	-3.57559	0.000349435	0.0981704	Pa2g4	10	14FR
ENSMUSG00000028410	1259.11	-0.354397	0.0990269	-3.5788	0.00034518	0.0981704	Dnaja1	4	14FR
ENSMUSG00000030351	34.8025	-1.34411	0.374446	-3.58959	0.000331202	0.0981704	Tspan11	6	14FR
ENSMUSG00000099032	23.5734	-3.16339	0.888547	-3.56018	0.000370599	0.0981704	Tcf24	1	14FR
ENSMUSG00000110170	54.8505	-0.89178	0.250491	-3.56013	0.00037067	0.0981704	St6galnac2	11	14FR
ENSMUSG00000117327	21.9317	-1.29971	0.365078	-3.56009	0.000370731	0.0981704	Gm6467	16	14FR
ENSMUSG00000113769	13.4947	1.84924	0.519051	3.56273	0.00036702	0.0981704	5033406O09Rik	12	13FR
ENSMUSG00000028255	52056.6	1.09725	0.306812	3.57628	0.000348513	0.0981704	Clca1	3	13FR
ENSMUSG00000078700	110.008	0.925619	0.259613	3.56537	0.000363338	0.0981704	D030028A08Rik	11	13FR
ENSMUSG00000034584	897.002	0.573327	0.160544	3.57115	0.000355413	0.0981704	Exph5	9	13FR
ENSMUSG00000040026	18.5879	-3.25934	0.92625	-3.51886	0.000433409	0.112885	Saa3	7	14FR
ENSMUSG00000006360	1299.59	0.962366	0.27365	3.51677	0.000436824	0.112885	Crip1	12	13FR
ENSMUSG00000022676	161.669	-0.806755	0.229625	-3.51336	0.000442478	0.112985	Snai2	16	14FR
ENSMUSG00000091345	805.791	-0.956286	0.272746	-3.50614	0.000454656	0.114728	Col6a5	9	14FR
ENSMUSG00000049691	44.8763	-1.49428	0.426601	-3.50275	0.000460475	0.114846	Nkx3-2	5	14FR
ENSMUSG00000024529	1007.54	-0.527035	0.151727	-3.47358	0.000513571	0.125177	Lox	18	14FR
ENSMUSG00000066551	1244.93	-0.296226	0.0852117	-3.47636	0.000508277	0.125177	Hmgb1	5	14FR
ENSMUSG00000097080	38.9344	1.26191	0.363733	3.46932	0.000521777	0.125748	1700086O06Rik	18	13FR
ENSMUSG00000002565	2328.62	0.772835	0.223968	3.45066	0.000559228	0.133276	Scin	12	13FR
ENSMUSG00000026778	70.0626	-1.04643	0.303739	-3.44517	0.000570694	0.134185	Prkcq	2	14FR
ENSMUSG00000060487	211.576	-0.48983	0.142273	-3.44288	0.000575552	0.134185	Samd5	10	14FR
ENSMUSG00000015176	560.668	-0.394823	0.115176	-3.428	0.000608037	0.140166	Nolc1	19	14FR
ENSMUSG00000027350	285.117	-0.993972	0.290435	-3.42236	0.00062081	0.140166	Chgb	2	14FR
ENSMUSG00000053168	71.6509	1.58039	0.461566	3.42396	0.000617153	0.140166	9030619P08Rik	15	13FR
ENSMUSG00000079523	1182.71	-0.673563	0.197541	-3.40974	0.000650243	0.145282	Tmsb10	6	14FR
ENSMUSG00000024131	605.716	-1.12319	0.330949	-3.39386	0.000689153	0.152388	Slc3a1	17	14FR
ENSMUSG00000087775	301.32	-0.582455	0.172117	-3.38407	0.000714205	0.156316	Rprl2	3	14FR
ENSMUSG00000062937	118.197	-0.676155	0.200252	-3.37652	0.000734095	0.157553	Mtap	4	14FR
ENSMUSG00000105442	46.6249	0.884155	0.261867	3.37635	0.000734549	0.157553	Gm42614	5	13FR
ENSMUSG00000027422	3165.83	-0.319631	0.094974	-3.36546	0.000764154	0.162281	Rrbp1	2	14FR
ENSMUSG00000113183	51.2054	-0.872059	0.259705	-3.35788	0.000785428	0.16356	Gm47664	13	14FR
ENSMUSG00000026094	1336.46	0.588262	0.175185	3.35795	0.00078524	0.16356	Stk17b	1	13FR
ENSMUSG00000073676	559.943	-0.507619	0.1518	-3.344	0.000825808	0.170315	Hspe1	1	14FR
ENSMUSG00000042082	425.897	-0.375039	0.112518	-3.33316	0.000858664	0.174992	Arsb	13	14FR
ENSMUSG00000056032	197.946	2.31864	0.696042	3.33117	0.000864804	0.174992	BC018473	11	13FR
ENSMUSG00000090877	403.343	-0.662941	0.199608	-3.32121	0.00089627	0.178001	Hspa1b	17	14FR
ENSMUSG00000026380	4550.84	0.746844	0.224739	3.32316	0.000890025	0.178001	Tfcp2l1	1	13FR
ENSMUSG00000027870	2844.62	0.645548	0.194833	3.31333	0.000921913	0.181414	Hao2	3	13FR
ENSMUSG00000001525	2915.06	-0.352243	0.106869	-3.29603	0.00098063	0.182452	Tubb5	17	14FR
ENSMUSG00000020676	87.1798	-0.714975	0.217356	-3.28943	0.00100392	0.182452	Ccl11	11	14FR
ENSMUSG00000034528	150.561	-4.05204	1.2255	-3.30643	0.000944933	0.182452	Hsd17b13	5	14FR
ENSMUSG00000043099	270.833	-0.623058	0.189546	-3.2871	0.00101225	0.182452	Hic1	11	14FR
ENSMUSG00000063564	218.977	-1.14963	0.349449	-3.28985	0.00100241	0.182452	Col23a1	11	14FR
ENSMUSG00000078706	2406.32	-0.961833	0.292217	-3.2915	0.000996528	0.182452	Gm53	11	14FR
ENSMUSG00000019718	48.904	1.0228	0.309265	3.30721	0.000942309	0.182452	L3hypdh	12	13FR
ENSMUSG00000052428	524.847	0.543393	0.164678	3.29974	0.000967761	0.182452	Tmco1	1	13FR
ENSMUSG00000074794	1149.96	0.437387	0.132779	3.29409	0.000987424	0.182452	Arrdc3	13	13FR
ENSMUSG00000063015	2456.96	0.351795	0.106652	3.29854	0.000971903	0.182452	Ccni	5	13FR
ENSMUSG00000037172	920.393	0.555847	0.169463	3.28004	0.00103791	0.185517	Dennd11	6	13FR
ENSMUSG00000029623	494.816	-0.553835	0.169043	-3.27629	0.00105181	0.186449	Pdap1	5	14FR
ENSMUSG00000089235	144.292	-0.65201	0.200154	-3.25754	0.00112382	0.194764	Gm23119	18	14FR
ENSMUSG00000059991	16.9263	1.43796	0.441499	3.257	0.00112596	0.194764	Nptx2	5	13FR
ENSMUSG00000105872	59.3951	0.805191	0.246881	3.26145	0.00110842	0.194764	Gm9515	3	13FR
ENSMUSG00000031939	947.113	-0.302629	0.0930338	-3.25289	0.00114238	0.196024	Taf1d	9	14FR
ENSMUSG00000054252	504.216	0.512197	0.157979	3.24219	0.00118616	0.201921	Fgfr3	5	13FR
ENSMUSG00000028639	2251.85	-0.480027	0.149014	-3.22135	0.0012759	0.212378	Ybx1	4	14FR
ENSMUSG00000067547	38.1618	-1.51581	0.470076	-3.22461	0.00126147	0.212378	Gm7666	15	14FR
ENSMUSG00000031891	2208.75	0.436101	0.135392	3.22103	0.0012773	0.212378	Hsd11b2	8	13FR
ENSMUSG00000068184	74.0609	-0.78886	0.245347	-3.21529	0.00130315	0.215009	Ndufaf2	13	14FR
ENSMUSG00000027188	243.248	0.534883	0.167088	3.20122	0.00136848	0.224065	Pamr1	2	13FR
ENSMUSG00000045672	630.857	-0.639172	0.200271	-3.19154	0.00141516	0.229953	Col27a1	4	14FR
ENSMUSG00000086693	6.08963	2.9356	0.929083	3.15968	0.00157944	0.252816	A730081D07Rik	13	13FR
ENSMUSG00000043384	543.85	-0.340832	0.107829	-3.16086	0.00157304	0.252816	Gprasp1	X	14FR
ENSMUSG00000013415	69.2501	-2.67269	0.847404	-3.15398	0.00161063	0.254017	Igf2bp1	11	14FR
ENSMUSG00000028452	2133.48	0.337171	0.10689	3.15438	0.00160837	0.254017	Vcp	4	13FR
ENSMUSG00000026489	343.387	0.486291	0.154309	3.15141	0.00162487	0.254393	Coq8a	1	13FR
ENSMUSG00000057777	288.119	-1.14408	0.364188	-3.14145	0.00168113	0.259413	Mab21l2	3	14FR
ENSMUSG00000084939	184.219	-0.857836	0.27304	-3.14179	0.00167918	0.259413	Gm830	4	14FR
ENSMUSG00000025980	2137.11	-0.338318	0.108233	-3.12584	0.00177297	0.268124	Hspd1	1	14FR
ENSMUSG00000085651	39.4619	1.21378	0.388696	3.12269	0.00179204	0.268124	Gm11695	11	13FR
ENSMUSG00000037921	482.845	0.819635	0.262588	3.12138	0.00180007	0.268124	Ddx60	8	13FR
ENSMUSG00000021125	254.866	0.708777	0.227049	3.12169	0.00179816	0.268124	Arg2	12	13FR
ENSMUSG00000021687	1192.2	0.475203	0.151931	3.12774	0.00176154	0.268124	Scamp1	13	13FR
ENSMUSG00000101174	38.986	-2.00303	0.643797	-3.11127	0.00186284	0.27556	Hoxd4	2	14FR
ENSMUSG00000112287	29.8678	-1.42148	0.457508	-3.107	0.00188994	0.275764	Gm47024	10	14FR
ENSMUSG00000036114	158.483	0.462417	0.148811	3.10741	0.00188733	0.275764	Rpp25l	4	13FR
ENSMUSG00000104420	51.2944	-0.89604	0.28866	-3.10414	0.00190836	0.27657	E230020A03Rik	7	14FR
ENSMUSG00000089789	14.0159	-2.65484	0.856363	-3.10013	0.00193433	0.276597	Rdh1	10	14FR
ENSMUSG00000006641	502.81	0.375229	0.120976	3.10169	0.00192422	0.276597	Slc5a6	5	13FR
ENSMUSG00000026701	1545.1	0.567673	0.183659	3.09091	0.00199546	0.283447	Prdx6	1	13FR
ENSMUSG00000028851	313.048	-0.494323	0.161445	-3.06187	0.00219961	0.302698	Nudc	4	14FR
ENSMUSG00000038587	804.413	-0.780252	0.254851	-3.0616	0.00220154	0.302698	Akap12	10	14FR
ENSMUSG00000045680	320.532	-0.517667	0.168745	-3.06774	0.00215681	0.302698	Tcf21	10	14FR
ENSMUSG00000068882	1052.85	-0.275111	0.0896932	-3.06724	0.00216046	0.302698	Ssb	2	14FR
ENSMUSG00000060615	772.836	1.51057	0.492919	3.06455	0.00217996	0.302698	Ang4	14	13FR
ENSMUSG00000063531	153.158	-0.530891	0.173615	-3.05786	0.00222927	0.304558	Sema3e	5	14FR
ENSMUSG00000032492	114.237	-0.557915	0.182621	-3.05505	0.00225024	0.305478	Pth1r	9	14FR
ENSMUSG00000043592	191.147	-0.541826	0.177535	-3.05194	0.00227367	0.306717	Unc5cl	17	14FR
ENSMUSG00000114945	22.7372	1.32728	0.435922	3.04476	0.00232864	0.312168	Gm48265	13	13FR
ENSMUSG00000089809	393.989	0.495631	0.162996	3.04075	0.00235992	0.314397	Rasgef1b	5	13FR
ENSMUSG00000047501	662.001	0.542106	0.178623	3.03492	0.00240603	0.318561	Cldn4	5	13FR
ENSMUSG00000020900	882.966	-0.557517	0.184351	-3.02422	0.00249278	0.328022	Myh10	11	14FR
ENSMUSG00000034785	227.434	0.662939	0.219529	3.01982	0.00252923	0.33079	Dio1	4	13FR
ENSMUSG00000078503	192.998	-0.962637	0.319544	-3.01253	0.00259076	0.334755	Zfp990	4	14FR
ENSMUSG00000033373	260.913	0.421778	0.139985	3.01302	0.00258663	0.334755	Fntb	12	13FR
ENSMUSG00000011008	255.068	0.397696	0.1322	3.0083	0.00262717	0.337426	Mcoln2	3	13FR
ENSMUSG00000025498	323.896	0.662194	0.220304	3.00582	0.00264867	0.338162	Irf7	7	13FR
ENSMUSG00000028447	498.948	0.438869	0.146218	3.00147	0.00268676	0.340997	Dctn3	4	13FR
ENSMUSG00000026956	250.622	0.493255	0.164542	2.99775	0.00271983	0.343163	Uap1l1	2	13FR
ENSMUSG00000041596	69.2245	1.21766	0.406919	2.9924	0.0027679	0.343171	Nlrp5-ps	7	13FR
ENSMUSG00000113853	251.182	0.55823	0.186456	2.9939	0.00275439	0.343171	Gm47583	13	13FR
ENSMUSG00000021704	604.07	0.379154	0.126579	2.99539	0.00274097	0.343171	Mtx3	13	13FR
ENSMUSG00000076594	2.54119	-4.9799	1.66562	-2.98981	0.00279147	0.343831	Igkv6-13	6	14FR
ENSMUSG00000112825	87.1561	-0.713727	0.23884	-2.98831	0.00280528	0.343831	Gm9118	10	14FR
ENSMUSG00000094628	3.85619	4.26429	1.43092	2.9801	0.00288154	0.351171	Gm3252	14	13FR
ENSMUSG00000024587	1204.1	-0.309135	0.104007	-2.97226	0.00295614	0.358227	Nars	18	14FR
ENSMUSG00000027239	172.969	-0.68536	0.230777	-2.9698	0.00297998	0.359088	Mdk	2	14FR
ENSMUSG00000081344	105.976	0.983507	0.331569	2.96622	0.0030148	0.361254	Gm14303	2	13FR
ENSMUSG00000002020	60.5896	-1.2135	0.409791	-2.96127	0.00306374	0.365079	Ltbp2	12	14FR
ENSMUSG00000040540	20.1585	-1.79589	0.608215	-2.95273	0.00314975	0.371203	Ctdsp2-ps	10	14FR
ENSMUSG00000098470	5.73737	-2.57816	0.872874	-2.95365	0.00314044	0.371203	C1rb	6	14FR
ENSMUSG00000089281	73.1335	1.13238	0.384	2.94889	0.00318914	0.37176	Scarna6	1	13FR
ENSMUSG00000103432	230.375	0.433099	0.146786	2.95054	0.00317216	0.37176	6720464F23Rik	1	13FR
ENSMUSG00000021537	290.512	-0.469523	0.159992	-2.93467	0.00333903	0.379386	Cetn3	13	14FR
ENSMUSG00000028357	285.617	-0.707499	0.240889	-2.93703	0.0033137	0.379386	Kif12	4	14FR
ENSMUSG00000075588	23.9617	-1.20938	0.411543	-2.93865	0.00329644	0.379386	Hoxb2	11	14FR
ENSMUSG00000037204	250.025	0.544579	0.185399	2.93733	0.00331047	0.379386	Atg101	15	13FR
ENSMUSG00000106205	401.692	0.434185	0.147969	2.9343	0.00334299	0.379386	C230096K16Rik	5	13FR
ENSMUSG00000031508	1418.46	0.367064	0.125279	2.92997	0.00338992	0.382686	Ankrd10	8	13FR
ENSMUSG00000011034	970.312	0.343452	0.117391	2.9257	0.00343685	0.385953	Slc5a1	5	13FR
ENSMUSG00000020994	719.44	-0.318951	0.109161	-2.92185	0.00347961	0.386167	Pnn	12	14FR
ENSMUSG00000047261	96.9802	-0.670031	0.229181	-2.92359	0.00346024	0.386167	Gap43	16	14FR
ENSMUSG00000048038	94.3359	-1.02477	0.350869	-2.92067	0.00349277	0.386167	Ccdc187	2	14FR
ENSMUSG00000023944	8180.34	-0.258334	0.0886952	-2.9126	0.0035843	0.389176	Hsp90ab1	17	14FR
ENSMUSG00000072999	491.343	0.885424	0.303832	2.91419	0.00356613	0.389176	Gm15401	6	13FR
ENSMUSG00000022270	1348.25	0.672619	0.230991	2.91188	0.00359256	0.389176	Retreg1	15	13FR
ENSMUSG00000021458	1591.6	0.350985	0.120458	2.91374	0.00357123	0.389176	Aopep	13	13FR
ENSMUSG00000058799	896.956	-0.310233	0.106737	-2.90652	0.00365475	0.389593	Nap1l1	10	14FR
ENSMUSG00000087968	262.997	0.958834	0.329945	2.90604	0.00366037	0.389593	Gm25395	1	13FR
ENSMUSG00000074218	103.451	0.916046	0.314874	2.90925	0.00362301	0.389593	Cox7a1	7	13FR
ENSMUSG00000040380	54.8795	0.823439	0.283427	2.9053	0.00366907	0.389593	Cbln3	14	13FR
ENSMUSG00000044156	1572.27	0.473834	0.163187	2.90363	0.00368864	0.389742	Hepacam2	6	13FR
ENSMUSG00000059252	9.20287	2.08528	0.719963	2.89638	0.00377501	0.395068	Tpt1-ps5	9	13FR
ENSMUSG00000049191	57.3626	-0.737421	0.254608	-2.8963	0.00377589	0.395068	Rtl5	X	14FR
ENSMUSG00000026686	20.3511	-1.19561	0.413733	-2.8898	0.00385486	0.400801	Lmx1a	1	14FR
ENSMUSG00000013622	303.22	0.465521	0.161151	2.88873	0.00386805	0.400801	Atraid	5	13FR
ENSMUSG00000003038	230.105	-0.47261	0.163699	-2.88706	0.00388857	0.40099	Hmgn2	4	14FR
ENSMUSG00000076633	6.63195	4.11512	1.42653	2.88472	0.00391768	0.402059	Ighv5-2	12	13FR
ENSMUSG00000028289	447.312	-0.859082	0.298427	-2.8787	0.00399321	0.407859	Epha7	4	14FR
ENSMUSG00000027871	8.84435	2.05282	0.713872	2.87561	0.00403245	0.4092	Hsd3b1	3	13FR
ENSMUSG00000019817	520.848	-0.546555	0.190234	-2.87307	0.00406508	0.4092	Plagl1	10	14FR
ENSMUSG00000033152	95.4597	-0.707281	0.246293	-2.8717	0.00408265	0.4092	Podxl2	6	14FR
ENSMUSG00000027346	739.656	0.411956	0.143364	2.87349	0.00405967	0.4092	Gpcpd1	2	13FR
ENSMUSG00000080746	11.8406	1.59903	0.557172	2.86991	0.00410592	0.409618	Rpsa-ps12	4	13FR
ENSMUSG00000028693	515.132	-0.30799	0.10746	-2.86607	0.00415597	0.412274	Nasp	4	14FR
ENSMUSG00000025076	1146.39	0.490245	0.171119	2.86493	0.00417098	0.412274	Casp7	19	13FR
ENSMUSG00000051246	26.5018	1.19865	0.418874	2.86161	0.00421499	0.414712	Msantd1	5	13FR
ENSMUSG00000028381	1947.64	0.34273	0.12	2.85609	0.00428899	0.420066	Ugcg	4	13FR
ENSMUSG00000002266	136.589	-0.566588	0.200475	-2.82623	0.00471	0.422554	Zim1	7	14FR
ENSMUSG00000021958	93.6938	-0.514073	0.180677	-2.84527	0.00443743	0.422554	Pinx1	14	14FR
ENSMUSG00000021994	716.196	-0.340592	0.119535	-2.8493	0.00438156	0.422554	Wnt5a	14	14FR
ENSMUSG00000026579	38.4144	-0.912627	0.319924	-2.85264	0.00433579	0.422554	F5	1	14FR
ENSMUSG00000027200	1342.34	-0.489812	0.172522	-2.83912	0.00452378	0.422554	Sema6d	2	14FR
ENSMUSG00000028519	63.1331	-1.17197	0.414018	-2.83073	0.00464413	0.422554	Dab1	4	14FR
ENSMUSG00000032537	37.5841	-0.993675	0.350479	-2.83519	0.00457988	0.422554	Ephb1	9	14FR
ENSMUSG00000054428	1110.07	-0.42381	0.149509	-2.83468	0.00458714	0.422554	Atpif1	4	14FR
ENSMUSG00000056501	150.382	-0.661469	0.234259	-2.82367	0.0047478	0.422554	Cebpb	2	14FR
ENSMUSG00000085826	10.1354	-1.74074	0.615399	-2.82864	0.00467469	0.422554	Gm15638	16	14FR
ENSMUSG00000088609	18.4274	-2.33812	0.823756	-2.83836	0.00453458	0.422554	NA	NA	14FR
ENSMUSG00000105332	41.0781	-0.880826	0.309633	-2.84475	0.0044447	0.422554	Gm43316	5	14FR
ENSMUSG00000067203	47.0075	0.803882	0.282906	2.84152	0.0044899	0.422554	H2-K2	17	13FR
ENSMUSG00000030873	407.82	0.771676	0.271252	2.84487	0.00444297	0.422554	Scnn1b	7	13FR
ENSMUSG00000003411	95.7474	0.649093	0.22833	2.84279	0.00447206	0.422554	Rab3b	4	13FR
ENSMUSG00000032092	910.004	0.625449	0.22148	2.82395	0.00474356	0.422554	Mpzl2	9	13FR
ENSMUSG00000029270	165.103	0.4691	0.165209	2.83943	0.00451937	0.422554	Dipk1a	5	13FR
ENSMUSG00000032578	380.681	0.449544	0.158831	2.83032	0.00465017	0.422554	Cish	9	13FR
ENSMUSG00000021870	3195.37	0.435441	0.154125	2.82526	0.00472428	0.422554	Slmap	14	13FR
ENSMUSG00000022124	1320.49	0.406992	0.143933	2.82766	0.00468899	0.422554	Fbxl3	14	13FR
ENSMUSG00000025026	1982.62	0.402115	0.142004	2.83172	0.00462978	0.422554	Add3	19	13FR
ENSMUSG00000030691	2202.51	0.310819	0.109853	2.82942	0.0046632	0.422554	Fchsd2	7	13FR
ENSMUSG00000039037	30.3183	-1.02554	0.364105	-2.81661	0.00485339	0.428397	St6galnac5	3	14FR
ENSMUSG00000027463	485.29	0.662005	0.234929	2.8179	0.0048339	0.428397	Slc52a3	2	13FR
ENSMUSG00000105606	25.7809	7.03082	2.49786	2.81473	0.00488177	0.429	Igkv2-109	6	13FR
ENSMUSG00000004366	55.4601	-1.44632	0.515021	-2.80828	0.00498061	0.429	Sst	16	14FR
ENSMUSG00000048652	21.9204	1.2928	0.460228	2.80904	0.00496888	0.429	Samd13	3	13FR
ENSMUSG00000078202	258.268	-0.380006	0.135098	-2.81282	0.00491088	0.429	Nrarp	2	14FR
ENSMUSG00000029727	1578.87	0.483247	0.172157	2.80702	0.00500024	0.429	Cyp3a13	5	13FR
ENSMUSG00000030751	767.52	0.375056	0.133383	2.81188	0.00492534	0.429	Psma1	7	13FR
ENSMUSG00000024085	2326.96	0.267195	0.0950732	2.81042	0.00494776	0.429	Man2a1	17	13FR
ENSMUSG00000064080	330.226	-0.470875	0.167988	-2.80302	0.00506262	0.431617	Fbln2	6	14FR
ENSMUSG00000024029	4789.93	0.503936	0.179817	2.80249	0.00507098	0.431617	Tff3	17	13FR
ENSMUSG00000098021	6.69544	3.4685	1.24841	2.77834	0.00546381	0.433551	Gm9522	15	13FR
ENSMUSG00000029368	16.1518	1.83977	0.657118	2.79976	0.00511407	0.433551	Alb	5	13FR
ENSMUSG00000001661	5.98879	-3.63053	1.30516	-2.78169	0.00540774	0.433551	Hoxc6	15	14FR
ENSMUSG00000013584	170.81	-0.757662	0.271787	-2.78771	0.00530824	0.433551	Aldh1a2	9	14FR
ENSMUSG00000021613	141.484	-0.825948	0.295721	-2.793	0.00522221	0.433551	Hapln1	13	14FR
ENSMUSG00000021806	608.54	-0.54933	0.197242	-2.78506	0.00535177	0.433551	Nid2	14	14FR
ENSMUSG00000029513	768.124	-0.338496	0.121427	-2.78765	0.00530916	0.433551	Prkab1	5	14FR
ENSMUSG00000041057	896.652	-0.28104	0.100547	-2.7951	0.00518829	0.433551	Wdr43	17	14FR
ENSMUSG00000054675	501.736	-0.355906	0.127833	-2.78414	0.00536697	0.433551	Tmem119	5	14FR
ENSMUSG00000077394	98.8881	-0.560554	0.201218	-2.78581	0.0053394	0.433551	Gm24339	9	14FR
ENSMUSG00000105987	161.708	-0.423942	0.1527	-2.77631	0.00549796	0.433551	AI506816	5	14FR
ENSMUSG00000118086	6.01876	-3.00173	1.08085	-2.77721	0.00548283	0.433551	Gm52981	19	14FR
ENSMUSG00000032033	23.9723	1.1837	0.426047	2.77834	0.00546379	0.433551	Barx2	9	13FR
ENSMUSG00000033063	38.4626	1.02256	0.366616	2.78918	0.00528414	0.433551	Cntnap3	13	13FR
ENSMUSG00000000204	388.519	0.903703	0.32439	2.78585	0.00533873	0.433551	Slfn4	11	13FR
ENSMUSG00000033917	854.355	0.528515	0.189218	2.79316	0.00521953	0.433551	Gde1	7	13FR
ENSMUSG00000031974	312.843	0.489095	0.176059	2.77801	0.00546929	0.433551	Abcb10	8	13FR
ENSMUSG00000069237	1157.39	0.424289	0.152242	2.78694	0.00532091	0.433551	Fam8a1	13	13FR
ENSMUSG00000074093	196.92	0.404297	0.144483	2.79824	0.00513822	0.433551	Svip	7	13FR
ENSMUSG00000054008	1533.79	0.265809	0.0957148	2.77709	0.0054848	0.433551	Ndst1	18	13FR
ENSMUSG00000029193	67.4788	-1.17091	0.422497	-2.7714	0.00558151	0.438527	Cckar	5	14FR
ENSMUSG00000063146	650.29	-0.522683	0.188764	-2.76898	0.00562328	0.440196	Clip2	5	14FR
ENSMUSG00000035632	864.487	-0.320374	0.115953	-2.76296	0.00572806	0.445721	Cnot3	7	14FR
ENSMUSG00000118401	94.1319	0.523927	0.189654	2.76254	0.00573542	0.445721	Gpr52	1	13FR
ENSMUSG00000032724	706.886	0.640048	0.231845	2.76067	0.00576823	0.446653	Abtb2	2	13FR
ENSMUSG00000035126	58.1914	-0.721517	0.261723	-2.75679	0.00583711	0.450361	Dnai4	4	14FR
ENSMUSG00000030104	2047.16	0.502418	0.182346	2.7553	0.00586379	0.450797	Edem1	6	13FR
ENSMUSG00000072812	200.044	1.68796	0.613875	2.74968	0.00596529	0.453722	NA	NA	13FR
ENSMUSG00000040596	526.607	-0.280957	0.102104	-2.75167	0.00592915	0.453722	Pogk	1	14FR
ENSMUSG00000044134	292.301	0.396426	0.144123	2.7506	0.00594865	0.453722	Pheta1	5	13FR
ENSMUSG00000042476	31.1775	1.36441	0.496865	2.74605	0.0060318	0.455829	Abcb4	5	13FR
ENSMUSG00000008668	1308.7	0.313745	0.114262	2.74585	0.0060355	0.455829	Rps18	17	13FR
ENSMUSG00000107624	66.2735	-0.889707	0.324249	-2.7439	0.00607145	0.456935	Gm44005	6	14FR
ENSMUSG00000027940	1501.72	-0.285933	0.104465	-2.73712	0.00619805	0.463333	Tpm3	3	14FR
ENSMUSG00000074482	13.2541	-2.11346	0.772174	-2.73703	0.00619967	0.463333	Gm16589	8	14FR
ENSMUSG00000028979	37.8975	-0.940117	0.344553	-2.72852	0.006362	0.470547	Masp2	4	14FR
ENSMUSG00000056553	560.583	-0.510864	0.187197	-2.72901	0.00635243	0.470547	Ptprn2	12	14FR
ENSMUSG00000085715	51.4784	-0.812449	0.297623	-2.72979	0.00633741	0.470547	Tsix	X	14FR
ENSMUSG00000042129	345.144	-0.583055	0.213928	-2.72547	0.00642092	0.473272	Rassf4	6	14FR
ENSMUSG00000036371	2706.34	-0.189385	0.0695873	-2.72154	0.00649784	0.474055	Serbp1	6	14FR
ENSMUSG00000040706	11.5544	-1.86233	0.684041	-2.72255	0.00647811	0.474055	Agmat	4	14FR
ENSMUSG00000104026	149.187	0.502229	0.184393	2.72369	0.00645573	0.474055	Gm37212	1	13FR
ENSMUSG00000020492	140.767	-0.500763	0.184429	-2.71521	0.00662344	0.48158	Ska2	11	14FR
ENSMUSG00000027887	12.9164	2.85766	1.05344	2.7127	0.00667371	0.481968	Sypl2	3	13FR
ENSMUSG00000022946	2032.16	0.221104	0.0815	2.71293	0.00666911	0.481968	Dop1b	16	13FR
ENSMUSG00000032589	313.116	-0.870222	0.320945	-2.71143	0.00669931	0.482193	Bsn	9	14FR
ENSMUSG00000106567	3.0659	3.91327	1.44591	2.70643	0.00680103	0.484289	2010309G21Rik	16	13FR
ENSMUSG00000057596	17.474	1.53404	0.567141	2.70486	0.00683331	0.484289	Trim30d	7	13FR
ENSMUSG00000021037	557.564	-0.26001	0.0961408	-2.70447	0.00684132	0.484289	Ahsa1	12	14FR
ENSMUSG00000076281	17.5132	-2.52651	0.933685	-2.70595	0.00681084	0.484289	NA	NA	14FR
ENSMUSG00000049350	15802.2	0.627878	0.232073	2.70552	0.00681968	0.484289	Zg16	7	13FR
ENSMUSG00000094006	3.84754	4.23469	1.56946	2.69819	0.00697181	0.488915	Igkv4-59	6	13FR
ENSMUSG00000002289	60.2077	-0.828996	0.307076	-2.69964	0.00694145	0.488915	Angptl4	17	14FR
ENSMUSG00000024598	1333.86	-0.504844	0.187239	-2.69626	0.00701235	0.488915	Fbn2	18	14FR
ENSMUSG00000031673	1079.52	-0.429008	0.159091	-2.69663	0.00700454	0.488915	Cdh11	8	14FR
ENSMUSG00000041453	1163.02	-0.558254	0.207078	-2.69586	0.00702064	0.488915	Rpl21	5	14FR
ENSMUSG00000101959	28.7707	1.04247	0.389282	2.67792	0.00740817	0.496556	Ldhal6b	17	13FR
ENSMUSG00000027568	12.776	-1.79733	0.670919	-2.6789	0.00738639	0.496556	Ntsr1	2	14FR
ENSMUSG00000028782	117.5	-0.5602	0.208873	-2.68201	0.00731818	0.496556	Adgrb2	4	14FR
ENSMUSG00000029404	155.356	-0.40308	0.150248	-2.68276	0.00730171	0.496556	Arl6ip4	5	14FR
ENSMUSG00000045763	183.186	-0.721482	0.268379	-2.68829	0.00718189	0.496556	Basp1	15	14FR
ENSMUSG00000047033	19.3342	-1.0931	0.408173	-2.67803	0.00740568	0.496556	Pcdhb15	18	14FR
ENSMUSG00000052229	70.9118	-1.33858	0.499649	-2.67904	0.00738339	0.496556	Gpr17	18	14FR
ENSMUSG00000103810	16.7259	-1.1601	0.433111	-2.67852	0.00739476	0.496556	Gm38005	1	14FR
ENSMUSG00000023092	8304.22	0.593424	0.220943	2.68587	0.0072342	0.496556	Fhl1	X	13FR
ENSMUSG00000028434	3999.91	0.532242	0.198296	2.68407	0.00727311	0.496556	Epb41l4b	4	13FR
ENSMUSG00000026893	297.931	0.460262	0.171461	2.68436	0.00726692	0.496556	Gca	2	13FR
ENSMUSG00000022404	413.332	0.33238	0.12371	2.68676	0.00721495	0.496556	Slc25a17	15	13FR
ENSMUSG00000027086	409.288	0.369539	0.138098	2.67592	0.00745235	0.497961	Fastkd1	2	13FR
ENSMUSG00000032202	528.451	0.386485	0.144584	2.67309	0.00751569	0.500634	Rab27a	9	13FR
ENSMUSG00000062901	1471.05	0.348298	0.130352	2.67198	0.0075405	0.500731	Klhl24	16	13FR
ENSMUSG00000026896	1043.67	0.430371	0.161166	2.67036	0.007577	0.501602	Ifih1	2	13FR
ENSMUSG00000048249	1092.01	0.31914	0.119837	2.66311	0.00774211	0.510955	Crebrf	17	13FR
ENSMUSG00000013338	35.7504	1.62888	0.612709	2.65849	0.00784906	0.513009	Fer1l4	2	13FR
ENSMUSG00000032292	56.6239	-1.42406	0.53578	-2.65792	0.00786255	0.513009	Nr2e3	9	14FR
ENSMUSG00000061024	171.973	-0.468639	0.176472	-2.6556	0.00791674	0.513009	Rrs1	1	14FR
ENSMUSG00000102283	32.2124	0.872279	0.328141	2.65825	0.00785486	0.513009	Gm37000	3	13FR
ENSMUSG00000026961	475.247	0.504612	0.189983	2.65609	0.00790535	0.513009	Lrrc26	2	13FR
ENSMUSG00000064120	316.127	0.346026	0.130244	2.65676	0.0078895	0.513009	Mocs1	17	13FR
ENSMUSG00000038070	271.76	-0.337374	0.127139	-2.65359	0.007964	0.514517	Cntln	4	14FR
ENSMUSG00000045410	98.4366	1.08539	0.409702	2.64922	0.00806788	0.515648	Akr1e1	13	13FR
ENSMUSG00000020075	1250.5	-0.243077	0.0916938	-2.65096	0.00802623	0.515648	Ddx21	10	14FR
ENSMUSG00000046447	726.451	-0.531911	0.200716	-2.65007	0.00804744	0.515648	Camk2n1	4	14FR
ENSMUSG00000019039	313.249	0.432578	0.163311	2.64881	0.00807766	0.515648	Dalrd3	9	13FR
ENSMUSG00000020728	117.137	-0.508587	0.192099	-2.64752	0.00810849	0.51608	Cep112	11	14FR
ENSMUSG00000022510	8.79701	3.53175	1.33728	2.641	0.00826609	0.520856	Trp63	16	13FR
ENSMUSG00000006728	937.712	-0.255067	0.0966918	-2.63794	0.0083412	0.520856	Cdk4	10	14FR
ENSMUSG00000079298	11.3115	-1.66698	0.632141	-2.63703	0.00836352	0.520856	Klrb1b	6	14FR
ENSMUSG00000033715	826.191	0.690751	0.262	2.63645	0.0083778	0.520856	Akr1c14	13	13FR
ENSMUSG00000015966	97.9373	0.647591	0.245499	2.63785	0.00834323	0.520856	Il17rb	14	13FR
ENSMUSG00000033610	328.048	0.389178	0.147387	2.64051	0.0082781	0.520856	Pank1	19	13FR
ENSMUSG00000061461	214.37	0.384553	0.145819	2.63719	0.00835962	0.520856	Smim20	5	13FR
ENSMUSG00000045095	1289.68	0.350437	0.132589	2.64304	0.00821659	0.520856	Magi1	6	13FR
ENSMUSG00000031700	453.447	0.425118	0.161655	2.62978	0.00854394	0.52965	Gpt2	8	13FR
ENSMUSG00000047180	727.483	0.428391	0.163095	2.62664	0.00862337	0.532663	Neurl3	1	13FR
ENSMUSG00000028630	2432.8	0.350047	0.133355	2.62492	0.00866704	0.532663	Dyrk2	10	13FR
ENSMUSG00000007872	347.45	0.347851	0.132484	2.62561	0.00864935	0.532663	Id3	4	13FR
ENSMUSG00000027244	452.795	0.266853	0.101798	2.62139	0.00875711	0.536661	Atg13	2	13FR
ENSMUSG00000010751	35.5903	-0.782848	0.299175	-2.61669	0.00887881	0.540234	Tnfrsf22	7	14FR
ENSMUSG00000035566	225.43	-0.766806	0.293193	-2.61536	0.00891337	0.540234	Pcdh17	14	14FR
ENSMUSG00000013523	1427.37	0.318166	0.12163	2.61584	0.00890091	0.540234	Bcas1	2	13FR
ENSMUSG00000026767	541.051	0.284386	0.108741	2.61525	0.00891616	0.540234	Mindy3	2	13FR
ENSMUSG00000025743	648.792	-0.599426	0.229584	-2.61093	0.00902968	0.54481	Sdc3	4	14FR
ENSMUSG00000042354	520.898	-0.271302	0.104006	-2.60853	0.00909329	0.54481	Gnl3	14	14FR
ENSMUSG00000074480	143.708	-0.708405	0.271538	-2.60886	0.00908448	0.54481	Mex3a	3	14FR
ENSMUSG00000041827	176.846	0.642191	0.246045	2.61006	0.00905265	0.54481	Oasl1	5	13FR
ENSMUSG00000021699	1101.47	0.340598	0.130664	2.60666	0.00914297	0.54626	Pde4d	13	13FR
ENSMUSG00000043003	1721.58	0.559605	0.214776	2.60553	0.0091732	0.546545	Rasef	4	13FR
ENSMUSG00000043004	324.849	-0.495242	0.19036	-2.60161	0.00927874	0.550489	Gng2	14	14FR
ENSMUSG00000055385	79.9487	-0.877937	0.337517	-2.60117	0.00929074	0.550489	Rnf212	5	14FR
ENSMUSG00000067629	286.094	-0.671255	0.2583	-2.59874	0.00935657	0.552863	Syngap1	17	14FR
ENSMUSG00000061607	632.095	-0.362487	0.139627	-2.59612	0.00942842	0.555577	Mdc1	17	14FR
ENSMUSG00000013846	283.398	-0.812701	0.313411	-2.59308	0.00951199	0.558966	St3gal1	15	14FR
ENSMUSG00000022150	934.023	-0.565307	0.218548	-2.58665	0.00969133	0.561052	Dab2	15	14FR
ENSMUSG00000027102	72.8223	-1.44048	0.556708	-2.58751	0.00966738	0.561052	Hoxd8	2	14FR
ENSMUSG00000033721	277.16	-0.92125	0.356329	-2.58539	0.00972684	0.561052	Vav3	3	14FR
ENSMUSG00000042379	58.8544	-0.747678	0.288611	-2.59061	0.00958068	0.561052	Esm1	13	14FR
ENSMUSG00000070544	2155.16	-0.215897	0.0834745	-2.58638	0.00969898	0.561052	Top1	2	14FR
ENSMUSG00000028128	662.547	0.566094	0.218636	2.5892	0.00961986	0.561052	F3	3	13FR
ENSMUSG00000032902	1856.31	0.36919	0.142806	2.58526	0.00973058	0.561052	Slc16a1	3	13FR
ENSMUSG00000027405	596.771	-0.284976	0.110342	-2.58267	0.0098039	0.562257	Nop56	2	14FR
ENSMUSG00000020477	280.501	0.470006	0.181942	2.58327	0.00978686	0.562257	Mrps24	11	13FR
ENSMUSG00000094694	6.81327	4.19462	1.63018	2.5731	0.0100791	0.563592	Ighv1-9	12	13FR
ENSMUSG00000005667	87.7878	-0.571631	0.221986	-2.57507	0.0100218	0.563592	Mthfd2	6	14FR
ENSMUSG00000020483	1229.39	-0.287092	0.111536	-2.57398	0.0100535	0.563592	Dynll2	11	14FR
ENSMUSG00000024853	1860.9	-0.240672	0.0934517	-2.57536	0.0100134	0.563592	Sf3b2	19	14FR
ENSMUSG00000028771	877.085	-0.265941	0.103295	-2.57458	0.0100363	0.563592	Ptpn12	5	14FR
ENSMUSG00000044220	189.192	-0.525431	0.203845	-2.57761	0.00994871	0.563592	Nkx2-3	19	14FR
ENSMUSG00000064342	22.5864	-1.09088	0.424018	-2.57273	0.0100899	0.563592	mt-Ti	MT	14FR
ENSMUSG00000039611	379.804	0.427108	0.165771	2.57649	0.00998083	0.563592	Pgap4	4	13FR
ENSMUSG00000041143	481.042	0.330591	0.12814	2.57993	0.00988205	0.563592	Tmco4	4	13FR
ENSMUSG00000045441	852.642	0.275862	0.10705	2.57694	0.00996779	0.563592	Gprin3	6	13FR
ENSMUSG00000020841	6271.57	0.400183	0.155669	2.57073	0.0101485	0.565391	Cpd	11	13FR
ENSMUSG00000107476	309.193	0.319347	0.124318	2.56879	0.0102054	0.567085	Zfp862-ps	6	13FR
ENSMUSG00000087330	4.37282	2.84545	1.10846	2.56703	0.0102574	0.568504	Bloodlinc	11	13FR
ENSMUSG00000030499	152.558	-0.519642	0.202669	-2.564	0.0103474	0.572014	Kctd15	7	14FR
ENSMUSG00000002870	393.325	-0.35135	0.137613	-2.55317	0.0106747	0.573089	Mcm2	6	14FR
ENSMUSG00000019906	59.0613	-0.58987	0.231413	-2.54899	0.0108035	0.573089	Lin7a	10	14FR
ENSMUSG00000020431	93.9105	-0.755922	0.295077	-2.56177	0.0104139	0.573089	Adcy1	11	14FR
ENSMUSG00000020886	389.979	-0.507767	0.198386	-2.5595	0.0104824	0.573089	Dlg4	11	14FR
ENSMUSG00000028648	145.742	-0.731057	0.286328	-2.55321	0.0106735	0.573089	Ndufs5	4	14FR
ENSMUSG00000031562	121.338	-0.458341	0.179836	-2.54866	0.0108139	0.573089	Dctd	8	14FR
ENSMUSG00000034799	104.654	-0.459434	0.17986	-2.5544	0.0106371	0.573089	Unc13a	8	14FR
ENSMUSG00000038210	88.7643	-0.826087	0.323116	-2.55663	0.0105693	0.573089	Hoxa11	6	14FR
ENSMUSG00000051255	26.2647	-0.89995	0.35314	-2.54842	0.0108211	0.573089	Gm6563	19	14FR
ENSMUSG00000073888	38.6372	0.738892	0.289907	2.54872	0.010812	0.573089	Ccl27a	4	13FR
ENSMUSG00000021573	850.615	0.673567	0.264055	2.55086	0.0107458	0.573089	Tppp	13	13FR
ENSMUSG00000072763	69.4267	0.667159	0.261584	2.55046	0.010758	0.573089	5430403G16Rik	5	13FR
ENSMUSG00000028967	1424.57	0.526574	0.206257	2.553	0.0106799	0.573089	Errfi1	4	13FR
ENSMUSG00000045466	87.128	0.510532	0.199908	2.55383	0.0106546	0.573089	Zfp956	6	13FR
ENSMUSG00000028999	652.284	0.424526	0.165941	2.5583	0.0105185	0.573089	Rint1	5	13FR
ENSMUSG00000051000	299.394	0.392962	0.153497	2.56006	0.0104654	0.573089	Fam160a1	3	13FR
ENSMUSG00000009291	1813.67	0.33753	0.132294	2.55136	0.0107304	0.573089	Pttg1ip	10	13FR
ENSMUSG00000052776	194.866	0.639753	0.251137	2.54743	0.010852	0.573309	Oas1a	5	13FR
ENSMUSG00000001166	28.8432	0.812078	0.318993	2.54576	0.0109041	0.574651	Oas1c	5	13FR
ENSMUSG00000004633	102.227	-0.910167	0.357774	-2.54397	0.01096	0.576177	Chn2	6	14FR
ENSMUSG00000002748	2322.43	-0.183242	0.0720948	-2.54169	0.0110319	0.577728	Baz1b	5	14FR
ENSMUSG00000021219	78.1258	-0.693639	0.273149	-2.53942	0.0111036	0.577728	Rgs6	12	14FR
ENSMUSG00000022403	1690.59	-0.211133	0.0831634	-2.53877	0.0111241	0.577728	St13	15	14FR
ENSMUSG00000037335	46.0951	-0.840506	0.330824	-2.54064	0.0110649	0.577728	Hand1	11	14FR
ENSMUSG00000026389	376.834	0.404081	0.159134	2.53926	0.0111088	0.577728	Steap3	1	13FR
ENSMUSG00000001025	4033.36	0.642467	0.253445	2.53494	0.0112467	0.582681	S100a6	3	13FR
ENSMUSG00000043398	20.2559	1.31516	0.519027	2.53389	0.0112805	0.583024	Gpr135	12	13FR
ENSMUSG00000085586	24.8975	0.960842	0.379677	2.53069	0.011384	0.584149	Gm11613	11	13FR
ENSMUSG00000035778	202.138	-0.401983	0.158813	-2.53117	0.0113682	0.584149	Ggta1	2	14FR
ENSMUSG00000038400	1264.96	-0.344882	0.136199	-2.53219	0.0113352	0.584149	Pmepa1	2	14FR
ENSMUSG00000110131	11.3154	1.65769	0.655843	2.52757	0.0114856	0.58656	Gm18066	8	13FR
ENSMUSG00000028132	488.397	0.455081	0.179993	2.52833	0.0114605	0.58656	Tlcd4	3	13FR
ENSMUSG00000060733	2109.42	0.459823	0.182065	2.52559	0.0115503	0.588463	Ipmk	10	13FR
ENSMUSG00000082809	7.62423	3.71762	1.50299	2.47349	0.0133802	0.589406	Gm14150	2	13FR
ENSMUSG00000061527	4.68989	3.63361	1.46197	2.48542	0.0129398	0.589406	Krt5	15	13FR
ENSMUSG00000102700	2.60455	3.62783	1.49092	2.43329	0.0149625	0.589406	Gm38312	1	13FR
ENSMUSG00000097245	4.82405	2.17944	0.893949	2.438	0.014769	0.589406	Gm5421	10	13FR
ENSMUSG00000031097	32.7765	1.84533	0.732915	2.51779	0.0118092	0.589406	Tnni2	7	13FR
ENSMUSG00000089555	9.6892	1.49052	0.617455	2.41397	0.0157798	0.589406	Mir1933	11	13FR
ENSMUSG00000025528	60.3081	1.33953	0.546567	2.45081	0.0142535	0.589406	2010106E10Rik	X	13FR
ENSMUSG00000057967	16.821	1.14413	0.469618	2.43631	0.0148379	0.589406	Fgf18	11	13FR
ENSMUSG00000107869	14.5955	1.13135	0.470216	2.40602	0.0161274	0.589406	Gm29848	6	13FR
ENSMUSG00000065643	29.8929	0.910343	0.36638	2.48469	0.0129663	0.589406	Gm25897	15	13FR
ENSMUSG00000070315	129.664	0.910319	0.363529	2.50411	0.0122758	0.589406	4930581F22Rik	9	13FR
ENSMUSG00000024254	98.1242	0.864885	0.355086	2.43571	0.0148627	0.589406	Abcg8	17	13FR
ENSMUSG00000065353	190.693	0.862052	0.34434	2.50349	0.0122974	0.589406	Snora73b	4	13FR
ENSMUSG00000017830	101.057	0.861681	0.343894	2.50566	0.0122224	0.589406	Dhx58	11	13FR
ENSMUSG00000005640	115.626	0.821753	0.328899	2.4985	0.0124721	0.589406	Insrr	3	13FR
ENSMUSG00000019853	31.0143	0.80546	0.32056	2.51266	0.0119823	0.589406	Hebp2	10	13FR
ENSMUSG00000101355	149.325	0.776726	0.324489	2.39369	0.0166798	0.589406	H3c10	13	13FR
ENSMUSG00000005057	40.7538	-0.761185	0.310405	-2.45223	0.0141974	0.589406	Sh2b2	5	14FR
ENSMUSG00000005483	635.285	-0.262278	0.106285	-2.46769	0.0135986	0.589406	Dnajb1	8	14FR
ENSMUSG00000006403	134.998	-0.506639	0.208484	-2.43011	0.0150943	0.589406	Adamts4	1	14FR
ENSMUSG00000010651	48.9428	-1.51364	0.615825	-2.45791	0.0139748	0.589406	Acaa1b	9	14FR
ENSMUSG00000015224	69.8033	-0.686028	0.286681	-2.39301	0.016711	0.589406	Cyp2j9	4	14FR
ENSMUSG00000016756	509.279	-2.42994	0.992528	-2.44823	0.0143558	0.589406	Cmah	13	14FR
ENSMUSG00000089712	117.823	0.743955	0.30846	2.41184	0.0158724	0.589406	Gm15889	8	13FR
ENSMUSG00000017861	89.1245	-0.595662	0.248339	-2.39858	0.0164587	0.589406	Mybl2	2	14FR
ENSMUSG00000018604	554.688	-0.681605	0.284432	-2.39637	0.0165584	0.589406	Tbx3	5	14FR
ENSMUSG00000030340	839.396	0.734476	0.30671	2.39469	0.0166345	0.589406	Scnn1a	6	13FR
ENSMUSG00000020642	195.788	-0.491293	0.201149	-2.44243	0.0145888	0.589406	Rnf144a	12	14FR
ENSMUSG00000021130	101.068	-0.590167	0.240909	-2.44975	0.0142957	0.589406	Galnt16	12	14FR
ENSMUSG00000021278	105.087	-2.02404	0.824922	-2.45362	0.0141428	0.589406	Amn	12	14FR
ENSMUSG00000021376	110.491	-0.709214	0.295469	-2.4003	0.0163817	0.589406	Tpmt	13	14FR
ENSMUSG00000021596	192.014	-0.692061	0.287299	-2.40885	0.016003	0.589406	Mctp1	13	14FR
ENSMUSG00000058163	45.807	0.707848	0.282768	2.50328	0.0123047	0.589406	Gm5431	11	13FR
ENSMUSG00000022577	15.6902	-1.15917	0.482648	-2.40169	0.0163197	0.589406	Ly6h	15	14FR
ENSMUSG00000009378	245.496	0.702258	0.280416	2.50434	0.012268	0.589406	Slc16a12	19	13FR
ENSMUSG00000021665	1474.98	0.697336	0.280465	2.48635	0.012906	0.589406	Hexb	13	13FR
ENSMUSG00000025013	11.677	-1.58257	0.630997	-2.50805	0.0121398	0.589406	Tll2	19	14FR
ENSMUSG00000025083	268.843	-0.528832	0.21497	-2.46002	0.0138928	0.589406	Afap1l2	19	14FR
ENSMUSG00000025151	1574.03	-0.261259	0.107806	-2.42342	0.0153751	0.589406	Maged1	X	14FR
ENSMUSG00000025867	372.926	-0.518726	0.210585	-2.46326	0.0137681	0.589406	Cplx2	13	14FR
ENSMUSG00000026234	3357.56	-0.277041	0.114777	-2.41374	0.0157896	0.589406	Ncl	1	14FR
ENSMUSG00000026238	2605.54	-0.316152	0.126115	-2.50686	0.0121809	0.589406	Ptma	1	14FR
ENSMUSG00000026678	2815.48	-0.579505	0.229631	-2.52364	0.0116146	0.589406	Rgs5	1	14FR
ENSMUSG00000026872	2937.39	-0.410177	0.167706	-2.4458	0.0144529	0.589406	Zeb2	2	14FR
ENSMUSG00000027068	882.533	-0.503398	0.210426	-2.39228	0.016744	0.589406	Dhrs9	2	14FR
ENSMUSG00000027221	121.307	-0.48539	0.196922	-2.46488	0.0137058	0.589406	Chst1	2	14FR
ENSMUSG00000028023	6.9541	-6.42934	2.61927	-2.45463	0.0141028	0.589406	Pitx2	3	14FR
ENSMUSG00000028049	351.431	-0.299761	0.122238	-2.45227	0.0141957	0.589406	Scamp3	3	14FR
ENSMUSG00000028101	396.719	-0.331077	0.136302	-2.429	0.0151407	0.589406	Pias3	3	14FR
ENSMUSG00000028373	62.8164	-0.887916	0.354154	-2.50715	0.012171	0.589406	Astn2	4	14FR
ENSMUSG00000028729	275.905	-0.379042	0.153183	-2.47444	0.0133445	0.589406	Ebna1bp2	4	14FR
ENSMUSG00000028820	3954.59	-0.198725	0.0822531	-2.41602	0.0156911	0.589406	Sfpq	4	14FR
ENSMUSG00000028995	431.052	-0.316915	0.126848	-2.49839	0.0124759	0.589406	Fam126a	5	14FR
ENSMUSG00000029016	287.11	-0.398681	0.166491	-2.39462	0.0166378	0.589406	Clcn6	4	14FR
ENSMUSG00000029154	31.4496	-0.855929	0.345616	-2.47653	0.0132666	0.589406	Cwh43	5	14FR
ENSMUSG00000029553	29.092	-1.60515	0.64367	-2.49374	0.0126404	0.589406	Tfec	6	14FR
ENSMUSG00000022683	379.919	0.666573	0.274701	2.42654	0.0152437	0.589406	Pla2g10	16	13FR
ENSMUSG00000030122	3185.13	-0.401355	0.160013	-2.50827	0.0121325	0.589406	Ptms	6	14FR
ENSMUSG00000030257	397.232	-0.69785	0.284529	-2.45265	0.0141807	0.589406	Srgap3	6	14FR
ENSMUSG00000030521	272.838	-0.406831	0.164806	-2.46855	0.0135662	0.589406	Mphosph10	7	14FR
ENSMUSG00000030683	71.9995	-0.673179	0.271555	-2.47898	0.013176	0.589406	Sez6l2	7	14FR
ENSMUSG00000031340	15.5925	-1.28496	0.535317	-2.40037	0.0163787	0.589406	Gabre	X	14FR
ENSMUSG00000031558	201.488	-0.578736	0.239958	-2.41182	0.015873	0.589406	Slit2	5	14FR
ENSMUSG00000031970	2.45842	-3.31782	1.3381	-2.4795	0.0131567	0.589406	Dbndd1	8	14FR
ENSMUSG00000031983	568.582	-0.266356	0.108886	-2.4462	0.0144373	0.589406	2310022B05Rik	8	14FR
ENSMUSG00000032572	1361.63	-0.358341	0.149909	-2.39039	0.0168307	0.589406	Col6a4	9	14FR
ENSMUSG00000032740	714.081	-0.313827	0.125916	-2.49235	0.0126901	0.589406	Ccdc88a	11	14FR
ENSMUSG00000034111	407.785	-0.314024	0.127101	-2.47066	0.0134862	0.589406	Tmed8	12	14FR
ENSMUSG00000069094	2104.49	0.643596	0.259833	2.47696	0.0132507	0.589406	Pde7a	3	13FR
ENSMUSG00000036438	3569.4	-0.192239	0.0780206	-2.46395	0.0137416	0.589406	Calm2	17	14FR
ENSMUSG00000038539	354.223	-0.426628	0.172223	-2.47718	0.0132425	0.589406	Atf5	7	14FR
ENSMUSG00000038583	118.134	-1.07547	0.437764	-2.45674	0.0140205	0.589406	Pln	10	14FR
ENSMUSG00000038692	85.9774	-1.26634	0.527068	-2.40262	0.0162782	0.589406	Hoxb4	11	14FR
ENSMUSG00000039771	204.088	-0.358061	0.146198	-2.44916	0.0143191	0.589406	Polr2j	5	14FR
ENSMUSG00000039781	155.598	-0.44491	0.180715	-2.46194	0.0138188	0.589406	Cep131	11	14FR
ENSMUSG00000040037	165.049	-0.766672	0.304294	-2.51951	0.0117518	0.589406	Negr1	3	14FR
ENSMUSG00000049307	855.29	0.638032	0.253268	2.5192	0.0117622	0.589406	Fut4	9	13FR
ENSMUSG00000040463	1216.84	-0.260726	0.107396	-2.42771	0.0151945	0.589406	Mybbp1a	11	14FR
ENSMUSG00000040721	433.486	-0.278771	0.116169	-2.3997	0.0164086	0.589406	Zfhx2	14	14FR
ENSMUSG00000040836	237.165	-0.45584	0.189465	-2.40594	0.016131	0.589406	Gpr161	1	14FR
ENSMUSG00000041133	913.269	-0.284564	0.114865	-2.47737	0.0132355	0.589406	Smc1a	X	14FR
ENSMUSG00000042010	199.408	-0.690142	0.280141	-2.46355	0.0137569	0.589406	Acacb	5	14FR
ENSMUSG00000042104	196.313	-0.332416	0.134344	-2.47436	0.0133475	0.589406	Uggt2	14	14FR
ENSMUSG00000042156	192.328	-0.518192	0.216914	-2.38893	0.0168975	0.589406	Dzip1	14	14FR
ENSMUSG00000043613	4.89731	-2.40696	0.955665	-2.51862	0.0117815	0.589406	Mmp3	9	14FR
ENSMUSG00000044294	51.6396	-0.755719	0.301096	-2.50989	0.0120768	0.589406	Krt84	15	14FR
ENSMUSG00000046318	75.2724	-0.827763	0.337542	-2.45233	0.0141936	0.589406	Ccbe1	18	14FR
ENSMUSG00000040121	965.373	0.632763	0.258796	2.44503	0.014484	0.589406	Rep15	6	13FR
ENSMUSG00000047181	133.386	-0.568917	0.229154	-2.48268	0.0130397	0.589406	Samd14	11	14FR
ENSMUSG00000048915	165.111	-0.701693	0.287463	-2.44098	0.0146473	0.589406	Efna5	17	14FR
ENSMUSG00000049521	261.991	-0.446895	0.186087	-2.40154	0.0163263	0.589406	Cdc42ep1	15	14FR
ENSMUSG00000050148	579.843	-0.293008	0.120177	-2.43814	0.014763	0.589406	Ubqln2	X	14FR
ENSMUSG00000050447	47.2131	-0.70868	0.283055	-2.50368	0.0122909	0.589406	Lypd6	2	14FR
ENSMUSG00000050953	873.299	-0.36799	0.153859	-2.39173	0.0167693	0.589406	Gja1	10	14FR
ENSMUSG00000051413	2110.7	-0.225642	0.0902921	-2.49902	0.0124538	0.589406	Plagl2	2	14FR
ENSMUSG00000051817	160.324	-0.702688	0.289796	-2.42476	0.0153184	0.589406	Sox12	2	14FR
ENSMUSG00000052363	5.16119	-3.42922	1.40833	-2.43496	0.0148935	0.589406	Zdhhc19	16	14FR
ENSMUSG00000053825	70.2291	-0.557458	0.232676	-2.39586	0.0165816	0.589406	Ppfia2	10	14FR
ENSMUSG00000054128	176.167	-2.81116	1.17191	-2.39878	0.0164499	0.589406	H2-T3	17	14FR
ENSMUSG00000054517	327.459	-0.311534	0.126302	-2.46658	0.0136409	0.589406	Trim65	11	14FR
ENSMUSG00000054640	1447.11	-0.694126	0.290032	-2.39328	0.0166985	0.589406	Slc8a1	17	14FR
ENSMUSG00000056091	64.7063	-1.23522	0.515322	-2.39698	0.0165309	0.589406	St3gal5	6	14FR
ENSMUSG00000057706	82.9732	-0.528603	0.21912	-2.41239	0.0158482	0.589406	Mex3b	7	14FR
ENSMUSG00000061353	1391.09	-0.505966	0.201068	-2.5164	0.0118561	0.589406	Cxcl12	6	14FR
ENSMUSG00000061755	1225.02	-0.278321	0.113656	-2.44879	0.0143337	0.589406	Bod1l	5	14FR
ENSMUSG00000062960	616.042	-0.370002	0.148906	-2.4848	0.0129624	0.589406	Kdr	5	14FR
ENSMUSG00000063200	340.376	-0.34628	0.144431	-2.39755	0.0165052	0.589406	Nol7	13	14FR
ENSMUSG00000033187	478.68	0.588686	0.239507	2.45791	0.013975	0.589406	BC016579	16	13FR
ENSMUSG00000064367	15495.1	-0.477045	0.199291	-2.39371	0.0166791	0.589406	mt-Nd5	MT	14FR
ENSMUSG00000039960	592.026	0.584723	0.235874	2.47896	0.0131764	0.589406	Rhou	8	13FR
ENSMUSG00000068220	768.136	-0.331398	0.136418	-2.42928	0.0151287	0.589406	Lgals1	15	14FR
ENSMUSG00000070348	1248.69	-0.329291	0.136708	-2.40873	0.0160083	0.589406	Ccnd1	7	14FR
ENSMUSG00000070436	2034.52	-0.289031	0.117366	-2.46265	0.0137914	0.589406	Serpinh1	7	14FR
ENSMUSG00000072949	56.888	-0.685343	0.283651	-2.41615	0.0156857	0.589406	Acot1	12	14FR
ENSMUSG00000078532	31.1525	-1.02567	0.411222	-2.49419	0.0126243	0.589406	Nkain1	4	14FR
ENSMUSG00000079435	691.471	-0.36629	0.152116	-2.40796	0.0160418	0.589406	Rpl36a	X	14FR
ENSMUSG00000085795	400.908	-0.680802	0.282265	-2.41192	0.0158687	0.589406	Zfp703	8	14FR
ENSMUSG00000086706	43.9208	-0.844885	0.337895	-2.50044	0.012404	0.589406	Gm15848	1	14FR
ENSMUSG00000087497	37.3594	-0.885656	0.351889	-2.51686	0.0118406	0.589406	2810001G20Rik	11	14FR
ENSMUSG00000088122	4.15327	-2.29881	0.947271	-2.42677	0.0152338	0.589406	NA	NA	14FR
ENSMUSG00000090291	8.17776	-1.50553	0.616172	-2.44337	0.0145509	0.589406	Lrrc10b	19	14FR
ENSMUSG00000092035	105.372	-0.61128	0.246314	-2.48171	0.0130752	0.589406	Peg10	6	14FR
ENSMUSG00000102918	431.341	-0.608148	0.249945	-2.43313	0.0149689	0.589406	Pcdhgc3	18	14FR
ENSMUSG00000103358	15.7074	-1.09048	0.454366	-2.4	0.0163953	0.589406	Gm37593	17	14FR
ENSMUSG00000105264	53.6803	-1.62776	0.647225	-2.51498	0.0119041	0.589406	Gm42716	5	14FR
ENSMUSG00000033720	429.405	0.560975	0.225763	2.4848	0.0129624	0.589406	Sfxn5	6	13FR
ENSMUSG00000109674	10.89	-1.37871	0.55538	-2.48247	0.0130476	0.589406	Gm45470	8	14FR
ENSMUSG00000112129	14.2737	-1.66203	0.692486	-2.40009	0.0163908	0.589406	Pbld1	10	14FR
ENSMUSG00000112594	5.93166	-1.80845	0.720605	-2.50962	0.0120861	0.589406	Gm48333	10	14FR
ENSMUSG00000115471	11.6782	-1.25857	0.52508	-2.39691	0.0165339	0.589406	C230086J09Rik	14	14FR
ENSMUSG00000058435	647.156	0.535016	0.215881	2.47829	0.0132014	0.589406	Btnl4	17	13FR
ENSMUSG00000019590	629.769	0.530014	0.21867	2.42381	0.0153585	0.589406	Cyb561	11	13FR
ENSMUSG00000000385	4059.41	0.497423	0.200203	2.4846	0.0129699	0.589406	Tmprss2	16	13FR
ENSMUSG00000058454	888.891	0.495671	0.206073	2.40532	0.0161584	0.589406	Dhcr7	7	13FR
ENSMUSG00000001156	3959.25	0.486769	0.200031	2.43348	0.0149546	0.589406	Mxd1	6	13FR
ENSMUSG00000028699	5243.79	0.482179	0.199731	2.41414	0.0157722	0.589406	Tspan1	4	13FR
ENSMUSG00000103391	137.543	0.475328	0.192633	2.46753	0.013605	0.589406	Gm38302	1	13FR
ENSMUSG00000074882	666.46	0.47013	0.19404	2.42285	0.0153995	0.589406	Cyp2c68	19	13FR
ENSMUSG00000038020	1464.55	0.466066	0.195077	2.38914	0.016888	0.589406	Rapgefl1	11	13FR
ENSMUSG00000025780	4265.25	0.464509	0.188473	2.4646	0.0137167	0.589406	Itih5	2	13FR
ENSMUSG00000030281	371.548	0.458019	0.190267	2.40724	0.0160736	0.589406	Il17rc	6	13FR
ENSMUSG00000017688	353.048	0.444137	0.179109	2.4797	0.0131494	0.589406	Hnf4g	3	13FR
ENSMUSG00000061758	102.242	0.444112	0.185923	2.38869	0.0169084	0.589406	Akr1b10	6	13FR
ENSMUSG00000048612	1135.67	0.44213	0.179662	2.4609	0.0138591	0.589406	Myof	19	13FR
ENSMUSG00000071014	306.789	0.429541	0.173781	2.47173	0.0134459	0.589406	Ndufb6	4	13FR
ENSMUSG00000027513	534.942	0.427466	0.172179	2.48269	0.0130394	0.589406	Pck1	2	13FR
ENSMUSG00000058921	484.355	0.419905	0.173358	2.42219	0.0154272	0.589406	Slc10a5	3	13FR
ENSMUSG00000064215	260.612	0.411757	0.172407	2.38828	0.0169273	0.589406	Ifi27	12	13FR
ENSMUSG00000020228	390.719	0.409604	0.163299	2.5083	0.0121314	0.589406	Helb	10	13FR
ENSMUSG00000026170	265.233	0.405486	0.166102	2.44119	0.014639	0.589406	Cyp27a1	1	13FR
ENSMUSG00000026594	895.526	0.401557	0.164985	2.4339	0.0149373	0.589406	Ralgps2	1	13FR
ENSMUSG00000045314	485.211	0.400682	0.16177	2.47686	0.0132542	0.589406	Sowahb	5	13FR
ENSMUSG00000055116	556.666	0.392132	0.161426	2.42918	0.0151329	0.589406	Arntl	7	13FR
ENSMUSG00000039178	218.837	0.389582	0.158305	2.46095	0.0138569	0.589406	Tbc1d19	5	13FR
ENSMUSG00000009905	632.45	0.380903	0.152871	2.49166	0.0127148	0.589406	Kdsr	1	13FR
ENSMUSG00000032449	1909.59	0.378458	0.157768	2.39883	0.0164474	0.589406	Slc25a36	9	13FR
ENSMUSG00000053253	1979.03	0.377541	0.157106	2.4031	0.0162568	0.589406	Ndfip2	14	13FR
ENSMUSG00000021703	2028.39	0.376126	0.155992	2.41118	0.0159011	0.589406	Serinc5	13	13FR
ENSMUSG00000024608	2811.41	0.372392	0.15155	2.45722	0.0140016	0.589406	Rps14	18	13FR
ENSMUSG00000062006	560.53	0.37157	0.150446	2.46979	0.0135194	0.589406	Rpl34	3	13FR
ENSMUSG00000043088	351.794	0.370861	0.149559	2.4797	0.0131494	0.589406	Il17re	6	13FR
ENSMUSG00000039701	2314.73	0.370627	0.147233	2.51729	0.0118262	0.589406	Usp53	3	13FR
ENSMUSG00000025465	719.26	0.368815	0.147265	2.50442	0.0122651	0.589406	Echs1	7	13FR
ENSMUSG00000026000	300.195	0.3589	0.144342	2.48646	0.0129023	0.589406	Lancl1	1	13FR
ENSMUSG00000040268	1678.66	0.35661	0.147708	2.4143	0.0157656	0.589406	Plekha1	7	13FR
ENSMUSG00000031488	2967.92	0.356005	0.146076	2.43712	0.0148046	0.589406	Rab11fip1	8	13FR
ENSMUSG00000019852	1816.81	0.353383	0.141579	2.49602	0.0125596	0.589406	Arfgef3	10	13FR
ENSMUSG00000063849	195.018	0.33862	0.136766	2.47591	0.0132896	0.589406	Ppcdc	9	13FR
ENSMUSG00000028412	6244.97	0.33666	0.138954	2.42282	0.0154008	0.589406	Slc44a1	4	13FR
ENSMUSG00000025730	313.631	0.333192	0.132066	2.52292	0.0116384	0.589406	Rab40c	17	13FR
ENSMUSG00000103509	234.436	0.331689	0.137121	2.41896	0.0155651	0.589406	Gm38372	1	13FR
ENSMUSG00000031513	453.282	0.329715	0.13493	2.44361	0.0145411	0.589406	Leprotl1	8	13FR
ENSMUSG00000029759	644.593	0.327759	0.130548	2.51065	0.0120511	0.589406	Pon3	6	13FR
ENSMUSG00000046798	668.733	0.325256	0.130087	2.5003	0.0124089	0.589406	Cldn12	5	13FR
ENSMUSG00000002871	273.22	0.323623	0.135356	2.3909	0.0168071	0.589406	Tpra1	6	13FR
ENSMUSG00000021147	600.446	0.320407	0.130476	2.45568	0.0140618	0.589406	Wdr37	13	13FR
ENSMUSG00000022636	1471.16	0.316151	0.131391	2.40619	0.01612	0.589406	Alcam	16	13FR
ENSMUSG00000071369	862.933	0.311594	0.130132	2.39445	0.0166455	0.589406	Map3k5	10	13FR
ENSMUSG00000029470	1023.37	0.3085	0.12528	2.46247	0.0137982	0.589406	P2rx4	5	13FR
ENSMUSG00000039879	1102.2	0.307552	0.123676	2.48676	0.0128914	0.589406	Heca	10	13FR
ENSMUSG00000034473	309.785	0.305084	0.127345	2.39573	0.0165875	0.589406	Sec22a	16	13FR
ENSMUSG00000056268	1829.64	0.299859	0.12459	2.40676	0.0160948	0.589406	Dennd1b	1	13FR
ENSMUSG00000050627	1149.84	0.297714	0.120158	2.47768	0.0132239	0.589406	Gpd1l	9	13FR
ENSMUSG00000035757	389.81	0.297421	0.122393	2.43005	0.0150968	0.589406	Selenoo	15	13FR
ENSMUSG00000031668	843.023	0.296513	0.122474	2.42102	0.015477	0.589406	Eif2ak3	6	13FR
ENSMUSG00000035000	1022.1	0.295907	0.121357	2.43831	0.0147562	0.589406	Dpp4	2	13FR
ENSMUSG00000008682	3193.16	0.29388	0.122952	2.39021	0.0168389	0.589406	Rpl10	X	13FR
ENSMUSG00000022528	701.941	0.288708	0.116921	2.46926	0.0135392	0.589406	Hes1	16	13FR
ENSMUSG00000061175	928.671	0.281316	0.115651	2.43245	0.0149971	0.589406	Fnip2	3	13FR
ENSMUSG00000022108	5074.59	0.270131	0.112714	2.39661	0.0165476	0.589406	Itm2b	14	13FR
ENSMUSG00000029178	5587.72	0.268233	0.110524	2.42693	0.0152273	0.589406	Klf3	5	13FR
ENSMUSG00000057440	798.425	0.261385	0.107046	2.4418	0.0146143	0.589406	Mpp7	18	13FR
ENSMUSG00000032410	2346.02	0.260804	0.108395	2.40605	0.0161259	0.589406	Xrn1	9	13FR
ENSMUSG00000020326	1077.19	0.258623	0.106851	2.42042	0.0155027	0.589406	Ccng1	11	13FR
ENSMUSG00000052056	836.585	0.237669	0.0958153	2.48049	0.0131202	0.589406	Zfp217	2	13FR
ENSMUSG00000051590	8.6089	1.82044	0.762852	2.38635	0.0170163	0.589633	Map3k19	1	13FR
ENSMUSG00000042812	578.581	-0.463856	0.194345	-2.38677	0.0169971	0.589633	Foxf1	8	14FR
ENSMUSG00000047749	234.016	-0.338407	0.141759	-2.3872	0.0169771	0.589633	Zc3hav1l	6	14FR
ENSMUSG00000004263	95.7897	-0.70173	0.294134	-2.38575	0.0170443	0.589651	Atn1	6	14FR
ENSMUSG00000027490	81.9055	-0.493426	0.206881	-2.38507	0.0170758	0.589788	E2f1	2	14FR
ENSMUSG00000032425	204.388	0.834306	0.349905	2.38438	0.0171078	0.589945	Zfp949	9	13FR
ENSMUSG00000042834	846.342	-0.534549	0.224254	-2.38368	0.0171406	0.590128	Nrep	18	14FR
ENSMUSG00000004267	119.179	-0.624279	0.262073	-2.38208	0.0172153	0.591749	Eno2	6	14FR
ENSMUSG00000037935	867.605	-0.229313	0.096297	-2.38131	0.0172514	0.59204	Smarce1	11	14FR
ENSMUSG00000034485	845.285	-0.352588	0.148104	-2.38069	0.0172804	0.59209	Uaca	9	14FR
ENSMUSG00000038408	63.9228	-0.556415	0.23379	-2.37998	0.0173135	0.592277	1700018A04Rik	13	14FR
ENSMUSG00000042133	918.183	-0.216891	0.0911723	-2.37892	0.0173636	0.593045	Ppig	2	14FR
ENSMUSG00000115961	2.65413	3.66724	1.54257	2.37735	0.0174374	0.593673	Gm41409	16	13FR
ENSMUSG00000029571	1607.41	0.209209	0.0879794	2.37793	0.0174099	0.593673	Tmem106b	6	13FR
ENSMUSG00000003070	28.8208	-0.862686	0.363268	-2.37479	0.0175588	0.594477	Efna2	10	14FR
ENSMUSG00000035104	106.9	-0.427669	0.180042	-2.37539	0.0175306	0.594477	Eva1a	6	14FR
ENSMUSG00000046186	221.958	-0.525722	0.221391	-2.37463	0.0175665	0.594477	Cd109	9	14FR
ENSMUSG00000095493	11.0809	-2.3039	0.970735	-2.37336	0.0176273	0.594477	A630023A22Rik	14	14FR
ENSMUSG00000028164	327.624	0.372681	0.157008	2.37364	0.0176138	0.594477	Manba	3	13FR
ENSMUSG00000022453	639.412	0.330978	0.139439	2.37364	0.0176135	0.594477	Naga	15	13FR
ENSMUSG00000041592	139.879	-0.741954	0.312725	-2.37254	0.0176661	0.594852	Sdk2	11	14FR
ENSMUSG00000022226	71.1629	-0.831652	0.350959	-2.36965	0.0178048	0.596711	Mcpt2	14	14FR
ENSMUSG00000060032	409.763	-0.271027	0.114336	-2.37045	0.0177664	0.596711	H2aj	6	14FR
ENSMUSG00000079993	36.126	-1.0381	0.438007	-2.37005	0.0177857	0.596711	Gm11799	4	14FR
ENSMUSG00000066861	102.952	0.86648	0.365846	2.36842	0.017864	0.597762	Oas1g	5	13FR
ENSMUSG00000041736	331.269	0.670388	0.283458	2.36504	0.0180282	0.598588	Tspo	15	13FR
ENSMUSG00000025977	4.98856	-1.93732	0.818614	-2.36659	0.0179529	0.598588	Boll	1	14FR
ENSMUSG00000032452	41.1634	-0.79632	0.336577	-2.36594	0.0179844	0.598588	Clstn2	9	14FR
ENSMUSG00000026097	159.928	0.473266	0.200049	2.36574	0.0179939	0.598588	Ormdl1	1	13FR
ENSMUSG00000039450	260.902	0.382167	0.161586	2.3651	0.0180252	0.598588	Dcxr	11	13FR
ENSMUSG00000091971	145.613	-0.497093	0.210283	-2.36393	0.0180824	0.599459	Hspa1a	17	14FR
ENSMUSG00000073940	6.18124	2.56453	1.09077	2.35112	0.0187172	0.602248	Hbb-bt	7	13FR
ENSMUSG00000067610	13.5676	1.21706	0.517401	2.35225	0.0186603	0.602248	Klri1	6	13FR
ENSMUSG00000080365	134.624	1.06783	0.454758	2.34812	0.0188685	0.602248	Gm25776	12	13FR
ENSMUSG00000053173	27.4442	0.877169	0.37213	2.35716	0.0184155	0.602248	Rpl18-ps2	6	13FR
ENSMUSG00000024225	76.6312	0.806331	0.342875	2.35168	0.0186891	0.602248	Clps	17	13FR
ENSMUSG00000024659	1402.12	0.557871	0.23682	2.35568	0.0184889	0.602248	Anxa1	19	13FR
ENSMUSG00000020086	108.311	-0.605094	0.257346	-2.35129	0.0187086	0.602248	Macroh2a2	10	14FR
ENSMUSG00000022987	35.4469	-0.719945	0.306586	-2.34826	0.0188612	0.602248	Zfp641	15	14FR
ENSMUSG00000026833	168.358	-0.583765	0.248582	-2.34838	0.0188555	0.602248	Olfm1	2	14FR
ENSMUSG00000034621	1323.38	-0.22678	0.0960726	-2.3605	0.0182502	0.602248	Gpatch8	11	14FR
ENSMUSG00000045136	123.002	-0.650788	0.276712	-2.35186	0.0186799	0.602248	Tubb2b	13	14FR
ENSMUSG00000055639	351.128	-0.397104	0.16911	-2.3482	0.0188646	0.602248	Dach1	14	14FR
ENSMUSG00000055653	508.254	-0.376288	0.15947	-2.35962	0.0182938	0.602248	Gpc3	X	14FR
ENSMUSG00000069565	1059.13	-0.271467	0.115264	-2.35518	0.0185136	0.602248	Dazap1	10	14FR
ENSMUSG00000097084	82.7504	-0.561511	0.238848	-2.35091	0.0187275	0.602248	Foxl1	8	14FR
ENSMUSG00000097823	3.78476	-2.24279	0.954249	-2.35032	0.0187571	0.602248	Gm16701	1	14FR
ENSMUSG00000102194	27.1555	-0.812857	0.345971	-2.34949	0.0187989	0.602248	Gm38169	1	14FR
ENSMUSG00000021638	1377.76	0.437821	0.186295	2.35014	0.0187663	0.602248	Ocln	13	13FR
ENSMUSG00000020423	1542.63	0.407885	0.173649	2.3489	0.0188289	0.602248	Btg2	1	13FR
ENSMUSG00000022827	181.997	0.393233	0.166756	2.35813	0.0183674	0.602248	Rabl3	16	13FR
ENSMUSG00000096188	4159.58	0.362572	0.153656	2.35964	0.0182929	0.602248	Cmtm4	8	13FR
ENSMUSG00000024072	445.127	0.315816	0.133944	2.35783	0.0183821	0.602248	Yipf4	17	13FR
ENSMUSG00000032058	542.631	0.260796	0.110627	2.35744	0.0184014	0.602248	Ppp2r1b	9	13FR
ENSMUSG00000028184	1355.79	0.248534	0.105364	2.35882	0.0183333	0.602248	Adgrl2	3	13FR
ENSMUSG00000037416	3015	0.21539	0.0915369	2.35304	0.0186206	0.602248	Dmxl1	18	13FR
ENSMUSG00000041225	1444.79	0.299717	0.127678	2.34745	0.0189024	0.602433	Arhgap12	18	13FR
ENSMUSG00000100017	30.3353	0.738749	0.315399	2.34226	0.0191671	0.602636	2410022M11Rik	14	13FR
ENSMUSG00000092618	84.6546	0.529605	0.225739	2.34609	0.0189713	0.602636	Btnl6	17	13FR
ENSMUSG00000015291	1196.42	-0.27297	0.116549	-2.34211	0.0191751	0.602636	Gdi1	X	14FR
ENSMUSG00000028583	201.364	-0.435836	0.185735	-2.34655	0.0189482	0.602636	Pdpn	4	14FR
ENSMUSG00000028655	36.142	-0.906701	0.387119	-2.34218	0.0191716	0.602636	Mfsd2a	4	14FR
ENSMUSG00000030123	1217.43	-0.530379	0.226318	-2.34351	0.0191031	0.602636	Plxnd1	6	14FR
ENSMUSG00000033965	106.174	-0.784331	0.33492	-2.34184	0.0191887	0.602636	Slc16a2	X	14FR
ENSMUSG00000063430	253.244	-0.583934	0.249177	-2.34345	0.0191062	0.602636	Wscd2	5	14FR
ENSMUSG00000020173	896.351	0.402655	0.171941	2.34182	0.0191897	0.602636	Cobl	11	13FR
ENSMUSG00000031979	543.031	0.345762	0.14751	2.34399	0.0190787	0.602636	Cog2	8	13FR
ENSMUSG00000067149	142.482	2.2326	0.954216	2.33972	0.019298	0.604268	Jchain	5	13FR
ENSMUSG00000028974	258.269	0.344096	0.147066	2.33973	0.0192975	0.604268	Dffa	4	13FR
ENSMUSG00000050335	3218.98	0.680668	0.291256	2.33701	0.0194387	0.605944	Lgals3	14	13FR
ENSMUSG00000030825	12.3177	-1.46697	0.627799	-2.3367	0.019455	0.605944	Hsd17b14	7	14FR
ENSMUSG00000070337	12.2547	-1.22246	0.523198	-2.33651	0.0194646	0.605944	Gpr179	11	14FR
ENSMUSG00000087326	23.9482	-0.828992	0.354786	-2.3366	0.0194599	0.605944	Gm12503	4	14FR
ENSMUSG00000056116	156.426	1.88964	0.809311	2.33488	0.0195497	0.607712	H2-T22	17	13FR
ENSMUSG00000104159	14.1451	1.20787	0.518335	2.33028	0.0197912	0.608168	Gm38099	17	13FR
ENSMUSG00000104704	15.1432	1.01238	0.434435	2.33035	0.0197879	0.608168	Gm43133	5	13FR
ENSMUSG00000004891	288.015	-0.615374	0.263726	-2.33338	0.0196281	0.608168	Nes	3	14FR
ENSMUSG00000050965	905.194	-0.545174	0.233695	-2.33284	0.0196566	0.608168	Prkca	11	14FR
ENSMUSG00000074852	45.1285	-1.41535	0.606948	-2.33191	0.0197052	0.608168	Hpse2	19	14FR
ENSMUSG00000028841	315.517	0.310011	0.132999	2.33092	0.0197574	0.608168	Cnksr1	4	13FR
ENSMUSG00000029135	4347.95	0.309954	0.13293	2.3317	0.0197164	0.608168	Fosl2	5	13FR
ENSMUSG00000029192	871.26	0.301713	0.129351	2.33252	0.0196733	0.608168	Tbc1d14	5	13FR
ENSMUSG00000025993	11509	0.414053	0.17776	2.32929	0.0198439	0.608916	Slc40a1	1	13FR
ENSMUSG00000020003	416.933	0.298114	0.128321	2.32318	0.0201695	0.618023	Pex7	10	13FR
ENSMUSG00000077714	394.081	0.570068	0.245487	2.3222	0.0202224	0.618269	Snord17	2	13FR
ENSMUSG00000025969	3179.41	-0.557399	0.240222	-2.32035	0.0203217	0.618269	Nrp2	1	14FR
ENSMUSG00000029245	91.6077	-0.582396	0.250902	-2.32121	0.0202755	0.618269	Epha5	5	14FR
ENSMUSG00000031388	159.056	-0.391133	0.168529	-2.32087	0.020294	0.618269	Naa10	X	14FR
ENSMUSG00000001627	613.03	0.364482	0.157002	2.32151	0.0202592	0.618269	Ifrd1	12	13FR
ENSMUSG00000002395	370.443	0.286498	0.123566	2.31858	0.0204178	0.620314	Use1	8	13FR
ENSMUSG00000067916	24.2255	1.45953	0.630748	2.31397	0.0206691	0.624319	Zfp991	4	13FR
ENSMUSG00000030513	560.881	-0.344688	0.148923	-2.31454	0.020638	0.624319	Pcsk6	7	14FR
ENSMUSG00000117621	6.91491	-2.03674	0.880373	-2.3135	0.0206952	0.624319	Hspe1-rs1	18	14FR
ENSMUSG00000001348	1017.32	0.40706	0.175946	2.31355	0.0206926	0.624319	Acp5	9	13FR
ENSMUSG00000035473	290.869	0.355277	0.153519	2.31422	0.0206558	0.624319	Galm	17	13FR
ENSMUSG00000102172	29.662	0.905035	0.391446	2.31203	0.0207759	0.625874	Gm37873	1	13FR
ENSMUSG00000074743	667.651	-0.389461	0.168491	-2.31146	0.0208074	0.625943	Thbd	2	14FR
ENSMUSG00000030432	2750.87	-0.282222	0.122209	-2.30934	0.0209247	0.627713	Rpl28	7	14FR
ENSMUSG00000029260	3504.13	0.321463	0.139194	2.30946	0.0209183	0.627713	Ugt2b34	5	13FR
ENSMUSG00000021070	316.06	-0.461595	0.200084	-2.307	0.0210546	0.630727	Bdkrb2	12	14FR
ENSMUSG00000094634	3.04606	-2.48643	1.07839	-2.30568	0.0211283	0.632053	Gm3468	14	14FR
ENSMUSG00000021747	27.5545	-0.831829	0.361028	-2.30406	0.0212194	0.632259	Cfap20dc	14	14FR
ENSMUSG00000024525	228.068	0.377161	0.163737	2.30346	0.0212531	0.632259	Impa2	18	13FR
ENSMUSG00000021814	1257.24	0.349863	0.151855	2.30392	0.0212272	0.632259	Anxa7	14	13FR
ENSMUSG00000020451	1441.05	0.290371	0.126026	2.30406	0.0212192	0.632259	Limk2	11	13FR
ENSMUSG00000029816	8.60659	1.65664	0.720474	2.29937	0.021484	0.632533	Gpnmb	6	13FR
ENSMUSG00000025069	9.96591	1.2843	0.557897	2.30204	0.0213327	0.632533	Gsto2	19	13FR
ENSMUSG00000034035	75.4371	0.513017	0.223072	2.29978	0.0214606	0.632533	Ccdc17	4	13FR
ENSMUSG00000032481	1383.65	-0.283737	0.123292	-2.30135	0.0213718	0.632533	Smarcc1	9	14FR
ENSMUSG00000072235	599.011	-0.356375	0.154908	-2.30056	0.0214164	0.632533	Tuba1a	15	14FR
ENSMUSG00000097392	791.43	-0.262589	0.114159	-2.3002	0.0214368	0.632533	Thoc2l	5	14FR
ENSMUSG00000011752	372.172	0.429625	0.186865	2.29912	0.0214983	0.632533	Pgam1	19	13FR
ENSMUSG00000027381	295.606	0.35224	0.152994	2.30232	0.0213172	0.632533	Bcl2l11	2	13FR
ENSMUSG00000026825	340.462	-0.748287	0.325896	-2.29609	0.0216709	0.63256	Dnm1	2	14FR
ENSMUSG00000029516	252.173	-0.414306	0.180528	-2.29497	0.0217351	0.63256	Cit	5	14FR
ENSMUSG00000038402	276.296	-0.544011	0.236747	-2.29785	0.0215701	0.63256	Foxf2	13	14FR
ENSMUSG00000047146	366.727	-0.414179	0.180304	-2.29711	0.0216125	0.63256	Tet1	10	14FR
ENSMUSG00000056201	3633.36	-0.25673	0.11179	-2.29654	0.0216448	0.63256	Cfl1	19	14FR
ENSMUSG00000026333	96.6541	0.424336	0.184679	2.29769	0.0215794	0.63256	Gin1	1	13FR
ENSMUSG00000000743	1159.87	0.383139	0.166936	2.29512	0.021726	0.63256	Chmp1a	8	13FR
ENSMUSG00000063903	2018.08	0.306937	0.133713	2.29549	0.0217053	0.63256	Klk1	7	13FR
ENSMUSG00000107211	10.4254	1.2765	0.556583	2.29345	0.0218222	0.63296	Gm5864	5	13FR
ENSMUSG00000003948	176.439	-0.615077	0.268181	-2.29351	0.0218184	0.63296	Mmd	11	14FR
ENSMUSG00000034435	1875.77	0.224305	0.0978139	2.29318	0.0218374	0.63296	Tmem30b	12	13FR
ENSMUSG00000094194	3.75052	3.26747	1.42678	2.2901	0.0220156	0.63314	Ighv5-16	12	13FR
ENSMUSG00000069516	661.684	0.494496	0.215868	2.29073	0.021979	0.63314	Lyz2	10	13FR
ENSMUSG00000018666	689.915	-0.233192	0.101832	-2.28997	0.022023	0.63314	Cbx1	11	14FR
ENSMUSG00000030075	60.063	-0.942524	0.411685	-2.28943	0.0220545	0.63314	Cntn3	6	14FR
ENSMUSG00000061947	33.2358	-0.957166	0.41816	-2.28899	0.0220798	0.63314	Serpina10	12	14FR
ENSMUSG00000114733	19.994	-0.905227	0.395158	-2.2908	0.0219751	0.63314	Gm4815	13	14FR
ENSMUSG00000052656	1415	0.238001	0.103889	2.29092	0.0219683	0.63314	Rnf103	6	13FR
ENSMUSG00000020105	1009.74	0.230766	0.100674	2.2922	0.021894	0.63314	Lrig3	10	13FR
ENSMUSG00000026494	200.516	-0.668037	0.292149	-2.28663	0.0222172	0.634411	Kif26b	1	14FR
ENSMUSG00000030745	42.0822	-0.778952	0.340583	-2.28712	0.0221891	0.634411	Il21r	7	14FR
ENSMUSG00000043336	1591.4	-0.447997	0.195957	-2.2862	0.0222424	0.634411	Filip1l	16	14FR
ENSMUSG00000016319	5575.75	0.461199	0.20171	2.28644	0.0222283	0.634411	Slc25a5	X	13FR
ENSMUSG00000073491	4.64487	3.61141	1.58319	2.2811	0.0225426	0.635235	Ifi213	1	13FR
ENSMUSG00000038775	56.8509	1.08761	0.476996	2.28013	0.0226	0.635235	Vill	9	13FR
ENSMUSG00000028716	325.188	0.593187	0.260036	2.28117	0.0225382	0.635235	Pdzk1ip1	4	13FR
ENSMUSG00000020183	798.034	0.502452	0.21991	2.28481	0.022324	0.635235	Cpm	10	13FR
ENSMUSG00000028102	107.159	-0.406461	0.178337	-2.27918	0.0226563	0.635235	Pex11b	3	14FR
ENSMUSG00000033751	154.505	-0.361339	0.158375	-2.28154	0.0225162	0.635235	Gadd45gip1	8	14FR
ENSMUSG00000038591	62.6939	-1.07271	0.470181	-2.28149	0.0225194	0.635235	Colec10	15	14FR
ENSMUSG00000054871	65.5506	-0.651098	0.285335	-2.28187	0.0224969	0.635235	Tmem158	9	14FR
ENSMUSG00000104346	39.2999	-0.72799	0.319373	-2.27943	0.0226414	0.635235	Pcdhga3	18	14FR
ENSMUSG00000111794	14.7876	-1.03694	0.453921	-2.28442	0.022347	0.635235	Gm48294	9	14FR
ENSMUSG00000013643	32951	0.440325	0.193188	2.27926	0.0226517	0.635235	Lypd8	11	13FR
ENSMUSG00000030327	501.856	0.298764	0.131068	2.27946	0.0226399	0.635235	Necap1	6	13FR
ENSMUSG00000044471	432.761	0.27998	0.122794	2.28009	0.0226024	0.635235	Lncpint	6	13FR
ENSMUSG00000070305	403.741	0.573397	0.251901	2.27628	0.0228291	0.635923	Mpzl3	9	13FR
ENSMUSG00000024578	30.6194	-1.68877	0.741396	-2.27783	0.0227369	0.635923	Il17b	18	14FR
ENSMUSG00000032076	342.152	-0.371482	0.163183	-2.27648	0.0228176	0.635923	Cadm1	9	14FR
ENSMUSG00000045629	103.775	-0.51108	0.224455	-2.27698	0.0227873	0.635923	Sh3tc2	18	14FR
ENSMUSG00000033624	948.216	0.329699	0.144775	2.27732	0.0227673	0.635923	Pdpr	8	13FR
ENSMUSG00000114907	12.512	1.23348	0.543835	2.26811	0.0233226	0.63679	Gm47794	14	13FR
ENSMUSG00000020072	65.1355	0.702304	0.309761	2.26724	0.0233753	0.63679	Pbld2	10	13FR
ENSMUSG00000052271	53.2647	0.697223	0.308409	2.26071	0.0237774	0.63679	Bhlha15	5	13FR
ENSMUSG00000031351	44.2712	0.638076	0.281202	2.26911	0.0232619	0.63679	Zfp185	X	13FR
ENSMUSG00000072762	95.4019	0.619109	0.273149	2.26656	0.0234172	0.63679	4930522L14Rik	5	13FR
ENSMUSG00000055827	808.327	0.594448	0.262244	2.26678	0.0234038	0.63679	Gsdmc3	15	13FR
ENSMUSG00000033488	102.686	0.581232	0.255901	2.27132	0.0231277	0.63679	Cryzl2	1	13FR
ENSMUSG00000052563	95.0282	0.541891	0.239649	2.26119	0.0237477	0.63679	D930048N14Rik	11	13FR
ENSMUSG00000118642	71.918	0.522568	0.23038	2.26829	0.0233117	0.63679		17	13FR
ENSMUSG00000003123	146.028	-0.419812	0.185529	-2.26278	0.0236494	0.63679	Lipe	7	14FR
ENSMUSG00000043760	248.031	0.464457	0.205099	2.26455	0.0235403	0.63679	Pkhd1	1	13FR
ENSMUSG00000021256	114.233	-0.549525	0.242559	-2.26553	0.0234802	0.63679	Vash1	12	14FR
ENSMUSG00000021270	1944.02	-0.283202	0.125301	-2.26018	0.0238102	0.63679	Hsp90aa1	12	14FR
ENSMUSG00000021765	53.8396	-0.978545	0.432571	-2.26216	0.0236876	0.63679	Fst	13	14FR
ENSMUSG00000023106	280.404	-0.317047	0.139739	-2.26885	0.0232775	0.63679	Denr	5	14FR
ENSMUSG00000025255	419.863	-0.606319	0.266542	-2.27476	0.0229203	0.63679	Zfhx4	3	14FR
ENSMUSG00000027968	158.129	-0.374138	0.164619	-2.27276	0.0230409	0.63679	Larp7	3	14FR
ENSMUSG00000030208	1100.54	-0.698723	0.309022	-2.26108	0.0237542	0.63679	Emp1	6	14FR
ENSMUSG00000030323	227.049	-0.323502	0.142634	-2.26805	0.0233263	0.63679	Ift122	6	14FR
ENSMUSG00000030796	220.195	-0.492628	0.217867	-2.26114	0.0237505	0.63679	Tead2	7	14FR
ENSMUSG00000033581	837.103	-0.413625	0.182636	-2.26476	0.0235275	0.63679	Igf2bp2	16	14FR
ENSMUSG00000036523	148.262	-1.00679	0.444369	-2.26567	0.0234717	0.63679	Greb1	12	14FR
ENSMUSG00000043300	76.9912	-0.494401	0.218232	-2.26548	0.023483	0.63679	B3galnt1	3	14FR
ENSMUSG00000058145	285.156	-0.591241	0.26037	-2.27077	0.0231607	0.63679	Adamts17	7	14FR
ENSMUSG00000021749	4019.5	0.445864	0.19706	2.26259	0.0236612	0.63679	Oit1	14	13FR
ENSMUSG00000028389	165.428	0.411564	0.181586	2.26649	0.0234212	0.63679	Zfp37	4	13FR
ENSMUSG00000001642	407.751	0.405702	0.179163	2.26443	0.0235477	0.63679	Akr1b3	6	13FR
ENSMUSG00000038215	173.528	0.358054	0.157529	2.27294	0.0230298	0.63679	Cep44	8	13FR
ENSMUSG00000020225	440.607	0.334247	0.147479	2.26641	0.0234261	0.63679	Tmbim4	10	13FR
ENSMUSG00000021171	3462.4	0.291693	0.12838	2.27211	0.0230796	0.63679	Esyt2	12	13FR
ENSMUSG00000046836	722.913	0.282987	0.124679	2.26972	0.0232247	0.63679	Brox	1	13FR
ENSMUSG00000016534	2678.65	0.244	0.10794	2.26051	0.0237894	0.63679	Lamp2	X	13FR
ENSMUSG00000029001	30.964	1.00151	0.443383	2.25878	0.0238968	0.638309	Fbxo44	4	13FR
ENSMUSG00000031163	91.8626	0.502566	0.222791	2.25577	0.0240848	0.638679	Glod5	X	13FR
ENSMUSG00000003824	33.7251	-0.75876	0.33604	-2.25795	0.0239489	0.638679	Syce2	8	14FR
ENSMUSG00000028019	175.742	-0.458702	0.203259	-2.25674	0.0240241	0.638679	Pdgfc	3	14FR
ENSMUSG00000028036	33.9698	-0.801682	0.355206	-2.25695	0.0240112	0.638679	Ptgfr	3	14FR
ENSMUSG00000042529	18.7454	-0.920494	0.40816	-2.25523	0.0241191	0.638679	Kcnj12	11	14FR
ENSMUSG00000035944	298.988	0.371767	0.164818	2.25562	0.0240945	0.638679	Ttc38	15	13FR
ENSMUSG00000068284	3344.73	0.228898	0.10149	2.25538	0.0241094	0.638679	Usf3	16	13FR
ENSMUSG00000105199	129.299	0.498971	0.221307	2.25466	0.0241546	0.638832	Gm43581	3	13FR
ENSMUSG00000031167	1401.21	-0.249315	0.110722	-2.25172	0.0243397	0.642143	Rbm3	X	14FR
ENSMUSG00000037364	1299.31	-0.23066	0.102419	-2.25211	0.0243152	0.642143	Srrt	5	14FR
ENSMUSG00000062624	60.9959	0.59998	0.266801	2.24879	0.0245257	0.643041	Cyp2c67	19	13FR
ENSMUSG00000026535	85.5827	-0.943097	0.419549	-2.24788	0.0245836	0.643041	Ifi202b	1	14FR
ENSMUSG00000033166	489.192	-0.233919	0.103955	-2.25019	0.024437	0.643041	Dis3	14	14FR
ENSMUSG00000035557	26.7693	-0.928574	0.412885	-2.24899	0.024513	0.643041	Krt17	11	14FR
ENSMUSG00000054766	1852.22	-0.223958	0.0995817	-2.24899	0.0245133	0.643041	Set	2	14FR
ENSMUSG00000026576	13621.7	0.369236	0.164229	2.2483	0.0245571	0.643041	Atp1b1	1	13FR
ENSMUSG00000054277	1203.13	0.27846	0.123815	2.24901	0.0245121	0.643041	Arfgap3	15	13FR
ENSMUSG00000003153	84.5018	-0.566709	0.252163	-2.24739	0.0246151	0.643082	Slc2a3	6	14FR
ENSMUSG00000025607	664.37	0.280539	0.124911	2.2459	0.0247102	0.644779	Copg2	6	13FR
ENSMUSG00000020182	691.526	0.449577	0.200383	2.24358	0.0248593	0.647882	Ddc	11	13FR
ENSMUSG00000052861	7.30083	1.54194	0.68831	2.24018	0.025079	0.649493	Dnah6	6	13FR
ENSMUSG00000036960	15.317	1.02983	0.460775	2.235	0.0254176	0.649493	Clca2	3	13FR
ENSMUSG00000019232	20.3418	0.960958	0.428912	2.24045	0.0250614	0.649493	Etnppl	3	13FR
ENSMUSG00000027737	99.8857	0.620824	0.277847	2.23441	0.0254564	0.649493	Slc7a11	3	13FR
ENSMUSG00000020081	156.121	-0.61323	0.273974	-2.23828	0.0252028	0.649493	Tacr2	10	14FR
ENSMUSG00000024991	3084.23	-0.164034	0.0733503	-2.23632	0.025331	0.649493	Eif3a	19	14FR
ENSMUSG00000030353	91.85	-0.468912	0.209141	-2.24208	0.0249562	0.649493	Tead4	6	14FR
ENSMUSG00000039579	535.978	-2.43431	1.08765	-2.23815	0.0252116	0.649493	Grin3a	4	14FR
ENSMUSG00000040990	472.534	-0.320721	0.143486	-2.2352	0.0254041	0.649493	Sh3kbp1	X	14FR
ENSMUSG00000061080	117.156	-0.611157	0.27359	-2.23384	0.0254936	0.649493	Lsamp	16	14FR
ENSMUSG00000070583	74.9091	-0.636714	0.284668	-2.23669	0.0253067	0.649493	Fv1	4	14FR
ENSMUSG00000085037	120.877	-0.380064	0.170067	-2.2348	0.0254306	0.649493	4933421O10Rik	4	14FR
ENSMUSG00000116383	2.7609	-4.3094	1.92789	-2.23529	0.0253983	0.649493	Apol10c-ps	15	14FR
ENSMUSG00000039347	292.063	0.420512	0.18825	2.2338	0.0254964	0.649493	Atp6v0e2	6	13FR
ENSMUSG00000039183	172.422	0.391136	0.174674	2.23923	0.0251407	0.649493	Nubp2	17	13FR
ENSMUSG00000060181	236.359	0.337355	0.150971	2.23457	0.0254455	0.649493	Slc35e3	10	13FR
ENSMUSG00000038459	1420.52	0.32033	0.143134	2.23798	0.0252225	0.649493	Abhd17c	7	13FR
ENSMUSG00000020271	1192.85	0.275703	0.123033	2.24089	0.0250329	0.649493	Fbxw11	11	13FR
ENSMUSG00000036879	928.424	0.25218	0.112587	2.23987	0.0250996	0.649493	Phkb	8	13FR
ENSMUSG00000046861	1051.44	0.232955	0.104309	2.23332	0.0255278	0.649521	Hectd3	4	13FR
ENSMUSG00000104501	79.4223	-0.494089	0.221308	-2.23259	0.0255762	0.649982	Gm37736	6	14FR
ENSMUSG00000006498	3426.15	-0.166109	0.0744287	-2.23178	0.0256294	0.650561	Ptbp1	10	14FR
ENSMUSG00000093105	3.69676	2.58653	1.16106	2.22773	0.0258987	0.652763	NA	NA	13FR
ENSMUSG00000038732	2000	0.467144	0.209533	2.22945	0.0257839	0.652763	Mboat1	13	13FR
ENSMUSG00000059208	1481.33	-0.166667	0.0748048	-2.22802	0.0258792	0.652763	Hnrnpm	17	14FR
ENSMUSG00000036478	2593.75	0.326293	0.146402	2.22874	0.0258311	0.652763	Btg1	10	13FR
ENSMUSG00000027130	959.425	0.30503	0.136807	2.22963	0.025772	0.652763	Slc12a6	2	13FR
ENSMUSG00000061119	401.182	0.248259	0.111436	2.22781	0.0258931	0.652763	Prcp	7	13FR
ENSMUSG00000095335	5.23531	3.70492	1.67314	2.21436	0.0268043	0.654085	Igkv3-5	6	13FR
ENSMUSG00000014725	2.39366	3.55655	1.60645	2.21393	0.0268339	0.654085	Adam28	14	13FR
ENSMUSG00000037849	6.08177	2.54193	1.14676	2.21661	0.0266494	0.654085	Ifi206	1	13FR
ENSMUSG00000034579	26.6038	0.991495	0.448466	2.21086	0.0270456	0.654085	Pla2g3	11	13FR
ENSMUSG00000101964	50.9749	0.766393	0.346947	2.20897	0.027177	0.654085	Gm28693	1	13FR
ENSMUSG00000101523	91.7003	0.535819	0.242604	2.20861	0.0272014	0.654085	Csnk2a1-ps3	1	13FR
ENSMUSG00000029780	602.895	0.49625	0.224537	2.2101	0.027098	0.654085	Nt5c3	6	13FR
ENSMUSG00000029569	1379.62	0.451338	0.204116	2.21119	0.027023	0.654085	Tmem168	6	13FR
ENSMUSG00000039983	252.971	0.449238	0.203402	2.20862	0.0272012	0.654085	Ccdc32	2	13FR
ENSMUSG00000017639	581.399	0.43859	0.197455	2.22122	0.0263363	0.654085	Rab11fip4	11	13FR
ENSMUSG00000020034	189.116	0.434881	0.195996	2.21882	0.0264989	0.654085	Tcp11l2	10	13FR
ENSMUSG00000006005	3083.1	-0.204685	0.0926154	-2.21005	0.0271016	0.654085	Tpr	1	14FR
ENSMUSG00000014226	508.409	-0.228279	0.10276	-2.22148	0.0263183	0.654085	Cacybp	1	14FR
ENSMUSG00000014329	572.529	-0.363361	0.164388	-2.21039	0.0270782	0.654085	Bicc1	10	14FR
ENSMUSG00000015533	745.549	-0.633952	0.286308	-2.21423	0.0268133	0.654085	Itga2	13	14FR
ENSMUSG00000020389	69.3421	-0.490285	0.220425	-2.22427	0.0261305	0.654085	Cdkl3	11	14FR
ENSMUSG00000020496	611.922	-0.288367	0.130306	-2.213	0.0268979	0.654085	Rnf187	11	14FR
ENSMUSG00000024498	1294.11	-0.230284	0.103633	-2.2221	0.0262766	0.654085	Tcerg1	18	14FR
ENSMUSG00000025020	24.8645	-1.08997	0.493152	-2.21021	0.0270906	0.654085	Slit1	19	14FR
ENSMUSG00000025407	329.387	-0.383447	0.172726	-2.21997	0.0264209	0.654085	Gli1	10	14FR
ENSMUSG00000029231	1978.49	-0.291268	0.130982	-2.22373	0.0261666	0.654085	Pdgfra	5	14FR
ENSMUSG00000029314	46.1845	-1.2407	0.558555	-2.22127	0.0263325	0.654085	Gpat3	5	14FR
ENSMUSG00000030098	28.3554	-0.950689	0.430098	-2.2104	0.0270773	0.654085	Grip2	6	14FR
ENSMUSG00000032297	57.9363	-0.721757	0.326014	-2.21389	0.0268366	0.654085	Celf6	9	14FR
ENSMUSG00000033763	866.193	-0.540139	0.243255	-2.22046	0.0263873	0.654085	Mtss2	8	14FR
ENSMUSG00000038580	16.2708	-1.61187	0.726687	-2.2181	0.026548	0.654085	Sct	7	14FR
ENSMUSG00000040009	55.9705	-0.665453	0.299257	-2.22369	0.0261695	0.654085	Gnaz	10	14FR
ENSMUSG00000044548	191.403	-0.478684	0.216019	-2.21593	0.026696	0.654085	Dact1	12	14FR
ENSMUSG00000046434	2137.32	-0.202842	0.0915829	-2.21485	0.0267704	0.654085	Hnrnpa1	15	14FR
ENSMUSG00000048118	931.316	-0.218122	0.0981564	-2.22219	0.0262705	0.654085	Arid4a	12	14FR
ENSMUSG00000095567	894.605	-0.227465	0.102248	-2.22465	0.0261049	0.654085	Noc2l	4	14FR
ENSMUSG00000097842	8.11949	-1.31205	0.593838	-2.20944	0.0271437	0.654085	9330104G04Rik	7	14FR
ENSMUSG00000103098	30.986	-0.710588	0.320672	-2.21593	0.026696	0.654085	Gm37559	1	14FR
ENSMUSG00000112741	20.2609	-1.0304	0.465565	-2.21322	0.0268828	0.654085	Gm47341	10	14FR
ENSMUSG00000026870	739.705	0.392166	0.176594	2.22072	0.0263703	0.654085	Cutal	2	13FR
ENSMUSG00000028527	228.449	0.360462	0.162648	2.21621	0.0266772	0.654085	Ak4	4	13FR
ENSMUSG00000019982	1415.17	0.338098	0.15253	2.2166	0.0266501	0.654085	Myb	10	13FR
ENSMUSG00000031770	1658.17	0.310393	0.139745	2.22114	0.0263413	0.654085	Herpud1	8	13FR
ENSMUSG00000038172	983.04	0.306225	0.138435	2.21204	0.0269638	0.654085	Ttc39b	4	13FR
ENSMUSG00000020440	812.621	0.219433	0.0990154	2.21615	0.0266815	0.654085	Arf5	6	13FR
ENSMUSG00000026565	937.156	0.185366	0.0837043	2.21453	0.0267923	0.654085	Pou2f1	1	13FR
ENSMUSG00000111547	29.2769	0.778772	0.35292	2.20665	0.0273383	0.654441	Gm48069	9	13FR
ENSMUSG00000039058	21.8467	-0.781057	0.353908	-2.20695	0.0273175	0.654441	Ak5	3	14FR
ENSMUSG00000051242	38.5006	-0.690758	0.312941	-2.20731	0.0272924	0.654441	Pcdhb9	18	14FR
ENSMUSG00000078651	84.9248	-0.446056	0.202125	-2.20684	0.0273255	0.654441	Aoc2	11	14FR
ENSMUSG00000001942	309.409	0.363456	0.16478	2.20571	0.0274046	0.655255	Siae	9	13FR
ENSMUSG00000024095	1062.83	0.229719	0.104167	2.2053	0.0274334	0.655255	Hnrnpll	17	13FR
ENSMUSG00000075517	99.1442	0.5383	0.244338	2.20309	0.0275881	0.655301	Cyp2d37-ps	15	13FR
ENSMUSG00000028017	65.4688	0.481727	0.218502	2.20468	0.0274768	0.655301	Egf	3	13FR
ENSMUSG00000027230	1865.13	-0.225859	0.102497	-2.20356	0.0275551	0.655301	Creb3l1	2	14FR
ENSMUSG00000095253	357.822	0.323929	0.147019	2.20332	0.0275722	0.655301	Zfp799	17	13FR
ENSMUSG00000070473	2319.88	0.313975	0.14246	2.20395	0.0275282	0.655301	Cldn3	5	13FR
ENSMUSG00000020899	437.557	-0.307268	0.139566	-2.20159	0.0276942	0.656867	Pfas	11	14FR
ENSMUSG00000093452	3.70174	-2.11686	0.961832	-2.20086	0.0277459	0.656867	Zfhx2os	14	14FR
ENSMUSG00000024588	790.075	0.231801	0.105316	2.201	0.0277358	0.656867	Fech	18	13FR
ENSMUSG00000068893	99.9882	0.772545	0.351179	2.19986	0.0278168	0.65782	Sprr2a2	3	13FR
ENSMUSG00000116972	41.0935	0.748536	0.340496	2.19837	0.0279228	0.6596	Gm6278	16	13FR
ENSMUSG00000057195	7.17762	1.81366	0.829031	2.18768	0.0286928	0.660058	Ceacam13	7	13FR
ENSMUSG00000090272	30.2256	1.61759	0.737638	2.19294	0.028312	0.660058	Mndal	1	13FR
ENSMUSG00000046818	26.2395	0.842268	0.38413	2.19266	0.0283316	0.660058	Ddit4l	3	13FR
ENSMUSG00000089782	22.7253	0.815622	0.371277	2.1968	0.0280348	0.660058	Btf3-ps1	1	13FR
ENSMUSG00000044694	36.4168	0.67735	0.30983	2.1862	0.028801	0.660058	2010007H06Rik	9	13FR
ENSMUSG00000029275	78.8921	0.561789	0.256907	2.18674	0.0287617	0.660058	Gfi1	5	13FR
ENSMUSG00000108753	53.2351	0.535293	0.24458	2.18862	0.0286243	0.660058	Gm45094	7	13FR
ENSMUSG00000032754	521.062	0.491897	0.225092	2.18532	0.0288654	0.660058	Slc8b1	5	13FR
ENSMUSG00000036181	1664.82	0.434768	0.19833	2.19215	0.0283687	0.660058	H1f2	13	13FR
ENSMUSG00000001657	2.6268	-4.23597	1.93537	-2.18872	0.0286173	0.660058	Hoxc8	15	14FR
ENSMUSG00000019699	489.532	-0.308444	0.141116	-2.18575	0.0288341	0.660058	Akt3	1	14FR
ENSMUSG00000022329	541.971	-0.269545	0.123075	-2.19008	0.0285183	0.660058	Stk3	15	14FR
ENSMUSG00000025290	5074.13	-0.224866	0.102479	-2.19427	0.0282161	0.660058	Rps24	14	14FR
ENSMUSG00000029761	3150.6	-0.331196	0.151537	-2.18558	0.0288462	0.660058	Cald1	6	14FR
ENSMUSG00000030000	87.7882	-0.61167	0.27986	-2.18563	0.0288426	0.660058	Add2	6	14FR
ENSMUSG00000030352	560.795	-0.406652	0.185371	-2.19372	0.0282552	0.660058	Tspan9	6	14FR
ENSMUSG00000032024	633.188	-0.501951	0.22954	-2.18677	0.0287596	0.660058	Clmp	9	14FR
ENSMUSG00000049690	451.462	-0.33876	0.154834	-2.18789	0.0286777	0.660058	Nckap5	1	14FR
ENSMUSG00000051790	501.053	-0.556308	0.253383	-2.19552	0.0281261	0.660058	Nlgn2	11	14FR
ENSMUSG00000063873	735.883	-0.426091	0.194932	-2.18584	0.0288271	0.660058	Slc24a3	2	14FR
ENSMUSG00000066363	4.07969	-2.34989	1.06965	-2.19687	0.02803	0.660058	Serpina3f	12	14FR
ENSMUSG00000042742	535.861	0.392224	0.179407	2.18622	0.0287993	0.660058	Bmt2	6	13FR
ENSMUSG00000113385	21.4131	-0.818209	0.372961	-2.19382	0.0282486	0.660058	Gm48405	12	14FR
ENSMUSG00000113695	4.9479	-1.84729	0.84266	-2.19221	0.0283642	0.660058	9330159N22Rik	13	14FR
ENSMUSG00000040734	167.498	0.332774	0.152178	2.18674	0.0287615	0.660058	Ppp1r13l	7	13FR
ENSMUSG00000050628	270.587	0.321459	0.14635	2.19651	0.0280557	0.660058	Ubald2	11	13FR
ENSMUSG00000042073	523.178	0.272712	0.124655	2.18774	0.0286888	0.660058	Abhd14b	9	13FR
ENSMUSG00000005225	1048.3	0.269257	0.122873	2.19134	0.028427	0.660058	Plekha8	6	13FR
ENSMUSG00000024561	1175.04	0.250075	0.114102	2.19168	0.0284025	0.660058	Mbd1	18	13FR
ENSMUSG00000029098	708.993	0.223518	0.102143	2.18829	0.0286484	0.660058	Acox3	5	13FR
ENSMUSG00000028031	41.628	-0.757863	0.347136	-2.18319	0.0290221	0.662643	Dkk2	3	14FR
ENSMUSG00000042507	1045.67	-0.255856	0.117207	-2.18294	0.0290403	0.662643	Mideas	12	14FR
ENSMUSG00000074653	56.0663	0.99799	0.457576	2.18104	0.0291807	0.664152	Lrrc31	3	13FR
ENSMUSG00000050866	797.752	0.414424	0.190071	2.18037	0.0292302	0.664152	Clrn3	7	13FR
ENSMUSG00000042348	166.938	-0.338033	0.154987	-2.18103	0.029181	0.664152	Arl15	13	14FR
ENSMUSG00000054843	2758.18	0.309184	0.14178	2.18074	0.0292029	0.664152	Atrnl1	19	13FR
ENSMUSG00000040985	10.076	1.39909	0.642496	2.17759	0.0294367	0.664227	Sun3	11	13FR
ENSMUSG00000030935	1439.63	0.680358	0.313493	2.17024	0.0299883	0.664227	Acsm3	7	13FR
ENSMUSG00000117313	68.1906	0.563808	0.25908	2.1762	0.0295407	0.664227	Gm49838	17	13FR
ENSMUSG00000045094	150.582	0.553006	0.254178	2.17566	0.0295807	0.664227	Arhgef37	18	13FR
ENSMUSG00000020062	2264.28	0.464065	0.213604	2.17255	0.0298143	0.664227	Slc5a8	10	13FR
ENSMUSG00000030987	3852.1	0.463673	0.212824	2.17867	0.0293559	0.664227	Stim1	7	13FR
ENSMUSG00000022144	58.8569	-0.736623	0.338896	-2.1736	0.0297353	0.664227	Gdnf	15	14FR
ENSMUSG00000024965	141.111	-0.470214	0.216466	-2.17223	0.0298381	0.664227	Fermt3	19	14FR
ENSMUSG00000025035	53.5039	-0.610424	0.280989	-2.17242	0.0298243	0.664227	Arl3	19	14FR
ENSMUSG00000028664	695.309	-0.370096	0.170443	-2.17138	0.0299025	0.664227	Ephb2	4	14FR
ENSMUSG00000032443	12.5686	-1.06527	0.490419	-2.17217	0.0298425	0.664227	Zcwpw2	9	14FR
ENSMUSG00000032500	32.1222	-0.821514	0.377554	-2.17589	0.0295637	0.664227	Dclk3	9	14FR
ENSMUSG00000034675	305.822	-0.449604	0.207035	-2.17163	0.0298833	0.664227	Dbn1	13	14FR
ENSMUSG00000038248	146.839	-0.610619	0.280891	-2.17387	0.0297151	0.664227	Sobp	10	14FR
ENSMUSG00000039206	260.308	-0.504553	0.232319	-2.17181	0.0298699	0.664227	Daglb	5	14FR
ENSMUSG00000057278	160.529	-0.373072	0.171462	-2.17583	0.0295678	0.664227	Snrpg	6	14FR
ENSMUSG00000064370	29081.6	-0.264721	0.121523	-2.17836	0.0293794	0.664227	mt-Cytb	MT	14FR
ENSMUSG00000069763	120.606	-0.473168	0.218006	-2.17043	0.0299741	0.664227	Tmem100	11	14FR
ENSMUSG00000085399	333.81	-0.45803	0.211054	-2.17021	0.0299913	0.664227	Foxd2os	4	14FR
ENSMUSG00000091387	131.671	-0.469987	0.21635	-2.17235	0.0298295	0.664227	Gcnt4	13	14FR
ENSMUSG00000109953	10.8336	-1.54279	0.707899	-2.17939	0.0293026	0.664227	5430430B14Rik	8	14FR
ENSMUSG00000038507	808.131	0.346612	0.159724	2.17007	0.0300014	0.664227	Parp12	6	13FR
ENSMUSG00000026667	2123.5	0.273186	0.125893	2.16999	0.0300077	0.664227	Uhmk1	1	13FR
ENSMUSG00000031751	1638.28	0.224281	0.103201	2.17324	0.0297626	0.664227	Amfr	8	13FR
ENSMUSG00000034354	1401.03	0.185342	0.0853551	2.17142	0.0298994	0.664227	Mtmr3	11	13FR
ENSMUSG00000019539	422.23	-0.415726	0.191622	-2.16951	0.0300442	0.664348	Rcn3	7	14FR
ENSMUSG00000031311	2153.05	-0.163002	0.0751611	-2.1687	0.0301055	0.66449	Nono	X	14FR
ENSMUSG00000023915	799.982	0.266944	0.123141	2.16779	0.0301745	0.66449	Tnfrsf21	17	13FR
ENSMUSG00000039865	733.135	0.256422	0.118251	2.16846	0.0301235	0.66449	Slc44a3	3	13FR
ENSMUSG00000020097	1160.8	0.222496	0.102632	2.16791	0.0301654	0.66449	Sgpl1	10	13FR
ENSMUSG00000039530	408.954	0.366296	0.169116	2.16594	0.0303156	0.666911	NA	NA	13FR
ENSMUSG00000026692	53.8202	0.933894	0.431348	2.16506	0.030383	0.667096	Fmo4	1	13FR
ENSMUSG00000097316	105.539	0.578486	0.267319	2.16403	0.0304619	0.667096	Gm10516	1	13FR
ENSMUSG00000036822	531.221	-0.211375	0.097664	-2.1643	0.030441	0.667096	Topors	4	14FR
ENSMUSG00000110185	581.453	0.294641	0.136166	2.16383	0.0304774	0.667096	Igip	18	13FR
ENSMUSG00000040105	407.916	0.258842	0.119623	2.1638	0.0304795	0.667096	Plpp6	19	13FR
ENSMUSG00000007035	100.281	0.688009	0.31823	2.16199	0.0306189	0.667882	Msh5	17	13FR
ENSMUSG00000016200	138.573	-0.668295	0.309096	-2.1621	0.0306108	0.667882	Syt14	1	14FR
ENSMUSG00000018848	694.775	-0.241443	0.111677	-2.16198	0.0306198	0.667882	Rars	11	14FR
ENSMUSG00000031613	1026.16	0.375176	0.173554	2.16172	0.0306399	0.667882	Hpgd	8	13FR
ENSMUSG00000082274	35.8486	1.21865	0.564885	2.15734	0.0309788	0.670151	Gm14026	2	13FR
ENSMUSG00000020042	103.374	0.426223	0.197332	2.15993	0.030778	0.670151	Btbd11	10	13FR
ENSMUSG00000021361	413.968	0.385064	0.178541	2.15673	0.0310265	0.670151	Tmem14c	13	13FR
ENSMUSG00000008958	581.222	-0.252259	0.116984	-2.15635	0.0310565	0.670151	Vps72	3	14FR
ENSMUSG00000019856	43.6366	-0.817295	0.378706	-2.15813	0.0309179	0.670151	Fam184a	10	14FR
ENSMUSG00000035373	12.8288	-1.33666	0.619721	-2.15688	0.0310153	0.670151	Ccl7	11	14FR
ENSMUSG00000048967	16.8166	-0.909058	0.421377	-2.15735	0.0309781	0.670151	Yjefn3	8	14FR
ENSMUSG00000041303	450.646	0.28668	0.132945	2.15639	0.0310532	0.670151	Gtf3c3	1	13FR
ENSMUSG00000040520	448.98	0.2681	0.124198	2.15865	0.0308774	0.670151	Manea	4	13FR
ENSMUSG00000008683	1745.8	0.259548	0.120199	2.15932	0.0308257	0.670151	Rps15a	7	13FR
ENSMUSG00000032434	1479.51	0.295249	0.136955	2.15581	0.0310982	0.670377	Cmtm6	9	13FR
ENSMUSG00000034595	291.996	-0.513014	0.238108	-2.15454	0.0311977	0.671818	Ppp1r18	17	14FR
ENSMUSG00000010609	170.915	0.34234	0.158921	2.15416	0.0312277	0.671818	Psen2	1	13FR
ENSMUSG00000110238	117.83	0.466668	0.217034	2.1502	0.0315392	0.67352	Gm19269	8	13FR
ENSMUSG00000031207	1411.04	-0.332413	0.154581	-2.15041	0.0315228	0.67352	Msn	X	14FR
ENSMUSG00000032068	101.972	-2.37373	1.10408	-2.14996	0.031558	0.67352	Plet1	9	14FR
ENSMUSG00000038463	559.631	-0.420072	0.195281	-2.15112	0.0314666	0.67352	Olfml2b	1	14FR
ENSMUSG00000049553	686.506	-0.220753	0.10265	-2.15055	0.031512	0.67352	Polr1a	6	14FR
ENSMUSG00000050199	3236.4	0.369652	0.171883	2.1506	0.0315075	0.67352	Lgr4	2	13FR
ENSMUSG00000079144	154.508	0.329409	0.153125	2.15125	0.0314567	0.67352	A130010J15Rik	1	13FR
ENSMUSG00000058672	282.264	-0.33236	0.154467	-2.15166	0.031424	0.67352	Tubb2a	13	14FR
ENSMUSG00000004100	304.694	-0.322003	0.149839	-2.149	0.0316346	0.674088	Ppan	9	14FR
ENSMUSG00000024873	10.7113	-1.17988	0.54926	-2.14813	0.0317032	0.674088	Cnih2	19	14FR
ENSMUSG00000042808	1262.33	-0.509702	0.237279	-2.14811	0.0317049	0.674088	Gpx2	12	14FR
ENSMUSG00000031320	3745.86	0.272161	0.126702	2.14804	0.0317103	0.674088	Rps4x	X	13FR
ENSMUSG00000030376	129.006	-0.713507	0.332321	-2.14704	0.0317901	0.675115	Slc8a2	7	14FR
ENSMUSG00000008601	906.244	0.37399	0.174239	2.14642	0.0318399	0.675503	Rab25	3	13FR
ENSMUSG00000045474	3.55707	2.50342	1.16799	2.14336	0.0320845	0.67745	Olfr1368	13	13FR
ENSMUSG00000002835	215.307	-0.383104	0.178836	-2.14222	0.0321761	0.67745	Chaf1a	17	14FR
ENSMUSG00000038534	529.987	-0.256963	0.119963	-2.14202	0.032192	0.67745	Osbpl7	11	14FR
ENSMUSG00000049687	58.8544	-0.532741	0.248642	-2.1426	0.0321454	0.67745	Pheta2	15	14FR
ENSMUSG00000052981	8.50759	-1.33972	0.625257	-2.14267	0.0321398	0.67745	Ube2ql1	13	14FR
ENSMUSG00000058392	296.257	-0.318576	0.148544	-2.14465	0.0319806	0.67745	Rrp1b	17	14FR
ENSMUSG00000048992	3514.6	0.351833	0.164276	2.14172	0.0322159	0.67745	Prss32	17	13FR
ENSMUSG00000032763	461.559	0.307719	0.143624	2.14254	0.0321503	0.67745	Ilvbl	10	13FR
ENSMUSG00000021733	3261.34	0.283668	0.132405	2.14243	0.0321589	0.67745	Slc4a7	14	13FR
ENSMUSG00000022584	6.34697	2.10546	0.983971	2.13975	0.0323748	0.678022	Ly6c2	15	13FR
ENSMUSG00000068264	115.25	0.409844	0.191585	2.13923	0.0324172	0.678022	Ap5s1	2	13FR
ENSMUSG00000023991	1367.76	-0.319975	0.149611	-2.13872	0.0324582	0.678022	Foxp4	17	14FR
ENSMUSG00000031383	17.2992	-0.988613	0.46183	-2.14065	0.0323027	0.678022	Dusp9	X	14FR
ENSMUSG00000041117	193.77	-0.482731	0.225581	-2.13995	0.0323591	0.678022	Ccdc8	7	14FR
ENSMUSG00000078956	6.69023	-1.43686	0.671856	-2.13864	0.0324644	0.678022	Gm14221	2	14FR
ENSMUSG00000109418	32.0121	-0.910083	0.425179	-2.14047	0.0323171	0.678022	Gm44800	8	14FR
ENSMUSG00000079173	2721.89	0.380663	0.178523	2.13229	0.0329829	0.678441	Zan	5	13FR
ENSMUSG00000052151	1016.64	0.376313	0.176187	2.13587	0.0326899	0.678441	Plpp2	10	13FR
ENSMUSG00000020817	658.753	-0.380202	0.178303	-2.13234	0.0329789	0.678441	Rabep1	11	14FR
ENSMUSG00000021493	1080.78	-0.414012	0.194007	-2.13401	0.0328422	0.678441	Pdlim7	13	14FR
ENSMUSG00000034361	150.298	-0.470994	0.220593	-2.13513	0.0327508	0.678441	Cpne2	8	14FR
ENSMUSG00000037605	575.189	-0.308464	0.144434	-2.13567	0.032706	0.678441	Adgrl3	5	14FR
ENSMUSG00000046432	124.8	-0.461962	0.216554	-2.13325	0.0329047	0.678441	Bex3	X	14FR
ENSMUSG00000050751	47.4128	-1.12529	0.52776	-2.1322	0.0329905	0.678441	Pgbd5	8	14FR
ENSMUSG00000053399	72.475	-1.13631	0.532672	-2.13323	0.032906	0.678441	Adamts18	8	14FR
ENSMUSG00000067818	3539.98	-0.44503	0.208194	-2.13757	0.0325518	0.678441	Myl9	2	14FR
ENSMUSG00000090841	3796.3	-0.206779	0.0969314	-2.13325	0.0329046	0.678441	Myl6	10	14FR
ENSMUSG00000092051	60.1497	-0.505465	0.236858	-2.13404	0.0328392	0.678441	Gm17229	10	14FR
ENSMUSG00000022570	610.118	0.336961	0.157686	2.13692	0.0326045	0.678441	Gfus	15	13FR
ENSMUSG00000018569	3632.79	0.335025	0.157011	2.13376	0.0328625	0.678441	Cldn7	11	13FR
ENSMUSG00000026209	592.512	0.280813	0.131652	2.133	0.0329245	0.678441	Dnpep	1	13FR
ENSMUSG00000022477	3931.87	0.241654	0.113292	2.13302	0.0329233	0.678441	Aco2	15	13FR
ENSMUSG00000029821	56.8938	-1.0928	0.512677	-2.13156	0.0330434	0.678878	Gsdme	6	14FR
ENSMUSG00000115317	76.2973	-0.64724	0.303712	-2.1311	0.0330811	0.679001	Gm32618	15	14FR
ENSMUSG00000094872	4.6792	3.62893	1.70508	2.1283	0.033312	0.679018	Igkv9-120	6	13FR
ENSMUSG00000105031	6.06206	1.7457	0.821457	2.12513	0.0335757	0.679018	Gm3511	5	13FR
ENSMUSG00000112528	9.42347	1.29785	0.610894	2.12451	0.0336274	0.679018	Gm29794	10	13FR
ENSMUSG00000081999	9.92843	1.29425	0.608253	2.12782	0.0333521	0.679018	Gm13461	2	13FR
ENSMUSG00000086629	108.879	0.479874	0.225806	2.12516	0.033573	0.679018	2810403D21Rik	X	13FR
ENSMUSG00000038894	1065.31	0.386275	0.181378	2.12967	0.0331991	0.679018	Irs2	8	13FR
ENSMUSG00000021244	1943.78	-0.269296	0.126713	-2.12524	0.0335669	0.679018	Ylpm1	12	14FR
ENSMUSG00000024426	245.141	-0.31672	0.149023	-2.12532	0.0335602	0.679018	Atat1	17	14FR
ENSMUSG00000029402	51.9429	-0.50537	0.237797	-2.12521	0.0335689	0.679018	Snrnp35	5	14FR
ENSMUSG00000032249	698.412	-0.190908	0.0898718	-2.12422	0.0336517	0.679018	Anp32a	9	14FR
ENSMUSG00000074994	1063.07	-0.252015	0.118624	-2.12449	0.0336292	0.679018	Qser1	2	14FR
ENSMUSG00000076431	823.822	-0.477329	0.224066	-2.1303	0.0331467	0.679018	Sox4	13	14FR
ENSMUSG00000085329	2.92847	-2.79434	1.31487	-2.12518	0.0335714	0.679018	2810404F17Rik	16	14FR
ENSMUSG00000091754	8.6551	-1.66461	0.782494	-2.12732	0.0333939	0.679018	Gm3636	14	14FR
ENSMUSG00000107481	4.6001	-2.12613	0.999659	-2.12685	0.0334323	0.679018	4833403J16Rik	6	14FR
ENSMUSG00000112106	14.385	-1.22721	0.576357	-2.12925	0.0332334	0.679018	Gm47026	10	14FR
ENSMUSG00000111394	433.423	0.301028	0.141535	2.12689	0.0334296	0.679018	Gm49759	9	13FR
ENSMUSG00000021133	1794.38	0.20883	0.0981601	2.12744	0.0333831	0.679018	Susd6	12	13FR
ENSMUSG00000013766	121.296	0.666291	0.313797	2.12332	0.0337271	0.679261	Ly6g6e	17	13FR
ENSMUSG00000020774	56.0333	0.515618	0.242822	2.12344	0.0337172	0.679261	Aspa	11	13FR
ENSMUSG00000108219	7.71901	1.45699	0.689676	2.11257	0.0346375	0.679389	Gm44101	6	13FR
ENSMUSG00000096052	6.8525	1.41216	0.667182	2.11661	0.034293	0.679389	9930004E17Rik	14	13FR
ENSMUSG00000022534	7.96092	1.3767	0.650976	2.11483	0.0344445	0.679389	Mefv	16	13FR
ENSMUSG00000042357	20.5586	1.28706	0.607935	2.1171	0.0342513	0.679389	Gjb5	4	13FR
ENSMUSG00000072572	47.0344	0.633026	0.299424	2.11414	0.0345029	0.679389	Slc39a2	14	13FR
ENSMUSG00000026077	457.314	0.454457	0.214404	2.11963	0.0340377	0.679389	Npas2	1	13FR
ENSMUSG00000029130	186.49	0.439835	0.207367	2.12105	0.0339175	0.679389	Rnf32	5	13FR
ENSMUSG00000000120	115.255	-0.676507	0.319839	-2.11515	0.034417	0.679389	Ngfr	11	14FR
ENSMUSG00000017493	1703.69	-0.472639	0.223784	-2.11203	0.0346837	0.679389	Igfbp4	11	14FR
ENSMUSG00000019909	9.84642	-1.17213	0.552774	-2.12045	0.0339678	0.679389	Fam162b	10	14FR
ENSMUSG00000021466	2168.77	-0.317919	0.150482	-2.11267	0.0346287	0.679389	Ptch1	13	14FR
ENSMUSG00000022419	3255.64	0.356038	0.168394	2.11432	0.0344881	0.679389	Deptor	15	13FR
ENSMUSG00000025403	335.702	-0.308337	0.145671	-2.11667	0.0342874	0.679389	Shmt2	10	14FR
ENSMUSG00000032507	38.4749	-0.570341	0.269375	-2.11727	0.0342366	0.679389	Fbxl2	9	14FR
ENSMUSG00000033813	487.75	-0.243848	0.115275	-2.11536	0.0343992	0.679389	Tcea1	1	14FR
ENSMUSG00000035653	10.8834	-1.23724	0.585071	-2.11469	0.0344565	0.679389	Lrfn5	12	14FR
ENSMUSG00000038954	99.9177	-0.405492	0.191814	-2.11398	0.0345166	0.679389	Supt3	17	14FR
ENSMUSG00000054169	93.7615	-0.45572	0.215753	-2.11223	0.0346668	0.679389	Ceacam10	7	14FR
ENSMUSG00000082319	142.167	-0.586176	0.276601	-2.11922	0.0340722	0.679389	Actr3-ps	X	14FR
ENSMUSG00000090919	25.3201	-0.918278	0.433518	-2.1182	0.0341578	0.679389	Pabpc4l	3	14FR
ENSMUSG00000086513	2991.39	0.3463	0.163726	2.11511	0.0344204	0.679389	Gvin-ps1	7	13FR
ENSMUSG00000005683	3989.47	0.339346	0.160148	2.11895	0.0340945	0.679389	Cs	10	13FR
ENSMUSG00000044340	710.852	0.337963	0.159419	2.11996	0.0340092	0.679389	Phlpp1	1	13FR
ENSMUSG00000033618	475.515	0.323851	0.153286	2.11273	0.0346238	0.679389	Map3k13	16	13FR
ENSMUSG00000045165	209.102	0.305496	0.144188	2.11874	0.0341128	0.679389	AI467606	7	13FR
ENSMUSG00000033793	700.427	0.278662	0.131668	2.1164	0.0343106	0.679389	Atp6v1h	1	13FR
ENSMUSG00000029247	1124.45	0.268805	0.127194	2.11334	0.0345717	0.679389	Paics	5	13FR
ENSMUSG00000029642	316.708	0.262343	0.124007	2.11555	0.0343834	0.679389	Polr1d	5	13FR
ENSMUSG00000026153	1812.59	0.25193	0.118722	2.12201	0.033837	0.679389	Fam135a	1	13FR
ENSMUSG00000020124	1684.2	0.183437	0.0864199	2.12262	0.0337856	0.679389	Usp15	10	13FR
ENSMUSG00000037145	47.1973	-1.11977	0.530872	-2.1093	0.0349189	0.682127	Lypd8l	11	14FR
ENSMUSG00000066441	228.138	0.301206	0.142768	2.10975	0.0348797	0.682127	Rdh11	12	13FR
ENSMUSG00000036707	2837.31	0.274271	0.130028	2.10932	0.0349171	0.682127	Cab39	1	13FR
ENSMUSG00000022365	782.949	0.243396	0.115434	2.10852	0.0349859	0.682813	Derl1	15	13FR
ENSMUSG00000098900	7.52858	1.54974	0.735314	2.10759	0.0350663	0.683752	Gm18190	7	13FR
ENSMUSG00000026211	255.18	-0.400343	0.189986	-2.10723	0.0350977	0.683752	Obsl1	1	14FR
ENSMUSG00000061904	4528.97	0.2584	0.122745	2.10519	0.0352751	0.686583	Slc25a3	10	13FR
ENSMUSG00000019326	521.823	-0.633561	0.301153	-2.10378	0.0353975	0.68794	Aoc3	11	14FR
ENSMUSG00000028476	240.41	-0.346571	0.164747	-2.10365	0.0354089	0.68794	Reck	4	14FR
ENSMUSG00000065557	2.76825	2.78909	1.32612	2.1032	0.0354486	0.688087	Mirlet7c-1	16	13FR
ENSMUSG00000031444	2.84425	2.84003	1.35215	2.10037	0.0356959	0.688238	F10	8	13FR
ENSMUSG00000001288	344.072	-0.395544	0.188241	-2.10127	0.0356175	0.688238	Rarg	15	14FR
ENSMUSG00000022199	165.106	-0.504969	0.240334	-2.10111	0.035631	0.688238	Slc22a17	14	14FR
ENSMUSG00000027173	30.2293	-1.01199	0.481816	-2.10037	0.0356962	0.688238	Depdc7	2	14FR
ENSMUSG00000032875	997.507	-0.433515	0.2063	-2.10138	0.0356076	0.688238	Arhgef17	7	14FR
ENSMUSG00000032279	1616.39	0.342145	0.162914	2.10016	0.035715	0.688238	Idh3a	9	13FR
ENSMUSG00000050240	163.928	-0.419704	0.199981	-2.09872	0.0358414	0.688238	Hic2	16	14FR
ENSMUSG00000050967	20.6351	-0.917505	0.436475	-2.10208	0.0355463	0.688238	Creg2	1	14FR
ENSMUSG00000027315	2090.38	0.33319	0.158713	2.09933	0.0357879	0.688238	Spint1	2	13FR
ENSMUSG00000016940	220.203	0.285036	0.135756	2.09962	0.0357621	0.688238	Kctd2	11	13FR
ENSMUSG00000038267	1790.28	0.274526	0.130712	2.10023	0.0357084	0.688238	Slc22a23	13	13FR
ENSMUSG00000024130	1944.04	0.193174	0.0920376	2.09886	0.0358293	0.688238	Abca3	17	13FR
ENSMUSG00000060206	553.603	-0.417907	0.199187	-2.09807	0.0358991	0.688729	Zfp462	4	14FR
ENSMUSG00000077667	3.79554	2.15263	1.02843	2.09312	0.0363381	0.689314	Gm26147	7	13FR
ENSMUSG00000040323	7.78519	1.45064	0.694975	2.08733	0.0368586	0.689314	Gm15429	1	13FR
ENSMUSG00000030209	51.1403	0.943478	0.450586	2.09389	0.0362696	0.689314	Grin2b	6	13FR
ENSMUSG00000025372	383.965	0.403504	0.192824	2.09261	0.0363842	0.689314	Baiap2	11	13FR
ENSMUSG00000019850	498.795	0.399884	0.191442	2.0888	0.0367256	0.689314	Tnfaip3	10	13FR
ENSMUSG00000055976	443.837	0.374279	0.1788	2.09328	0.0363244	0.689314	Cldn23	8	13FR
ENSMUSG00000007827	161.695	-0.3619	0.173073	-2.09102	0.0365264	0.689314	Ankrd26	6	14FR
ENSMUSG00000008999	161.753	-0.398666	0.19088	-2.08857	0.0367464	0.689314	Bmp7	2	14FR
ENSMUSG00000019471	936.983	-0.185844	0.0886571	-2.09621	0.0360637	0.689314	Cdc37	9	14FR
ENSMUSG00000020380	641.961	-0.208477	0.099527	-2.09468	0.0361997	0.689314	Rad50	11	14FR
ENSMUSG00000022456	53.7216	-0.585249	0.280322	-2.08777	0.0368184	0.689314	Septin3	15	14FR
ENSMUSG00000027165	76.4236	-0.543221	0.259506	-2.09328	0.0363239	0.689314	Iftap	2	14FR
ENSMUSG00000030303	21.8252	-1.10654	0.529643	-2.08921	0.0366885	0.689314	Far2	6	14FR
ENSMUSG00000032532	5.74141	-1.78472	0.852048	-2.09462	0.0362049	0.689314	Cck	9	14FR
ENSMUSG00000032946	277.116	-0.492626	0.235868	-2.08857	0.0367465	0.689314	Rasgrp2	19	14FR
ENSMUSG00000036815	185.078	-0.512874	0.245604	-2.08821	0.0367784	0.689314	Dpp10	1	14FR
ENSMUSG00000038718	314.998	-0.344638	0.164948	-2.08938	0.0366734	0.689314	Pbx3	2	14FR
ENSMUSG00000039646	90.4477	-0.46875	0.223821	-2.0943	0.0362329	0.689314	Vasn	16	14FR
ENSMUSG00000040998	304.131	-0.580269	0.277715	-2.08944	0.036668	0.689314	Npnt	3	14FR
ENSMUSG00000042804	325.014	-0.419	0.200128	-2.09365	0.0362908	0.689314	Gpr153	4	14FR
ENSMUSG00000046844	103.835	-0.826901	0.394873	-2.0941	0.0362514	0.689314	Vat1l	8	14FR
ENSMUSG00000053199	219.902	-0.833464	0.399372	-2.08694	0.0368937	0.689314	Arhgap20	9	14FR
ENSMUSG00000107966	55.6912	-0.699596	0.334341	-2.09246	0.0363973	0.689314	Gm44001	6	14FR
ENSMUSG00000108414	174.917	-0.301449	0.143861	-2.09542	0.0361341	0.689314	Snhg1	19	14FR
ENSMUSG00000037075	498.609	0.286652	0.136796	2.09547	0.0361295	0.689314	Rnf139	15	13FR
ENSMUSG00000027356	1513.72	0.274042	0.131014	2.0917	0.0364651	0.689314	Fermt1	2	13FR
ENSMUSG00000049922	1190.04	0.264102	0.126354	2.09018	0.0366016	0.689314	Slc35c1	2	13FR
ENSMUSG00000050812	3238.28	0.256744	0.122831	2.09022	0.036598	0.689314	Ecpas	4	13FR
ENSMUSG00000000275	1643.94	0.232448	0.11111	2.09206	0.0364336	0.689314	Trim25	11	13FR
ENSMUSG00000030509	459.859	0.231522	0.110928	2.08714	0.0368758	0.689314	Asb7	7	13FR
ENSMUSG00000091472	4.285	2.01487	0.968832	2.07969	0.0375541	0.689856	Gm3739	14	13FR
ENSMUSG00000076011	20.2621	0.866101	0.416458	2.07968	0.0375546	0.689856	Mir652	X	13FR
ENSMUSG00000106961	46.7246	0.594683	0.285635	2.08196	0.0373457	0.689856	Gm43128	2	13FR
ENSMUSG00000060143	124.284	0.578156	0.277915	2.08034	0.0374947	0.689856	Gm10076	14	13FR
ENSMUSG00000114797	1299.91	0.356478	0.171315	2.08084	0.0374486	0.689856	Gm49336	14	13FR
ENSMUSG00000007038	1465.8	-0.440721	0.211371	-2.08506	0.0370638	0.689856	Neu1	17	14FR
ENSMUSG00000018398	1021.83	-0.226536	0.10891	-2.08003	0.0375232	0.689856	Septin8	11	14FR
ENSMUSG00000026933	691.539	-0.22032	0.105723	-2.08393	0.0371662	0.689856	Camsap1	2	14FR
ENSMUSG00000030411	127.123	-0.575302	0.276022	-2.08426	0.0371367	0.689856	Nova2	7	14FR
ENSMUSG00000034109	1243.34	-0.288124	0.138509	-2.08019	0.0375083	0.689856	Golim4	3	14FR
ENSMUSG00000037989	546.371	-0.552149	0.264979	-2.08375	0.0371831	0.689856	Wnk2	13	14FR
ENSMUSG00000049939	16.8909	-0.931771	0.44699	-2.08455	0.0371105	0.689856	Lrrc4	6	14FR
ENSMUSG00000050052	26.4715	-0.918928	0.441062	-2.08345	0.0372107	0.689856	Tdrp	8	14FR
ENSMUSG00000053693	34.7478	-0.729531	0.350033	-2.08418	0.0371437	0.689856	Mast1	8	14FR
ENSMUSG00000079071	13.3682	-1.37291	0.660187	-2.07958	0.0375642	0.689856	Slc28a2b	2	14FR
ENSMUSG00000091705	150.514	-0.759083	0.364817	-2.08072	0.0374592	0.689856	H2-Q2	17	14FR
ENSMUSG00000099375	37.1628	-0.626382	0.301209	-2.07956	0.037566	0.689856	Gm28187	1	14FR
ENSMUSG00000103034	271.91	0.329871	0.158458	2.08176	0.0373642	0.689856	Gm8797	3	13FR
ENSMUSG00000000881	722.436	0.304341	0.146169	2.08211	0.0373319	0.689856	Dlg3	X	13FR
ENSMUSG00000055044	2110.25	0.291389	0.140084	2.08011	0.0375156	0.689856	Pdlim1	19	13FR
ENSMUSG00000003437	479.728	-0.364425	0.175298	-2.07889	0.0376278	0.690012	Paf1	7	14FR
ENSMUSG00000002332	348.7	0.321811	0.154809	2.07877	0.0376388	0.690012	Dhrs1	14	13FR
ENSMUSG00000070385	6.32856	2.66048	1.28389	2.0722	0.0382472	0.690542	Ampd1	3	13FR
ENSMUSG00000029561	395.052	0.649874	0.312916	2.07683	0.0378175	0.690542	Oasl2	5	13FR
ENSMUSG00000026730	198.818	0.37593	0.181076	2.07609	0.0378856	0.690542	Pter	2	13FR
ENSMUSG00000054484	176.639	0.366826	0.176649	2.07658	0.03784	0.690542	Tmem62	2	13FR
ENSMUSG00000005779	562.746	0.345452	0.166602	2.07351	0.0381247	0.690542	Psmb4	3	13FR
ENSMUSG00000027010	551.277	0.33216	0.159909	2.07718	0.0377848	0.690542	Slc25a12	2	13FR
ENSMUSG00000002129	967.1	-0.226769	0.109254	-2.07562	0.0379289	0.690542	Sf3a1	11	14FR
ENSMUSG00000021835	509.279	-0.32498	0.156798	-2.07261	0.0382088	0.690542	Bmp4	14	14FR
ENSMUSG00000024340	9.9034	-1.97312	0.950829	-2.07516	0.0379716	0.690542	Btnl2	17	14FR
ENSMUSG00000025185	70.4206	-0.638853	0.308188	-2.07294	0.0381783	0.690542	Loxl4	19	14FR
ENSMUSG00000028310	37.0104	-2.94068	1.41722	-2.07496	0.0379903	0.690542	Ppp3r2	4	14FR
ENSMUSG00000037579	29.2287	-1.20854	0.582678	-2.07412	0.0380683	0.690542	Kcnh3	15	14FR
ENSMUSG00000042268	3.06497	-3.05687	1.47433	-2.0734	0.038135	0.690542	Slc26a9	1	14FR
ENSMUSG00000059248	1211.66	-0.24802	0.11966	-2.07271	0.0381992	0.690542	Septin9	11	14FR
ENSMUSG00000071361	7.64852	-1.55995	0.752707	-2.07245	0.0382235	0.690542	Mcpt9	14	14FR
ENSMUSG00000100313	22.4639	-0.760154	0.366139	-2.07613	0.0378814	0.690542	Gm28323	1	14FR
ENSMUSG00000113881	2.71275	-2.71092	1.30556	-2.07645	0.0378527	0.690542	Gm18592	12	14FR
ENSMUSG00000044712	208.129	0.285072	0.13757	2.0722	0.0382471	0.690542	Slc38a6	12	13FR
ENSMUSG00000049404	27.4654	-1.06475	0.513943	-2.07173	0.038291	0.690751	Rarres1	3	14FR
ENSMUSG00000066554	10.2149	1.26521	0.610853	2.07122	0.0383387	0.690861	Gm10167	5	13FR
ENSMUSG00000111227	14.302	1.1704	0.565145	2.07097	0.0383615	0.690861	Gm20149	10	13FR
ENSMUSG00000032038	1812.46	0.920575	0.445256	2.06752	0.0386851	0.691252	St3gal4	9	13FR
ENSMUSG00000089804	40.2864	0.638321	0.308776	2.06727	0.0387091	0.691252	Gm16136	15	13FR
ENSMUSG00000054619	659.944	0.383667	0.185319	2.07031	0.0384237	0.691252	Mettl7a1	15	13FR
ENSMUSG00000004099	975.053	-0.292819	0.141775	-2.06537	0.038888	0.691252	Dnmt1	9	14FR
ENSMUSG00000018474	2120.63	-0.372901	0.180508	-2.06584	0.0388436	0.691252	Chd3	11	14FR
ENSMUSG00000021643	127.016	-0.480433	0.232322	-2.06796	0.0386436	0.691252	Serf1	13	14FR
ENSMUSG00000042249	517.018	-0.384848	0.186022	-2.06883	0.038562	0.691252	Grk3	5	14FR
ENSMUSG00000048078	244.559	-0.561759	0.27158	-2.06848	0.0385944	0.691252	Tenm4	7	14FR
ENSMUSG00000056666	490.481	-0.482808	0.233571	-2.06707	0.0387273	0.691252	Retsat	6	14FR
ENSMUSG00000059005	2405.14	-0.236403	0.114388	-2.06668	0.0387645	0.691252	Hnrnpa3	2	14FR
ENSMUSG00000059430	5217.41	-0.381676	0.184738	-2.06604	0.0388249	0.691252	Actg2	6	14FR
ENSMUSG00000067367	122.176	-0.341524	0.165306	-2.06601	0.0388274	0.691252	Lyar	5	14FR
ENSMUSG00000115647	54.6747	-0.521712	0.252614	-2.06526	0.0388988	0.691252	Gm49265	15	14FR
ENSMUSG00000047205	185.545	0.315067	0.152498	2.06604	0.0388243	0.691252	Dusp18	11	13FR
ENSMUSG00000022533	5454.76	0.249145	0.120403	2.06927	0.0385209	0.691252	Atp13a3	16	13FR
ENSMUSG00000022295	440.279	0.236912	0.114507	2.06898	0.0385484	0.691252	Atp6v1c1	15	13FR
ENSMUSG00000001833	2135.22	-0.15111	0.0731997	-2.06435	0.0389847	0.692204	Septin7	9	14FR
ENSMUSG00000090062	16.2245	1.18425	0.574307	2.06205	0.0392026	0.695497	Galnt6os	15	13FR
ENSMUSG00000036040	54.1574	0.580004	0.281436	2.06088	0.0393148	0.696164	Adamtsl2	2	13FR
ENSMUSG00000073987	1640.98	0.44931	0.217982	2.06122	0.039282	0.696164	Ggh	4	13FR
ENSMUSG00000079418	159.645	0.381329	0.185054	2.06064	0.0393375	0.696164	Atg4a	X	13FR
ENSMUSG00000103292	2.68317	2.71842	1.32121	2.05752	0.039636	0.696375	Gm35048	1	13FR
ENSMUSG00000114533	4.11891	1.92878	0.937455	2.05746	0.0396417	0.696375	Gm8416	14	13FR
ENSMUSG00000019923	528.185	-0.264782	0.128628	-2.0585	0.0395418	0.696375	Zwint	10	14FR
ENSMUSG00000027223	190.245	-0.450126	0.218608	-2.05905	0.0394894	0.696375	Mapk8ip1	2	14FR
ENSMUSG00000027455	596.432	-0.215987	0.104955	-2.05789	0.0396009	0.696375	Nsfl1c	2	14FR
ENSMUSG00000027860	352.569	-0.273786	0.133067	-2.05751	0.0396374	0.696375	Vangl1	3	14FR
ENSMUSG00000029174	600.933	-0.373292	0.181293	-2.05905	0.039489	0.696375	Tbc1d1	5	14FR
ENSMUSG00000029415	514.152	-0.2215	0.107576	-2.05901	0.0394937	0.696375	Sdad1	5	14FR
ENSMUSG00000042155	537.646	-0.424429	0.206273	-2.0576	0.0396281	0.696375	Klhl23	2	14FR
ENSMUSG00000087574	80.2824	0.426358	0.207262	2.0571	0.039677	0.696425	C030037D09Rik	11	13FR
ENSMUSG00000036322	248.715	2.13879	1.03994	2.05665	0.0397203	0.696466	H2-Ea	17	13FR
ENSMUSG00000033985	333.689	0.533121	0.25931	2.05592	0.0397901	0.696466	Tesk2	4	13FR
ENSMUSG00000042745	1065.51	0.502623	0.244499	2.05572	0.0398092	0.696466	Id1	2	13FR
ENSMUSG00000015474	135.553	0.36076	0.175479	2.05586	0.0397964	0.696466	Ppt2	17	13FR
ENSMUSG00000024556	942.323	0.389227	0.189423	2.0548	0.0398982	0.696886	Me2	18	13FR
ENSMUSG00000032806	141.103	0.345908	0.16832	2.05506	0.0398736	0.696886	Slc10a3	X	13FR
ENSMUSG00000097209	3.61835	3.20526	1.56046	2.05405	0.0399712	0.697025	AU022754	15	13FR
ENSMUSG00000027562	8336.8	0.356536	0.173561	2.05424	0.0399525	0.697025	Car2	3	13FR
ENSMUSG00000012819	6.51207	-1.87858	0.915657	-2.05162	0.0402064	0.700316	Cdh23	10	14FR
ENSMUSG00000060166	285.896	-0.427315	0.208301	-2.05143	0.0402252	0.700316	Zdhhc8	16	14FR
ENSMUSG00000090381	3.36089	2.46404	1.20298	2.04827	0.040533	0.701707	Gm6158	14	13FR
ENSMUSG00000052819	819.457	0.669017	0.326825	2.04702	0.0406561	0.701707	Best2	8	13FR
ENSMUSG00000074217	33.4211	0.663841	0.323865	2.04974	0.0403895	0.701707	Misp3	8	13FR
ENSMUSG00000113831	32.9166	0.625155	0.305146	2.0487	0.0404911	0.701707	Gm49602	12	13FR
ENSMUSG00000048371	619.306	0.604884	0.295342	2.04808	0.0405518	0.701707	Pdp2	8	13FR
ENSMUSG00000050520	1414.91	0.56451	0.275969	2.04556	0.0407999	0.701707	Cldn8	16	13FR
ENSMUSG00000009207	668.009	0.372892	0.182237	2.04619	0.0407381	0.701707	Lnpk	2	13FR
ENSMUSG00000040855	526.587	0.356449	0.174255	2.04556	0.0407997	0.701707	Reps2	X	13FR
ENSMUSG00000013629	742.667	-0.263608	0.128685	-2.04848	0.0405133	0.701707	Cad	5	14FR
ENSMUSG00000028433	1184.81	-0.282783	0.138124	-2.04732	0.040627	0.701707	Ubap2	4	14FR
ENSMUSG00000029147	796.484	-0.21501	0.10498	-2.04811	0.0405492	0.701707	Ppm1g	5	14FR
ENSMUSG00000031441	1977.57	-0.325181	0.158956	-2.04573	0.0407825	0.701707	Atp11a	8	14FR
ENSMUSG00000032181	85.47	-0.642335	0.314161	-2.0446	0.0408939	0.701707	Scg3	9	14FR
ENSMUSG00000042520	3046.17	-0.198044	0.0967381	-2.04722	0.0406366	0.701707	Ubap2l	3	14FR
ENSMUSG00000063239	6.1977	-2.15961	1.056	-2.04508	0.040847	0.701707	Grm4	17	14FR
ENSMUSG00000061414	1464.95	0.280526	0.137187	2.04484	0.0408708	0.701707	Cracr2a	6	13FR
ENSMUSG00000022307	978.206	0.200834	0.0980434	2.04842	0.0405189	0.701707	Oxr1	15	13FR
ENSMUSG00000079509	949.191	0.197715	0.0966501	2.04568	0.0407879	0.701707	Zfx	X	13FR
ENSMUSG00000020131	64.7441	0.518003	0.253528	2.04317	0.0410352	0.703257	Pcsk4	10	13FR
ENSMUSG00000103032	95.3604	-0.577947	0.282888	-2.04303	0.0410498	0.703257	Gm37121	1	14FR
ENSMUSG00000063245	2.75868	2.78113	1.3654	2.03686	0.0416637	0.703991	Zfp993	4	13FR
ENSMUSG00000115852	3.54688	2.05389	1.00942	2.03473	0.0418785	0.703991	Gm52969	16	13FR
ENSMUSG00000106926	5.05951	1.67219	0.820202	2.03876	0.0414741	0.703991	Rpl7-ps7	5	13FR
ENSMUSG00000027694	7.97211	1.2654	0.623864	2.02833	0.0425268	0.703991	Gm8325	3	13FR
ENSMUSG00000064833	23.3229	0.834981	0.410984	2.03167	0.0421875	0.703991	Gm25926	12	13FR
ENSMUSG00000091498	79.1417	0.530207	0.261466	2.02783	0.042578	0.703991	Mpc1-ps	12	13FR
ENSMUSG00000036983	72.048	0.460784	0.225714	2.04145	0.0412064	0.703991	Tfb1m	17	13FR
ENSMUSG00000024105	506.061	0.41671	0.204873	2.03399	0.041953	0.703991	Themis3	17	13FR
ENSMUSG00000048905	563.073	0.393257	0.193088	2.03667	0.0416828	0.703991	Bnip5	17	13FR
ENSMUSG00000103291	221.006	0.376875	0.185464	2.03207	0.0421469	0.703991	Gm38235	1	13FR
ENSMUSG00000022865	3068.27	0.374553	0.184194	2.03347	0.0420051	0.703991	Cxadr	16	13FR
ENSMUSG00000038650	832.316	0.340043	0.167319	2.0323	0.0421234	0.703991	Rnh1	7	13FR
ENSMUSG00000104125	142.848	0.332397	0.163821	2.02902	0.0424562	0.703991	Gm37488	3	13FR
ENSMUSG00000041028	2117.72	0.317477	0.155651	2.03967	0.0413831	0.703991	Ghitm	14	13FR
ENSMUSG00000019789	52.0106	-0.542825	0.266919	-2.03367	0.0419846	0.703991	Hey2	10	14FR
ENSMUSG00000020069	400.996	-0.234772	0.115639	-2.03023	0.0423337	0.703991	Hnrnph3	10	14FR
ENSMUSG00000020668	146.232	-0.440229	0.216505	-2.03335	0.0420174	0.703991	Kif3c	12	14FR
ENSMUSG00000021068	627.903	-0.267574	0.131277	-2.03823	0.0415268	0.703991	Nin	12	14FR
ENSMUSG00000021268	1842.99	-0.485596	0.238649	-2.03477	0.0418739	0.703991	Meg3	12	14FR
ENSMUSG00000021587	99.1084	-0.680309	0.335235	-2.02935	0.0424225	0.703991	Pcsk1	13	14FR
ENSMUSG00000022803	109.367	-0.417912	0.204705	-2.04153	0.0411978	0.703991	Popdc2	16	14FR
ENSMUSG00000024186	62.7168	-0.453051	0.223372	-2.02824	0.042536	0.703991	Rgs11	17	14FR
ENSMUSG00000024427	369.529	-0.354398	0.173717	-2.04009	0.0413412	0.703991	Spry4	18	14FR
ENSMUSG00000024774	75.641	-0.687488	0.337735	-2.03559	0.041792	0.703991	Ankrd22	19	14FR
ENSMUSG00000028327	190.409	-0.784831	0.385198	-2.03747	0.0416025	0.703991	Stra6l	4	14FR
ENSMUSG00000030017	12.8275	-4.84318	2.38724	-2.02878	0.0424807	0.703991	Reg3g	6	14FR
ENSMUSG00000030020	432.281	-0.306637	0.150329	-2.03977	0.0413731	0.703991	Prickle2	6	14FR
ENSMUSG00000032366	9151.35	-0.314139	0.154379	-2.03486	0.041865	0.703991	Tpm1	9	14FR
ENSMUSG00000034898	294.435	-0.462737	0.227978	-2.02974	0.0423826	0.703991	Filip1	9	14FR
ENSMUSG00000035283	44.9089	-0.537214	0.263651	-2.03759	0.0415909	0.703991	Adrb1	19	14FR
ENSMUSG00000036980	330.938	-0.255741	0.125892	-2.03143	0.0422109	0.703991	Taf6	5	14FR
ENSMUSG00000038936	188.277	-0.364096	0.178506	-2.03969	0.0413812	0.703991	Sccpdh	1	14FR
ENSMUSG00000040260	479.554	-0.467818	0.230581	-2.02886	0.0424722	0.703991	Daam2	17	14FR
ENSMUSG00000040283	21.6714	-0.866322	0.427182	-2.02799	0.0425611	0.703991	Btnl9	11	14FR
ENSMUSG00000047907	865.876	-0.488954	0.239528	-2.04133	0.0412185	0.703991	Tshz2	2	14FR
ENSMUSG00000049123	4.35965	-1.70963	0.841664	-2.03125	0.0422292	0.703991	Catsperg2	7	14FR
ENSMUSG00000051652	134.343	-0.695415	0.342098	-2.0328	0.042073	0.703991	Lrrc3	10	14FR
ENSMUSG00000061436	1591.93	-0.532977	0.262863	-2.02759	0.0426025	0.703991	Hipk2	6	14FR
ENSMUSG00000076258	612.594	-1.43436	0.704005	-2.03743	0.0416072	0.703991	NA	NA	14FR
ENSMUSG00000027215	1332.92	0.271814	0.133874	2.03037	0.0423194	0.703991	Cd82	2	13FR
ENSMUSG00000025220	2364.98	0.270809	0.133348	2.03085	0.0422704	0.703991	Oga	19	13FR
ENSMUSG00000032324	2111.8	0.270601	0.13298	2.0349	0.0418606	0.703991	Tspan3	9	13FR
ENSMUSG00000066324	2359.02	0.232713	0.114399	2.03423	0.0419286	0.703991	Bpnt2	4	13FR
ENSMUSG00000022175	1951.12	0.212866	0.10489	2.02942	0.0424158	0.703991	Lrp10	14	13FR
ENSMUSG00000028173	1476.24	0.206446	0.10167	2.03054	0.0423018	0.703991	Wls	3	13FR
ENSMUSG00000023845	5139.49	0.184493	0.0906177	2.03595	0.0417553	0.703991	Lnpep	17	13FR
ENSMUSG00000073716	3.27527	3.05235	1.50903	2.02272	0.0431022	0.704817	Gm13241	4	13FR
ENSMUSG00000092415	3.56406	2.48235	1.22679	2.02345	0.0430269	0.704817	Gm20513	17	13FR
ENSMUSG00000076934	4.13622	2.30473	1.13848	2.02439	0.0429305	0.704817	Iglv1	16	13FR
ENSMUSG00000114285	14.1583	1.03503	0.511057	2.02527	0.0428393	0.704817	Gm47773	19	13FR
ENSMUSG00000115564	69.931	0.478805	0.236965	2.02057	0.043324	0.704817	Gm49199	14	13FR
ENSMUSG00000028456	2334.42	0.410797	0.203005	2.02358	0.0430135	0.704817	Unc13b	4	13FR
ENSMUSG00000054474	164.38	0.39451	0.19511	2.02199	0.0431773	0.704817	Thnsl2	6	13FR
ENSMUSG00000020009	2475.59	0.348928	0.172509	2.02266	0.0431083	0.704817	Ifngr1	10	13FR
ENSMUSG00000026377	334.544	-0.235892	0.116617	-2.02279	0.0430945	0.704817	Nifk	1	14FR
ENSMUSG00000027859	21.855	-0.733511	0.362488	-2.02354	0.0430171	0.704817	Ngf	3	14FR
ENSMUSG00000028005	398.301	-0.342663	0.169578	-2.02068	0.0433134	0.704817	Gucy1b1	3	14FR
ENSMUSG00000035131	13.9729	-1.09919	0.543957	-2.02074	0.0433071	0.704817	Brinp3	1	14FR
ENSMUSG00000035790	141.077	-0.336926	0.166326	-2.02569	0.0427964	0.704817	Cep19	16	14FR
ENSMUSG00000038236	442.055	-0.442287	0.218872	-2.02075	0.0433054	0.704817	Hoxa7	6	14FR
ENSMUSG00000054728	70.421	-0.534758	0.263969	-2.02584	0.0427816	0.704817	Phactr1	13	14FR
ENSMUSG00000055407	110.339	-0.484131	0.238881	-2.02666	0.0426975	0.704817	Map6	7	14FR
ENSMUSG00000063931	393.739	0.281103	0.139133	2.02039	0.0433425	0.704817	Pepd	7	13FR
ENSMUSG00000027589	795.712	0.278794	0.137836	2.02265	0.0431093	0.704817	Pcmtd2	2	13FR
ENSMUSG00000009630	901.752	0.271528	0.134361	2.02088	0.0432923	0.704817	Ppp2cb	8	13FR
ENSMUSG00000033184	1900.27	0.242174	0.119653	2.02396	0.042974	0.704817	Tmed7	18	13FR
ENSMUSG00000020715	1019.63	0.200872	0.0993988	2.02087	0.0432933	0.704817	Ern1	11	13FR
ENSMUSG00000006651	175.097	-0.509315	0.252209	-2.01942	0.0434436	0.705391	Aplp1	7	14FR
ENSMUSG00000027536	2126.84	0.250762	0.124165	2.01959	0.0434264	0.705391	Chmp4c	3	13FR
ENSMUSG00000019066	1274.14	0.210284	0.104152	2.01901	0.0434865	0.705554	Rab3d	9	13FR
ENSMUSG00000017978	1163.94	0.346556	0.171745	2.01785	0.0436069	0.706973	Cadps2	6	13FR
ENSMUSG00000086012	134.005	0.387004	0.191857	2.01715	0.0436799	0.707087	Gm15902	12	13FR
ENSMUSG00000004815	580.327	0.211495	0.104842	2.01727	0.0436671	0.707087	Dgkq	5	13FR
ENSMUSG00000062124	13.6863	1.28513	0.638369	2.01314	0.0440998	0.707602	Defb45	2	13FR
ENSMUSG00000025557	2393.17	0.557683	0.276919	2.01388	0.0440219	0.707602	Slc15a1	14	13FR
ENSMUSG00000042246	280.979	0.527738	0.262156	2.01307	0.0441076	0.707602	Tmc7	7	13FR
ENSMUSG00000005677	72.0201	0.506351	0.251186	2.01584	0.0438169	0.707602	Nr1i3	1	13FR
ENSMUSG00000004347	87.2507	-0.572663	0.284291	-2.01436	0.0439721	0.707602	Pde1c	6	14FR
ENSMUSG00000027254	488.794	-0.524748	0.260661	-2.01315	0.0440991	0.707602	Map1a	2	14FR
ENSMUSG00000029352	21.7394	-0.751448	0.372863	-2.01535	0.0438683	0.707602	Crybb3	5	14FR
ENSMUSG00000034889	310.442	-0.269227	0.133647	-2.01446	0.0439608	0.707602	Cactin	10	14FR
ENSMUSG00000038803	512.634	-0.213357	0.105981	-2.01316	0.0440977	0.707602	Ost4	5	14FR
ENSMUSG00000041324	162.535	-0.359969	0.178795	-2.0133	0.0440825	0.707602	Inhba	13	14FR
ENSMUSG00000070304	101.711	-0.492474	0.244612	-2.01329	0.0440842	0.707602	Scn2b	9	14FR
ENSMUSG00000042303	684.192	0.206694	0.102569	2.01517	0.0438864	0.707602	Sgsm3	15	13FR
ENSMUSG00000095612	3.0385	2.94395	1.46555	2.00877	0.0445612	0.708441	Ighv5-4	12	13FR
ENSMUSG00000105461	2.93547	2.92197	1.45511	2.00808	0.0446349	0.708441	Gm4742	14	13FR
ENSMUSG00000110105	5.75522	1.86785	0.928573	2.01153	0.0442694	0.708441	Gm45844	7	13FR
ENSMUSG00000112911	11.8918	1.41158	0.705093	2.00198	0.0452868	0.708441	BC042761	12	13FR
ENSMUSG00000043263	25.5694	0.955245	0.475851	2.00745	0.0447023	0.708441	Ifi209	1	13FR
ENSMUSG00000068762	46.7656	0.72541	0.36051	2.01218	0.0442013	0.708441	Gstm6	3	13FR
ENSMUSG00000100998	23.2559	0.719342	0.358975	2.00388	0.0450832	0.708441	Gm28864	4	13FR
ENSMUSG00000028755	90.4964	0.680028	0.339097	2.00541	0.0449195	0.708441	Cda	4	13FR
ENSMUSG00000052117	645.227	0.56307	0.279977	2.01113	0.0443117	0.708441	D630039A03Rik	4	13FR
ENSMUSG00000061517	77.8117	0.420981	0.209601	2.00849	0.0445916	0.708441	Sox21	14	13FR
ENSMUSG00000022186	3067.99	0.404036	0.201784	2.00232	0.0452506	0.708441	Oxct1	15	13FR
ENSMUSG00000004558	1786.24	0.361202	0.180335	2.00295	0.0451828	0.708441	Ndrg2	14	13FR
ENSMUSG00000078954	128.315	0.358491	0.178917	2.00367	0.0451055	0.708441	Arhgap8	15	13FR
ENSMUSG00000075010	420.892	0.336146	0.167786	2.00342	0.0451321	0.708441	AW112010	19	13FR
ENSMUSG00000000317	117.512	-0.489385	0.243584	-2.0091	0.0445261	0.708441	Bcl6b	11	14FR
ENSMUSG00000000394	352.448	-0.444053	0.220732	-2.01173	0.0442488	0.708441	Gcg	2	14FR
ENSMUSG00000020741	2414.3	-0.206019	0.10273	-2.00546	0.0449143	0.708441	Cluh	11	14FR
ENSMUSG00000022099	170.52	-0.476016	0.237478	-2.00446	0.0450204	0.708441	Dmtn	14	14FR
ENSMUSG00000022149	4.48187	-1.76927	0.881271	-2.00764	0.0446817	0.708441	C9	15	14FR
ENSMUSG00000024833	308.474	-0.3395	0.169085	-2.00786	0.0446576	0.708441	Pola2	19	14FR
ENSMUSG00000028333	630.335	-0.223418	0.111456	-2.00454	0.0450118	0.708441	Anp32b	4	14FR
ENSMUSG00000031144	107.34	-0.515639	0.257267	-2.00429	0.0450388	0.708441	Syp	X	14FR
ENSMUSG00000034813	56.641	-0.858826	0.428232	-2.00551	0.0449081	0.708441	Grip1	10	14FR
ENSMUSG00000036264	54.8512	-0.738828	0.367884	-2.00832	0.0446094	0.708441	Fstl4	11	14FR
ENSMUSG00000038256	1297.06	-0.528112	0.263522	-2.00405	0.0450644	0.708441	Bcl9	3	14FR
ENSMUSG00000038740	261.649	-0.470899	0.234604	-2.00721	0.0447277	0.708441	Mvb12b	2	14FR
ENSMUSG00000040430	264.184	-0.382716	0.191194	-2.00171	0.0453159	0.708441	Pitpnc1	11	14FR
ENSMUSG00000040536	28.9333	-0.803115	0.40099	-2.00283	0.0451954	0.708441	Necab1	4	14FR
ENSMUSG00000040760	1608.06	-0.333076	0.166272	-2.0032	0.0451556	0.708441	Appl1	14	14FR
ENSMUSG00000041390	398.046	-0.266663	0.133084	-2.00371	0.045101	0.708441	Mdfic	6	14FR
ENSMUSG00000056962	410.099	-0.219932	0.109818	-2.0027	0.0452091	0.708441	Jmjd6	11	14FR
ENSMUSG00000059981	1620.69	-0.193868	0.0966775	-2.00531	0.0449301	0.708441	Taok2	7	14FR
ENSMUSG00000091956	20.3701	-1.15768	0.576793	-2.00709	0.0447397	0.708441	C2cd4b	9	14FR
ENSMUSG00000102459	4.39508	-1.68514	0.840926	-2.00391	0.04508	0.708441	Gm38352	1	14FR
ENSMUSG00000038141	539.725	0.25085	0.125308	2.00187	0.045299	0.708441	Tmem181a	17	13FR
ENSMUSG00000066113	186.513	-0.568918	0.284273	-2.00131	0.0453595	0.708605	Adamtsl1	4	14FR
ENSMUSG00000022061	16.5567	7.36169	3.68063	2.00011	0.0454879	0.708673	Nkx3-1	14	13FR
ENSMUSG00000094546	2.70788	2.75603	1.37761	2.00059	0.0454368	0.708673	Ighv1-26	12	13FR
ENSMUSG00000030095	557.979	0.336759	0.168367	2.00015	0.045484	0.708673	Tmem43	6	13FR
ENSMUSG00000030866	1278.95	0.179396	0.0897098	1.99973	0.045529	0.708673	Ern2	7	13FR
ENSMUSG00000033400	830.507	0.166717	0.0833593	1.99998	0.0455019	0.708673	Agl	3	13FR
ENSMUSG00000032518	3983.88	0.343135	0.171644	1.99911	0.0455967	0.708697	Rpsa	9	13FR
ENSMUSG00000038102	827.497	0.216373	0.108232	1.99917	0.0455905	0.708697	Trappc11	8	13FR
ENSMUSG00000027111	3489.87	0.283958	0.142069	1.99873	0.045638	0.708826	Itga6	2	13FR
ENSMUSG00000033161	16746.7	0.270748	0.135515	1.99791	0.045726	0.709195	Atp1a1	3	13FR
ENSMUSG00000054003	12.9375	-1.12308	0.562129	-1.9979	0.0457278	0.709195	Tdrd9	12	14FR
ENSMUSG00000036103	524.409	-0.323715	0.162097	-1.99704	0.0458206	0.709608	Colec12	18	14FR
ENSMUSG00000060950	101.61	-0.408073	0.204309	-1.99733	0.0457896	0.709608	Trmt61a	12	14FR
ENSMUSG00000032816	809.553	-0.484295	0.242592	-1.99633	0.0458975	0.710285	Igdcc4	9	14FR
ENSMUSG00000099270	9.75433	1.24232	0.623092	1.99379	0.0461749	0.711105	NA	NA	13FR
ENSMUSG00000004864	908.453	0.391333	0.196229	1.99426	0.0461232	0.711105	Mapk13	17	13FR
ENSMUSG00000114104	328.107	0.284232	0.142527	1.99423	0.0461269	0.711105	Gm47585	13	13FR
ENSMUSG00000021136	53.2614	-0.560846	0.281259	-1.99405	0.0461461	0.711105	Smoc1	12	14FR
ENSMUSG00000024579	149.413	-0.518027	0.259671	-1.99494	0.0460494	0.711105	Pcyox1l	18	14FR
ENSMUSG00000031578	302.97	-0.253421	0.127148	-1.99311	0.0462488	0.711105	Mak16	8	14FR
ENSMUSG00000038721	16.7436	-2.13887	1.07282	-1.99368	0.0461871	0.711105	Hoxb7	11	14FR
ENSMUSG00000064363	12486.5	-0.348052	0.174592	-1.99352	0.0462045	0.711105	mt-Nd4	MT	14FR
ENSMUSG00000022562	377.357	0.256238	0.128545	1.99337	0.0462213	0.711105	Oplah	15	13FR
ENSMUSG00000044948	2.75115	2.79699	1.40964	1.98419	0.0472341	0.711198	Cfap43	19	13FR
ENSMUSG00000115439	4.01241	1.8623	0.9389	1.98349	0.047313	0.711198	Gm36107	14	13FR
ENSMUSG00000097509	14.6251	0.882629	0.445493	1.98124	0.0475641	0.711198	B230322F03Rik	7	13FR
ENSMUSG00000040978	21.2323	0.823135	0.415264	1.9822	0.047457	0.711198	Gm11992	11	13FR
ENSMUSG00000014852	77.346	0.807688	0.407443	1.98233	0.0474422	0.711198	Adamts13	2	13FR
ENSMUSG00000100967	25.2739	0.677736	0.34039	1.99106	0.0464748	0.711198	Gm29666	15	13FR
ENSMUSG00000025481	46.3185	0.633537	0.318371	1.98994	0.0465979	0.711198	Urah	7	13FR
ENSMUSG00000021720	164.732	0.512271	0.258898	1.97866	0.0478546	0.711198	Rnf180	13	13FR
ENSMUSG00000024190	472.846	0.486423	0.244896	1.98624	0.0470066	0.711198	Dusp1	17	13FR
ENSMUSG00000029811	2396.27	0.455146	0.229966	1.97919	0.0477948	0.711198	Aoc1	6	13FR
ENSMUSG00000032357	414.531	0.384824	0.194516	1.97837	0.0478866	0.711198	Tinag	9	13FR
ENSMUSG00000026090	649.414	0.329187	0.166544	1.97657	0.04809	0.711198	Cracdl	1	13FR
ENSMUSG00000022677	449.563	0.318587	0.160583	1.98394	0.047263	0.711198	Cep20	16	13FR
ENSMUSG00000050390	3514.91	0.297875	0.150306	1.98178	0.0475034	0.711198	C77080	4	13FR
ENSMUSG00000058586	533.158	0.291374	0.147188	1.9796	0.0477483	0.711198	Serhl	15	13FR
ENSMUSG00000049969	815.062	0.285936	0.144089	1.98444	0.0472073	0.711198	Plekhf2	4	13FR
ENSMUSG00000008435	607.085	0.276046	0.139688	1.97616	0.0481361	0.711198	Rdh13	7	13FR
ENSMUSG00000006442	240.486	-0.289607	0.146038	-1.98309	0.047357	0.711198	Srm	4	14FR
ENSMUSG00000019464	165.171	-0.512618	0.259458	-1.97573	0.0481854	0.711198	Ptger1	8	14FR
ENSMUSG00000020022	824.653	-0.288056	0.145387	-1.98131	0.0475565	0.711198	Ndufa12	10	14FR
ENSMUSG00000021314	56.1844	-0.747749	0.37862	-1.97493	0.0482759	0.711198	Amph	13	14FR
ENSMUSG00000024247	543.179	-0.242799	0.122006	-1.99006	0.0465841	0.711198	Pkdcc	17	14FR
ENSMUSG00000024590	591.263	-0.366461	0.185358	-1.97704	0.0480372	0.711198	Lmnb1	18	14FR
ENSMUSG00000024909	186.548	-0.35872	0.18126	-1.97903	0.0478124	0.711198	Efemp2	19	14FR
ENSMUSG00000025738	58.6084	-0.725761	0.367116	-1.97693	0.0480499	0.711198	Fbxl16	17	14FR
ENSMUSG00000026782	416.516	-0.281905	0.141496	-1.99232	0.0463359	0.711198	Abi2	1	14FR
ENSMUSG00000027220	410.21	-0.32603	0.164929	-1.97679	0.0480657	0.711198	Syt13	2	14FR
ENSMUSG00000027894	106.474	-0.62834	0.31816	-1.97492	0.0482775	0.711198	Slc6a17	3	14FR
ENSMUSG00000028069	102.609	-0.443978	0.223857	-1.98331	0.0473324	0.711198	Gpatch4	3	14FR
ENSMUSG00000030307	68.9723	-0.604531	0.304038	-1.98834	0.0467742	0.711198	Slc6a11	6	14FR
ENSMUSG00000030319	83.4614	-0.571779	0.288844	-1.97954	0.0477552	0.711198	Cand2	6	14FR
ENSMUSG00000031523	957.193	-0.41886	0.211325	-1.98207	0.0474716	0.711198	Dlc1	8	14FR
ENSMUSG00000033039	808.342	-0.267042	0.135025	-1.97772	0.0479606	0.711198	Micall1	15	14FR
ENSMUSG00000033082	59.339	-0.456233	0.230381	-1.98035	0.0476648	0.711198	Clec1a	6	14FR
ENSMUSG00000034164	417.559	-0.317689	0.160691	-1.97702	0.0480392	0.711198	Emid1	11	14FR
ENSMUSG00000035914	87.5413	-0.551984	0.277816	-1.98687	0.0469373	0.711198	Cd276	9	14FR
ENSMUSG00000039994	121.951	-0.410529	0.207862	-1.97501	0.0482671	0.711198	Timeless	10	14FR
ENSMUSG00000041261	668.361	-0.631104	0.318958	-1.97864	0.047856	0.711198	Car8	4	14FR
ENSMUSG00000043183	168.728	-0.337483	0.169776	-1.98781	0.0468324	0.711198	Simc1	13	14FR
ENSMUSG00000035828	277.85	0.250664	0.126666	1.97893	0.047824	0.711198	Pim3	15	13FR
ENSMUSG00000045573	124.589	-0.648215	0.326667	-1.98433	0.047219	0.711198	Penk	4	14FR
ENSMUSG00000046456	274.362	-0.238175	0.120059	-1.98382	0.047276	0.711198	Tmem150b	7	14FR
ENSMUSG00000046546	137.136	-0.442653	0.223637	-1.97934	0.0477781	0.711198	Fam43a	16	14FR
ENSMUSG00000046865	256.839	-0.275966	0.138988	-1.98554	0.0470841	0.711198	Fbl	7	14FR
ENSMUSG00000047642	7.40535	-1.4361	0.722615	-1.98736	0.046882	0.711198	D930020B18Rik	10	14FR
ENSMUSG00000049176	27.2664	-0.951816	0.480624	-1.98037	0.0476615	0.711198	Frmpd4	X	14FR
ENSMUSG00000049336	126.049	-0.517112	0.26004	-1.98859	0.0467465	0.711198	Tenm2	11	14FR
ENSMUSG00000049804	262.209	-0.335643	0.168578	-1.99102	0.0464789	0.711198	Armcx4	X	14FR
ENSMUSG00000052387	88.0002	-0.589675	0.297488	-1.98218	0.0474593	0.711198	Trpm3	19	14FR
ENSMUSG00000053931	1024.27	-0.273031	0.137749	-1.98209	0.0474689	0.711198	Cnn3	3	14FR
ENSMUSG00000054256	55.4862	-0.707381	0.356192	-1.98595	0.0470383	0.711198	Msi1	5	14FR
ENSMUSG00000063415	19.196	-1.2211	0.618107	-1.97555	0.0482059	0.711198	Cyp26b1	6	14FR
ENSMUSG00000072623	166.5	-0.318986	0.16033	-1.98956	0.0466391	0.711198	Zfp9	6	14FR
ENSMUSG00000072966	72.5005	-0.474267	0.238213	-1.99093	0.0464884	0.711198	Gprasp2	X	14FR
ENSMUSG00000088789	127.069	-0.582306	0.293137	-1.98646	0.0469817	0.711198	NA	NA	14FR
ENSMUSG00000104164	31.0343	-0.830914	0.417509	-1.99017	0.0465721	0.711198	Gm38248	1	14FR
ENSMUSG00000033382	1914.86	0.241813	0.121441	1.99119	0.0464597	0.711198	Trappc8	18	13FR
ENSMUSG00000026113	794.603	0.228379	0.114914	1.9874	0.0468783	0.711198	Inpp4a	1	13FR
ENSMUSG00000084883	957.913	0.224778	0.113352	1.98301	0.0473666	0.711198	Ccdc85c	12	13FR
ENSMUSG00000022517	1184.17	0.187372	0.0948594	1.97526	0.048239	0.711198	Mgrn1	16	13FR
ENSMUSG00000019731	1146.31	0.18459	0.0929747	1.98538	0.0471023	0.711198	Slc35e1	8	13FR
ENSMUSG00000022306	148.689	-0.393012	0.199157	-1.97337	0.0484532	0.711488	Zfpm2	15	14FR
ENSMUSG00000032783	42.2839	-0.562403	0.28496	-1.97362	0.0484249	0.711488	Troap	15	14FR
ENSMUSG00000036412	61.066	-0.473224	0.239815	-1.97328	0.0484631	0.711488	Arsi	18	14FR
ENSMUSG00000036862	717.387	-0.47752	0.241922	-1.97386	0.0483974	0.711488	Dchs1	7	14FR
ENSMUSG00000032267	422.56	0.235336	0.11921	1.97413	0.0483671	0.711488	Usp28	9	13FR
ENSMUSG00000084421	9.13426	1.33831	0.678494	1.97247	0.0485557	0.711862	Gm25107	X	13FR
ENSMUSG00000085589	35.3296	0.612937	0.310869	1.97169	0.048645	0.711862	A430078I02Rik	6	13FR
ENSMUSG00000000093	448.007	-0.44252	0.224362	-1.97235	0.0485703	0.711862	Tbx2	11	14FR
ENSMUSG00000024309	148.502	-0.335463	0.170102	-1.97212	0.0485954	0.711862	Pfdn6	17	14FR
ENSMUSG00000025066	543.986	-0.244019	0.123766	-1.97161	0.0486545	0.711862	Sfr1	19	14FR
ENSMUSG00000107458	25.2275	0.82578	0.419322	1.96932	0.0489159	0.712439	Gm44040	6	13FR
ENSMUSG00000041538	104.645	0.646704	0.328513	1.96858	0.0490013	0.712439	H2-Ob	17	13FR
ENSMUSG00000090582	61.7579	0.58361	0.296482	1.96845	0.0490161	0.712439	Gm17024	12	13FR
ENSMUSG00000034157	1028.81	0.240841	0.122316	1.969	0.0489526	0.712439	Cipc	12	13FR
ENSMUSG00000006800	448.041	-0.424364	0.215487	-1.96933	0.0489156	0.712439	Sulf2	2	14FR
ENSMUSG00000025264	164.022	-0.329168	0.167044	-1.97054	0.0487766	0.712439	Tsr2	X	14FR
ENSMUSG00000025352	88.2828	-0.535722	0.272024	-1.96939	0.0489082	0.712439	Gdf11	10	14FR
ENSMUSG00000106078	2.48523	-4.94658	2.51304	-1.96836	0.049026	0.712439	Gm43697	3	14FR
ENSMUSG00000020572	847.534	0.215379	0.10934	1.96981	0.0488599	0.712439	Nampt	12	13FR
ENSMUSG00000078670	525.245	0.20558	0.104368	1.96975	0.0488668	0.712439	Fam174b	7	13FR
ENSMUSG00000079017	63.7131	0.86814	0.441153	1.96789	0.0490811	0.712514	Ifi27l2a	12	13FR
ENSMUSG00000070493	989.91	0.357305	0.181608	1.96745	0.0491309	0.712514	Chchd2	5	13FR
ENSMUSG00000086054	71.028	-0.469133	0.238427	-1.96761	0.0491126	0.712514	Hnf1aos1	5	14FR
ENSMUSG00000037801	11.1694	1.19555	0.607869	1.96679	0.0492074	0.712661	Iqch	9	13FR
ENSMUSG00000026941	52.289	-0.662474	0.33683	-1.96679	0.0492075	0.712661	Mamdc4	2	14FR
ENSMUSG00000004038	33.2322	1.15875	0.589349	1.96616	0.0492807	0.712791	Gstm3	3	13FR
ENSMUSG00000066306	3285.95	-0.242692	0.123436	-1.96614	0.0492829	0.712791	Numa1	7	14FR
ENSMUSG00000021622	69.1225	0.530674	0.270166	1.96425	0.0495008	0.712966	Ckmt2	13	13FR
ENSMUSG00000021696	1087.99	0.458379	0.23349	1.96316	0.0496274	0.712966	Elovl7	13	13FR
ENSMUSG00000003662	279.513	0.290476	0.147952	1.96331	0.0496103	0.712966	Ciao1	2	13FR
ENSMUSG00000020263	2268.43	0.27	0.1375	1.96363	0.0495729	0.712966	Appl2	10	13FR
ENSMUSG00000078942	4019.86	0.258779	0.131784	1.96366	0.0495698	0.712966	Naip6	13	13FR
ENSMUSG00000024008	18.2553	-0.86407	0.439653	-1.96534	0.0493743	0.712966	Cpne5	17	14FR
ENSMUSG00000034951	412.898	0.227997	0.116071	1.96429	0.0494966	0.712966	Cog7	7	13FR
ENSMUSG00000040118	890.107	-0.341648	0.173998	-1.96351	0.0495864	0.712966	Cacna2d1	5	14FR
ENSMUSG00000087291	308.982	-0.501284	0.255308	-1.96345	0.0495935	0.712966	Gm11946	11	14FR
ENSMUSG00000107603	171.687	-0.338462	0.172347	-1.96384	0.0495485	0.712966	Gm43921	6	14FR
ENSMUSG00000027876	2717.58	0.977137	0.497987	1.96218	0.049742	0.713129	Reg4	3	13FR
ENSMUSG00000085078	71.733	0.521505	0.266072	1.96001	0.0499943	0.713129	C030013C21Rik	11	13FR
ENSMUSG00000029385	743.673	0.411379	0.209611	1.96258	0.0496948	0.713129	Ccng2	5	13FR
ENSMUSG00000020865	2169.01	0.322053	0.16424	1.96087	0.0498948	0.713129	Abcc3	11	13FR
ENSMUSG00000021044	165.58	0.306898	0.156572	1.9601	0.0499837	0.713129	Adck1	12	13FR
ENSMUSG00000052459	1101.45	0.252286	0.128699	1.96027	0.0499638	0.713129	Atp6v1a	16	13FR
ENSMUSG00000090733	2037.86	0.229303	0.116886	1.96176	0.0497903	0.713129	Rps27	3	13FR
ENSMUSG00000025132	2969.31	-0.185398	0.0946081	-1.95964	0.0500377	0.713129	Arhgdia	11	14FR
ENSMUSG00000039304	278.93	-0.361904	0.184539	-1.96113	0.0498645	0.713129	Tnfsf10	3	14FR
ENSMUSG00000074657	242.399	-0.521058	0.265653	-1.96142	0.0498294	0.713129	Kif5a	10	14FR
ENSMUSG00000086567	70.1816	-0.617682	0.314981	-1.96101	0.0498774	0.713129	Gm2830	13	14FR
ENSMUSG00000102478	13.5727	-1.113	0.567943	-1.9597	0.0500304	0.713129	BC085271	1	14FR
ENSMUSG00000026058	20.3703	-0.765023	0.390516	-1.959	0.0501124	0.713413	Khdrbs2	1	14FR
ENSMUSG00000039697	405.122	-0.455184	0.232392	-1.95869	0.0501492	0.713413	Ncoa7	10	14FR
ENSMUSG00000092281	108.087	-0.729069	0.372267	-1.95846	0.050176	0.713413	Hmgb1-ps7	7	14FR
ENSMUSG00000094164	2.88693	3.80651	1.94375	1.95833	0.0501907	0.713413	Ighv2-3	12	13FR
ENSMUSG00000040860	142.891	-0.438381	0.22393	-1.95768	0.0502682	0.714041	Crocc	4	14FR
ENSMUSG00000004665	653.398	-0.362066	0.185545	-1.95137	0.0510137	0.714214	Cnn2	10	14FR
ENSMUSG00000006362	609.622	-0.464573	0.238064	-1.95147	0.0510013	0.714214	Cbfa2t3	8	14FR
ENSMUSG00000007989	225.002	-0.543726	0.278193	-1.95449	0.0506434	0.714214	Fzd3	14	14FR
ENSMUSG00000016763	452.591	-0.572283	0.293444	-1.95023	0.051149	0.714214	Scube1	15	14FR
ENSMUSG00000017167	158.243	-0.389086	0.199242	-1.95283	0.0508402	0.714214	Cntnap1	11	14FR
ENSMUSG00000019818	3721.57	0.143385	0.0734715	1.95157	0.0509887	0.714214	Cd164	10	13FR
ENSMUSG00000021559	509.58	-0.281211	0.144076	-1.95182	0.050959	0.714214	Dapk1	13	14FR
ENSMUSG00000022443	12898.7	-0.172569	0.0883184	-1.95394	0.0507082	0.714214	Myh9	15	14FR
ENSMUSG00000025487	478.629	0.301064	0.154094	1.95378	0.0507278	0.714214	Psmd13	7	13FR
ENSMUSG00000028910	443.391	0.320508	0.164277	1.95102	0.051055	0.714214	Mecr	4	13FR
ENSMUSG00000029617	625.681	0.210415	0.107906	1.94997	0.0511793	0.714214	Ccz1	5	13FR
ENSMUSG00000030795	3273.44	-0.21151	0.108457	-1.95018	0.0511551	0.714214	Fus	7	14FR
ENSMUSG00000031364	83.865	0.45231	0.231957	1.94997	0.0511794	0.714214	Grpr	X	13FR
ENSMUSG00000035239	400.128	0.47748	0.244515	1.95277	0.0508474	0.714214	Neu3	7	13FR
ENSMUSG00000036565	1239.97	-0.314806	0.161021	-1.95506	0.0505759	0.714214	Ttyh3	5	14FR
ENSMUSG00000037390	7741.62	0.504541	0.258592	1.95111	0.0510441	0.714214	Muc3	5	13FR
ENSMUSG00000039242	563.9	0.199547	0.102099	1.95445	0.0506485	0.714214	B3galnt2	13	13FR
ENSMUSG00000044309	37.4536	-0.618295	0.316074	-1.95617	0.0504451	0.714214	Apol7c	15	14FR
ENSMUSG00000050747	50.3416	-0.584718	0.299417	-1.95286	0.0508367	0.714214	Trim15	17	14FR
ENSMUSG00000053580	717.763	-0.429883	0.219781	-1.95596	0.0504701	0.714214	Tanc2	11	14FR
ENSMUSG00000067642	2.91743	-2.01698	1.03306	-1.95243	0.0508868	0.714214	Adgrf3	5	14FR
ENSMUSG00000068250	833.678	0.227129	0.11623	1.95414	0.0506848	0.714214	Amn1	6	13FR
ENSMUSG00000071176	405.486	-0.278274	0.142629	-1.95104	0.0510525	0.714214	Arhgef10	8	14FR
ENSMUSG00000076435	911.67	-1.20915	0.619667	-1.95129	0.051023	0.714214	Acsf2	11	14FR
ENSMUSG00000099681	136.342	-0.374039	0.191762	-1.95054	0.0511123	0.714214	1700052K11Rik	11	14FR
ENSMUSG00000109051	21.3486	-0.742958	0.379599	-1.95722	0.0503221	0.714214	Gm44913	7	14FR
ENSMUSG00000110084	59.0145	-0.551336	0.282158	-1.95399	0.0507019	0.714214	Gm45257	8	14FR
ENSMUSG00000104525	237.658	0.398287	0.204334	1.9492	0.0512721	0.714639	Gm37334	1	13FR
ENSMUSG00000104936	24.8916	-0.889639	0.456435	-1.9491	0.0512831	0.714639	2610011E03Rik	5	14FR
ENSMUSG00000112198	8.68693	1.49507	0.767141	1.94888	0.0513098	0.714639	Gm4065	10	13FR
ENSMUSG00000000088	1360.19	0.284386	0.146056	1.94711	0.0515216	0.717114	Cox5a	9	13FR
ENSMUSG00000001985	116.989	-0.590412	0.303532	-1.94514	0.0517582	0.717114	Grik3	4	14FR
ENSMUSG00000017868	124.771	-0.723632	0.371848	-1.94604	0.0516498	0.717114	Sgk2	2	14FR
ENSMUSG00000020310	27.7725	-0.656714	0.337784	-1.94418	0.0518733	0.717114	Madcam1	10	14FR
ENSMUSG00000022619	79.4908	-0.604776	0.31104	-1.94437	0.0518512	0.717114	Mapk8ip2	15	14FR
ENSMUSG00000026589	449.836	0.269419	0.138496	1.94532	0.0517365	0.717114	Sec16b	1	13FR
ENSMUSG00000028010	132.22	-0.383936	0.197365	-1.9453	0.0517384	0.717114	Gar1	3	14FR
ENSMUSG00000028179	275.991	0.380344	0.195622	1.94428	0.0518615	0.717114	Cth	3	13FR
ENSMUSG00000029851	304.07	0.321403	0.165156	1.94606	0.051648	0.717114	Tcaf2	6	13FR
ENSMUSG00000037032	126.53	-0.395171	0.203273	-1.94404	0.051891	0.717114	Apbb1	7	14FR
ENSMUSG00000051185	134.417	0.306544	0.157546	1.94575	0.0516854	0.717114	Fam174a	1	13FR
ENSMUSG00000062563	73.1479	-0.420022	0.215753	-1.94678	0.0515616	0.717114	Cys1	12	14FR
ENSMUSG00000074884	1405.64	-0.186778	0.0960901	-1.94378	0.0519221	0.717114	Serf2	2	14FR
ENSMUSG00000000303	11605.5	0.291488	0.15133	1.92617	0.0540831	0.717365	Cdh1	8	13FR
ENSMUSG00000000708	690.236	0.193037	0.0994907	1.94025	0.0523496	0.717365	Kat2b	17	13FR
ENSMUSG00000001604	181.868	-0.33596	0.174584	-1.92434	0.0543116	0.717365	Tcea3	4	14FR
ENSMUSG00000002768	297.988	-0.281197	0.146866	-1.91465	0.0555368	0.717365	Mea1	17	14FR
ENSMUSG00000002820	617.926	0.244711	0.127295	1.92239	0.0545563	0.717365	Atg4d	9	13FR
ENSMUSG00000006262	2192.57	0.226378	0.117977	1.91884	0.0550051	0.717365	Mob1b	5	13FR
ENSMUSG00000006435	87.0473	-0.726277	0.378833	-1.91714	0.0552196	0.717365	Neurl1a	19	14FR
ENSMUSG00000006494	969.592	0.307027	0.159805	1.92126	0.0546988	0.717365	Pdk1	2	13FR
ENSMUSG00000006611	110.355	0.340454	0.176173	1.9325	0.0532977	0.717365	Hfe	13	13FR
ENSMUSG00000015970	1931.09	0.325577	0.169532	1.92044	0.0548017	0.717365	Chdh	14	13FR
ENSMUSG00000018395	219.558	-0.266089	0.137496	-1.93525	0.0529602	0.717365	Kif3a	11	14FR
ENSMUSG00000018537	447.754	-0.36158	0.187282	-1.93067	0.0535244	0.717365	Pcgf2	11	14FR
ENSMUSG00000018809	75.1193	0.462349	0.239615	1.92955	0.0536627	0.717365	Smyd4	11	13FR
ENSMUSG00000019312	494.543	0.363171	0.188709	1.9245	0.0542917	0.717365	Grb7	11	13FR
ENSMUSG00000019432	1896.34	-0.167373	0.0873951	-1.91513	0.0554759	0.717365	Ddx39b	17	14FR
ENSMUSG00000020485	135.335	0.372363	0.192344	1.93592	0.0528769	0.717365	Supt4a	11	13FR
ENSMUSG00000021250	598.418	0.945264	0.486439	1.94323	0.0519881	0.717365	Fos	12	13FR
ENSMUSG00000021322	39.736	0.516491	0.267466	1.93105	0.0534769	0.717365	Aoah	13	13FR
ENSMUSG00000021928	214.951	0.404735	0.208401	1.94209	0.0521256	0.717365	Ebpl	14	13FR
ENSMUSG00000021987	1606.32	0.26264	0.136625	1.92235	0.054562	0.717365	Mtmr6	14	13FR
ENSMUSG00000022614	325.153	-0.303351	0.157269	-1.92887	0.0537467	0.717365	Lmf2	15	14FR
ENSMUSG00000024112	429.026	-0.527011	0.271853	-1.93859	0.0525511	0.717365	Cacna1h	17	14FR
ENSMUSG00000024766	219.764	0.387002	0.199697	1.93795	0.0526299	0.717365	Lipo3	19	13FR
ENSMUSG00000024944	160.857	-0.282732	0.146262	-1.93305	0.0532295	0.717365	Arl2	19	14FR
ENSMUSG00000024974	1013.47	-0.184634	0.0962173	-1.91892	0.0549943	0.717365	Smc3	19	14FR
ENSMUSG00000025265	191.536	-0.514667	0.267187	-1.92624	0.0540741	0.717365	Fgd1	X	14FR
ENSMUSG00000025858	234.173	0.26067	0.134793	1.93386	0.0531307	0.717365	Get4	5	13FR
ENSMUSG00000025905	26.0072	-0.913051	0.472533	-1.93225	0.0533288	0.717365	Oprk1	1	14FR
ENSMUSG00000026473	5562.11	0.379318	0.196816	1.92727	0.0539459	0.717365	Glul	1	13FR
ENSMUSG00000026482	420.583	-0.39102	0.201258	-1.94288	0.052031	0.717365	Rgl1	1	14FR
ENSMUSG00000026721	2121.45	0.28186	0.147223	1.91451	0.0555549	0.717365	Rabgap1l	1	13FR
ENSMUSG00000027534	267.139	0.468256	0.243454	1.92339	0.0544313	0.717365	Snx16	3	13FR
ENSMUSG00000027634	830.691	0.2384	0.123786	1.92591	0.0541152	0.717365	Ndrg3	2	13FR
ENSMUSG00000027784	546.52	-0.436806	0.227318	-1.92156	0.054661	0.717365	Ppm1l	3	14FR
ENSMUSG00000027868	2.45769	3.59144	1.86746	1.92317	0.0544587	0.717365	Tbx15	3	13FR
ENSMUSG00000028402	649.652	-0.349977	0.181573	-1.92747	0.0539211	0.717365	Mpdz	4	14FR
ENSMUSG00000029269	1074.5	0.297135	0.154159	1.92746	0.0539223	0.717365	Sult1b1	5	13FR
ENSMUSG00000030235	2.50277	2.61394	1.35338	1.93142	0.0534316	0.717365	Slco1c1	6	13FR
ENSMUSG00000031561	683.716	-0.402597	0.209906	-1.91798	0.0551132	0.717365	Tenm3	8	14FR
ENSMUSG00000031875	227.473	-0.399413	0.207854	-1.9216	0.0546558	0.717365	Cmtm3	8	14FR
ENSMUSG00000033207	201.859	-0.395642	0.204521	-1.93448	0.0530537	0.717365	Mamdc2	19	14FR
ENSMUSG00000033960	459.006	-0.347345	0.178928	-1.94125	0.0522278	0.717365	Jcad	18	14FR
ENSMUSG00000034771	115.941	-0.637379	0.328999	-1.93733	0.0527054	0.717365	Tle2	10	14FR
ENSMUSG00000034936	114.652	0.468479	0.241946	1.9363	0.0528315	0.717365	Arl4d	11	13FR
ENSMUSG00000035934	141.141	-0.475573	0.246365	-1.93036	0.0535619	0.717365	Pknox2	9	14FR
ENSMUSG00000036435	717.42	0.233467	0.121143	1.92721	0.0539533	0.717365	Exoc1	5	13FR
ENSMUSG00000036503	776.297	0.198384	0.103255	1.9213	0.0546937	0.717365	Rnf13	3	13FR
ENSMUSG00000037710	259.801	0.374316	0.19507	1.91888	0.054999	0.717365	Cisd1	10	13FR
ENSMUSG00000037752	42.6578	-0.568554	0.29367	-1.93603	0.0528638	0.717365	Xkr8	4	14FR
ENSMUSG00000038374	367.363	-0.241686	0.125362	-1.9279	0.0538672	0.717365	Rbm8a	3	14FR
ENSMUSG00000038375	2328.88	0.16508	0.0857738	1.9246	0.0542795	0.717365	Trp53inp2	2	13FR
ENSMUSG00000039630	6212.55	-0.155165	0.0806985	-1.92278	0.0545078	0.717365	Hnrnpu	1	14FR
ENSMUSG00000040471	212.102	0.357407	0.184799	1.93403	0.0531092	0.717365	Ggt6	11	13FR
ENSMUSG00000040729	124.558	-0.326602	0.17009	-1.92017	0.0548361	0.717365	Cep126	9	14FR
ENSMUSG00000040896	382.073	-0.258495	0.13343	-1.9373	0.0527087	0.717365	Kcnd3	3	14FR
ENSMUSG00000042208	378.92	0.226759	0.118316	1.91655	0.0552949	0.717365	0610010F05Rik	11	13FR
ENSMUSG00000042367	382.249	0.487118	0.252481	1.92933	0.0536903	0.717365	Gjb3	4	13FR
ENSMUSG00000042388	19.0467	-0.80732	0.418061	-1.93111	0.0534698	0.717365	Dlgap3	4	14FR
ENSMUSG00000042444	812.42	0.213288	0.110392	1.93209	0.0533484	0.717365	Mindy2	9	13FR
ENSMUSG00000047759	74.8189	0.58183	0.303346	1.91804	0.055106	0.717365	Hs3st3a1	11	13FR
ENSMUSG00000047821	1152.32	0.391057	0.203308	1.92347	0.0544206	0.717365	Trim16	11	13FR
ENSMUSG00000048022	53.0642	-0.768572	0.398223	-1.93	0.0536064	0.717365	Tmem229a	6	14FR
ENSMUSG00000048175	262.817	0.250728	0.129486	1.93633	0.052828	0.717365	Asb8	15	13FR
ENSMUSG00000048332	350.841	-0.283623	0.147529	-1.9225	0.0545432	0.717365	Lhfp	3	14FR
ENSMUSG00000048402	311.012	-0.460258	0.239845	-1.91898	0.0549868	0.717365	Gli2	1	14FR
ENSMUSG00000048406	35.7396	-0.562095	0.291888	-1.92572	0.054139	0.717365	B330016D10Rik	4	14FR
ENSMUSG00000048911	151.869	-0.29709	0.15381	-1.93154	0.053417	0.717365	Rnf24	2	14FR
ENSMUSG00000048916	7.60433	-1.52183	0.78473	-1.93931	0.0524638	0.717365	Gm5540	3	14FR
ENSMUSG00000049134	208.107	0.751486	0.387825	1.93769	0.0526607	0.717365	Nrap	19	13FR
ENSMUSG00000049799	1104.81	0.463019	0.238563	1.94087	0.0522746	0.717365	Lrrc19	4	13FR
ENSMUSG00000050312	237.31	0.339169	0.17684	1.91794	0.0551186	0.717365	Nsun3	16	13FR
ENSMUSG00000050989	250.421	-0.399257	0.206024	-1.93791	0.0526337	0.717365	Selenon	4	14FR
ENSMUSG00000054031	71.4476	0.762253	0.396576	1.92209	0.0545947	0.717365	Rdh18-ps	10	13FR
ENSMUSG00000054405	596.388	-0.208268	0.107388	-1.9394	0.0524527	0.717365	Dnajc8	4	14FR
ENSMUSG00000054589	4.43665	1.72009	0.889887	1.93293	0.0532448	0.717365	Gm9949	18	13FR
ENSMUSG00000055409	22.5181	-0.872406	0.450826	-1.93513	0.0529746	0.717365	Nell1	7	14FR
ENSMUSG00000056629	155.873	-0.431802	0.225204	-1.91738	0.0551901	0.717365	Fkbp2	19	14FR
ENSMUSG00000060467	44.4186	-0.569087	0.297119	-1.91535	0.055448	0.717365	Gm10080	9	14FR
ENSMUSG00000060579	63.9958	-0.435158	0.224605	-1.93744	0.0526913	0.717365	Fhit	14	14FR
ENSMUSG00000062760	192.88	-0.462939	0.240599	-1.92411	0.0543408	0.717365	Shisal1	15	14FR
ENSMUSG00000064337	29006.3	-1.32361	0.6847	-1.93312	0.053221	0.717365	mt-Rnr1	MT	14FR
ENSMUSG00000064345	9358.99	-0.445981	0.232453	-1.91859	0.0550362	0.717365	mt-Nd2	MT	14FR
ENSMUSG00000065952	2.42974	2.56056	1.3362	1.9163	0.0553267	0.717365	Rps23rg1	8	13FR
ENSMUSG00000071073	13.9804	-0.867414	0.452573	-1.91663	0.0552855	0.717365	Lrrc73	17	14FR
ENSMUSG00000076577	7.00361	1.4868	0.776291	1.91525	0.0554602	0.717365	Igkv8-30	6	13FR
ENSMUSG00000079492	7.66743	-1.20365	0.62844	-1.9153	0.0554538	0.717365	Gm11127	17	14FR
ENSMUSG00000080942	2.84892	-2.05359	1.06334	-1.93126	0.0534511	0.717365	Zfp36l1-ps	X	14FR
ENSMUSG00000081217	2.75503	-2.27783	1.17518	-1.93828	0.0525889	0.717365	Gm15268	X	14FR
ENSMUSG00000083642	40.4573	-0.770637	0.4007	-1.92322	0.0544519	0.717365	Gm13148	4	14FR
ENSMUSG00000084093	2.39564	2.56909	1.33586	1.92317	0.0544587	0.717365	Gm16418	1	13FR
ENSMUSG00000091421	105.77	0.387592	0.200493	1.9332	0.0532121	0.717365	Gm4202	3	13FR
ENSMUSG00000091803	70.5253	0.388138	0.202471	1.917	0.0552378	0.717365	Cox16	12	13FR
ENSMUSG00000096014	2.45861	-2.67378	1.3888	-1.92525	0.054198	0.717365	Sox1	8	14FR
ENSMUSG00000097134	8.08758	1.24731	0.64831	1.92393	0.0543627	0.717365	1110002J07Rik	10	13FR
ENSMUSG00000097281	6.25201	1.43915	0.74367	1.9352	0.0529657	0.717365	Gm26685	1	13FR
ENSMUSG00000101856	43.427	0.565797	0.295568	1.91427	0.0555858	0.717365	1700096K18Rik	5	13FR
ENSMUSG00000102600	10.321	-1.14962	0.595609	-1.93016	0.0535865	0.717365	Gm37266	17	14FR
ENSMUSG00000102692	107.252	-0.624823	0.32277	-1.93582	0.0528904	0.717365	Dchs2	3	14FR
ENSMUSG00000103507	124.768	0.345752	0.180575	1.91472	0.0555277	0.717365	Gm38375	9	13FR
ENSMUSG00000103630	31.4176	0.699793	0.362041	1.93291	0.0532473	0.717365	Gm37242	1	13FR
ENSMUSG00000104459	18.3399	0.763433	0.398279	1.91683	0.0552595	0.717365	Gm37824	2	13FR
ENSMUSG00000105500	4.55393	-1.71103	0.887357	-1.92823	0.053827	0.717365	Gm42591	5	14FR
ENSMUSG00000105828	21.7755	-0.76527	0.398803	-1.91892	0.0549946	0.717365	Gm43048	5	14FR
ENSMUSG00000107436	42.4916	-0.657817	0.340079	-1.9343	0.0530757	0.717365	Gm44416	6	14FR
ENSMUSG00000109279	164.459	0.291904	0.150757	1.93626	0.0528362	0.717365	Gm45220	7	13FR
ENSMUSG00000109481	7.78396	-1.19382	0.620906	-1.92271	0.0545166	0.717365	Gm45130	7	14FR
ENSMUSG00000112276	27.222	0.690099	0.359865	1.91766	0.0551542	0.717365	5033421B08Rik	12	13FR
ENSMUSG00000116226	166.235	-0.380945	0.197309	-1.9307	0.0535195	0.717365	Gm49502	15	14FR
ENSMUSG00000117546	82.1381	-0.441988	0.230238	-1.9197	0.0548958	0.717365		17	14FR
ENSMUSG00000020542	563.352	-0.410618	0.214576	-1.91363	0.055668	0.717578	Myocd	11	14FR
ENSMUSG00000070291	17.4641	-1.28123	0.669533	-1.91362	0.0556693	0.717578	Ddx43	9	14FR
ENSMUSG00000024713	993.086	-0.427007	0.22321	-1.91303	0.0557445	0.718116	Pcsk5	19	14FR
ENSMUSG00000000216	441.742	1.17733	0.618629	1.90312	0.0570246	0.718578	Scnn1g	7	13FR
ENSMUSG00000002010	920.008	0.178853	0.0940439	1.9018	0.0571974	0.718578	Idh3g	X	13FR
ENSMUSG00000002944	221.351	-0.42304	0.223103	-1.89616	0.0579386	0.718578	Cd36	5	14FR
ENSMUSG00000008730	3628.82	0.153134	0.0804372	1.90377	0.0569404	0.718578	Hipk1	3	13FR
ENSMUSG00000009356	792.598	0.545586	0.285912	1.90823	0.056361	0.718578	Lpo	11	13FR
ENSMUSG00000015968	529.998	-0.348592	0.183465	-1.90005	0.0574271	0.718578	Cacna1d	14	14FR
ENSMUSG00000018217	2553.71	0.387076	0.204383	1.89387	0.0582418	0.718578	Pmp22	11	13FR
ENSMUSG00000018697	298.146	-0.282715	0.148523	-1.90352	0.0569733	0.718578	Aatf	11	14FR
ENSMUSG00000019082	324.449	-0.296419	0.156482	-1.89427	0.0581894	0.718578	Slc25a22	7	14FR
ENSMUSG00000020134	1050.61	0.262539	0.138558	1.89479	0.0581208	0.718578	Peli1	11	13FR
ENSMUSG00000020894	977.93	-0.291713	0.15391	-1.89535	0.0580467	0.718578	Vamp2	11	14FR
ENSMUSG00000021087	177.663	-0.468891	0.247079	-1.89774	0.0577305	0.718578	Rtn1	12	14FR
ENSMUSG00000021947	773.787	0.314107	0.164253	1.91233	0.0558334	0.718578	Cryl1	14	13FR
ENSMUSG00000022546	110.515	0.35861	0.18774	1.91013	0.0561158	0.718578	Gpt	15	13FR
ENSMUSG00000022948	119.274	0.412912	0.217123	1.90174	0.0572047	0.718578	Setd4	16	13FR
ENSMUSG00000023411	235.874	-0.359243	0.189573	-1.89501	0.0580906	0.718578	Nfatc4	14	14FR
ENSMUSG00000023979	20.3713	0.746789	0.393963	1.89558	0.0580156	0.718578	Guca1b	17	13FR
ENSMUSG00000024066	702.344	0.346198	0.182588	1.89606	0.0579525	0.718578	Xdh	17	13FR
ENSMUSG00000024236	2544.98	-0.380769	0.199428	-1.90931	0.0562224	0.718578	Svil	18	14FR
ENSMUSG00000024613	503.067	-0.301647	0.158905	-1.89828	0.0576593	0.718578	Tcof1	18	14FR
ENSMUSG00000024782	2362.81	0.35823	0.187906	1.90644	0.0565937	0.718578	Ak3	19	13FR
ENSMUSG00000024935	391.445	0.528615	0.276928	1.90885	0.0562811	0.718578	Slc1a1	19	13FR
ENSMUSG00000025144	177.962	-0.352434	0.185317	-1.90179	0.0571985	0.718578	Cenpx	11	14FR
ENSMUSG00000025323	231.245	-0.27395	0.143948	-1.90312	0.0570245	0.718578	Sp4	12	14FR
ENSMUSG00000025656	183.559	-0.462327	0.24232	-1.90792	0.0564018	0.718578	Arhgef9	X	14FR
ENSMUSG00000025790	273.131	-0.331776	0.173532	-1.9119	0.0558891	0.718578	Slco3a1	7	14FR
ENSMUSG00000026020	947.9	-0.173045	0.0911802	-1.89784	0.0577171	0.718578	Nop58	1	14FR
ENSMUSG00000028514	2328.41	0.187855	0.098877	1.89988	0.0574485	0.718578	Usp24	4	13FR
ENSMUSG00000029036	705.529	-0.20204	0.106291	-1.90081	0.0573268	0.718578	Atad3a	4	14FR
ENSMUSG00000029208	662.327	0.185893	0.0980372	1.89614	0.0579409	0.718578	Guf1	5	13FR
ENSMUSG00000029664	29.7345	-1.07967	0.565922	-1.90781	0.0564158	0.718578	Tfpi2	6	14FR
ENSMUSG00000030055	78.3747	-0.422024	0.22265	-1.89546	0.0580317	0.718578	Rab43	6	14FR
ENSMUSG00000031748	528.543	-0.435135	0.229089	-1.89941	0.0575102	0.718578	Gnao1	8	14FR
ENSMUSG00000032046	393.959	0.216751	0.114194	1.89809	0.0576849	0.718578	Abhd12	2	13FR
ENSMUSG00000032515	110.072	0.601575	0.316057	1.90338	0.0569912	0.718578	Csrnp1	9	13FR
ENSMUSG00000032640	292.896	-0.350313	0.184545	-1.89825	0.0576626	0.718578	Chsy1	7	14FR
ENSMUSG00000032915	12.0116	-0.960258	0.504422	-1.90368	0.0569521	0.718578	Adgre4	17	14FR
ENSMUSG00000034101	1154.4	-0.194328	0.101807	-1.90878	0.0562907	0.718578	Ctnnd1	2	14FR
ENSMUSG00000034327	386.007	0.275577	0.144369	1.90884	0.0562833	0.718578	Kctd9	14	13FR
ENSMUSG00000034472	160.94	0.352234	0.185834	1.89542	0.0580364	0.718578	Rasd2	8	13FR
ENSMUSG00000034586	1020.78	0.461243	0.242321	1.90344	0.0569832	0.718578	Hid1	11	13FR
ENSMUSG00000036136	182.079	0.338728	0.177211	1.91144	0.0559478	0.718578	Fam110c	12	13FR
ENSMUSG00000036218	20.999	-0.773664	0.405368	-1.90855	0.0563204	0.718578	Pdzrn4	15	14FR
ENSMUSG00000036391	1906.38	0.160876	0.0847492	1.89826	0.0576624	0.718578	Sec24a	11	13FR
ENSMUSG00000036813	580.761	0.396351	0.208443	1.90148	0.0572389	0.718578	Entpd8	2	13FR
ENSMUSG00000037108	36.6408	-0.570719	0.300643	-1.89833	0.0576533	0.718578	Zcwpw1	5	14FR
ENSMUSG00000037896	1532.92	0.261116	0.137939	1.89298	0.0583599	0.718578	Rcor1	12	13FR
ENSMUSG00000038279	413.194	-0.230096	0.121248	-1.89772	0.0577326	0.718578	Nop2	6	14FR
ENSMUSG00000038845	329.869	0.223726	0.11758	1.90275	0.0570732	0.718578	Phb	11	13FR
ENSMUSG00000039270	415.677	0.21725	0.113713	1.91052	0.0560662	0.718578	Megf9	4	13FR
ENSMUSG00000040350	74.4343	0.425867	0.224947	1.89318	0.0583333	0.718578	Trim7	11	13FR
ENSMUSG00000040848	1803.45	0.188057	0.0987943	1.90353	0.0569719	0.718578	Sft2d2	1	13FR
ENSMUSG00000044393	5879.48	0.345122	0.18193	1.89701	0.0578269	0.718578	Dsg2	18	13FR
ENSMUSG00000045983	6646.3	-0.183404	0.0968481	-1.89373	0.0582603	0.718578	Eif4g1	16	14FR
ENSMUSG00000046637	5.99943	1.35434	0.709131	1.90986	0.0561512	0.718578	Ttc34	4	13FR
ENSMUSG00000048489	77.2416	0.509351	0.26907	1.89301	0.0583567	0.718578	Depp1	6	13FR
ENSMUSG00000049517	2134.52	-0.205017	0.107486	-1.90739	0.0564706	0.718578	Rps23	13	14FR
ENSMUSG00000051159	6.9784	-1.5827	0.835875	-1.89346	0.0582964	0.718578	Cited1	X	14FR
ENSMUSG00000052407	113.086	0.409427	0.21482	1.90591	0.056662	0.718578	Ccdc171	4	13FR
ENSMUSG00000055748	2904.95	0.953822	0.500351	1.90631	0.0566105	0.718578	Gsdmc4	15	13FR
ENSMUSG00000059713	485.391	0.218148	0.114393	1.907	0.0565203	0.718578	Rcan3	4	13FR
ENSMUSG00000060044	53.2827	-0.534031	0.280414	-1.90444	0.0568534	0.718578	Tmem26	10	14FR
ENSMUSG00000066392	30.9156	-0.717552	0.377694	-1.89982	0.0574562	0.718578	Nrxn3	12	14FR
ENSMUSG00000071847	136.612	-0.43503	0.22892	-1.90036	0.057386	0.718578	Apcdd1	18	14FR
ENSMUSG00000072875	45.2135	-0.790056	0.417111	-1.89412	0.0582096	0.718578	Gpr27	6	14FR
ENSMUSG00000073988	57.4297	0.507601	0.265876	1.90917	0.0562404	0.718578	Ttpa	4	13FR
ENSMUSG00000074305	963.015	-0.248444	0.130748	-1.90018	0.05741	0.718578	Peak1	9	14FR
ENSMUSG00000078601	4.90418	-1.4448	0.759745	-1.90169	0.0572112	0.718578	Gm12525	3	14FR
ENSMUSG00000080767	51.6057	0.470471	0.247594	1.90017	0.0574112	0.718578	Gm15595	6	13FR
ENSMUSG00000091881	23.2913	-0.645614	0.340999	-1.8933	0.0583176	0.718578	Gm17146	3	14FR
ENSMUSG00000097743	89.7808	-0.365608	0.193096	-1.8934	0.0583047	0.718578	Gm16973	14	14FR
ENSMUSG00000102672	67.1914	-0.423964	0.222719	-1.90358	0.0569649	0.718578	Gm37105	9	14FR
ENSMUSG00000103593	545.825	0.490243	0.256958	1.90787	0.0564073	0.718578	Gm37352	8	13FR
ENSMUSG00000108064	139.529	-0.356842	0.187663	-1.90151	0.0572356	0.718578	Gm44423	6	14FR
ENSMUSG00000114442	39.1806	0.531977	0.279754	1.90159	0.0572247	0.718578	F630042J09Rik	13	13FR
ENSMUSG00000115480	7.02547	1.29489	0.68168	1.89957	0.0574901	0.718578	Gm49249	15	13FR
ENSMUSG00000116480	19.0403	0.847375	0.445739	1.90106	0.0572946	0.718578	Gm49512	15	13FR
ENSMUSG00000026669	134.709	-0.431076	0.22785	-1.89193	0.0585007	0.718661	Mcm10	2	14FR
ENSMUSG00000041362	785.753	-0.210363	0.111174	-1.8922	0.0584642	0.718661	Shtn1	19	14FR
ENSMUSG00000068747	3966.5	0.181905	0.0961195	1.89249	0.0584255	0.718661	Sort1	3	13FR
ENSMUSG00000085622	154.154	-0.286961	0.151663	-1.8921	0.0584783	0.718661	3110056K07Rik	12	14FR
ENSMUSG00000027954	567.361	0.465774	0.246223	1.89167	0.0585348	0.718668	Efna1	3	13FR
ENSMUSG00000001305	101.883	-0.342086	0.180912	-1.8909	0.058638	0.719129	Rrp15	1	14FR
ENSMUSG00000019876	37.7113	-0.803488	0.425305	-1.8892	0.0588644	0.719129	Pkib	10	14FR
ENSMUSG00000022665	950.455	-0.256023	0.135499	-1.88948	0.058828	0.719129	Ccdc80	16	14FR
ENSMUSG00000030155	275.374	-0.717734	0.379823	-1.88966	0.0588041	0.719129	Clec2e	6	14FR
ENSMUSG00000041025	302.643	-0.243251	0.128721	-1.88976	0.0587903	0.719129	Iffo2	4	14FR
ENSMUSG00000073705	18.3737	-0.773116	0.409215	-1.88926	0.0588564	0.719129	Cenps	4	14FR
ENSMUSG00000078813	127.826	-0.299171	0.158278	-1.89016	0.0587363	0.719129	Leng1	7	14FR
ENSMUSG00000080237	87.5612	-0.400068	0.211774	-1.88913	0.0588741	0.719129	Gm14239	2	14FR
ENSMUSG00000089960	142.226	-1.72294	0.911924	-1.88934	0.058846	0.719129	Ugt1a1	1	14FR
ENSMUSG00000038633	372.676	-0.309839	0.164051	-1.88867	0.0589355	0.71947	Degs1	1	14FR
ENSMUSG00000027219	31.076	-1.07776	0.570968	-1.8876	0.0590797	0.72	Slc28a2	2	14FR
ENSMUSG00000047187	1583.66	0.227171	0.120343	1.8877	0.0590661	0.72	Rab2a	4	13FR
ENSMUSG00000056481	213.501	-0.450393	0.238561	-1.88795	0.0590322	0.72	Cd248	19	14FR
ENSMUSG00000018861	108.882	0.348562	0.184718	1.887	0.0591608	0.720437	Fdxr	11	13FR
ENSMUSG00000096929	773.572	0.296674	0.157234	1.88683	0.0591827	0.720437	A330023F24Rik	1	13FR
ENSMUSG00000043518	89.0131	-0.498996	0.26454	-1.88628	0.0592575	0.720587	Rai2	X	14FR
ENSMUSG00000054150	218.482	0.320002	0.16965	1.88624	0.0592622	0.720587	Syne3	12	13FR
ENSMUSG00000065599	11.8896	0.97958	0.519419	1.88591	0.0593066	0.720718	Mir23b	13	13FR
ENSMUSG00000002996	1012.55	0.232298	0.123602	1.8794	0.0601902	0.720838	Hbp1	12	13FR
ENSMUSG00000004460	854.004	-0.202498	0.107424	-1.88504	0.0594245	0.720838	Dnajb11	16	14FR
ENSMUSG00000009687	96.9817	-0.508322	0.270313	-1.8805	0.0600406	0.720838	Fxyd5	7	14FR
ENSMUSG00000009739	201.881	-0.416636	0.221205	-1.88348	0.0596349	0.720838	Pou6f1	15	14FR
ENSMUSG00000021242	1604.32	0.394357	0.2094	1.88327	0.0596639	0.720838	Npc2	12	13FR
ENSMUSG00000022673	456.885	-0.248537	0.131874	-1.88465	0.0594769	0.720838	Mcm4	16	14FR
ENSMUSG00000024924	425.752	0.334026	0.177662	1.88012	0.0600914	0.720838	Vldlr	19	13FR
ENSMUSG00000026879	2638.78	0.296586	0.15774	1.88023	0.0600773	0.720838	Gsn	2	13FR
ENSMUSG00000027091	742.916	-0.196428	0.104399	-1.8815	0.0599035	0.720838	Zc3h15	2	14FR
ENSMUSG00000030214	661.098	0.200644	0.106702	1.88041	0.0600522	0.720838	Plbd1	6	13FR
ENSMUSG00000030647	462.397	0.281952	0.149843	1.88165	0.0598832	0.720838	Ndufc2	7	13FR
ENSMUSG00000031618	2482.07	0.286498	0.152375	1.88022	0.0600786	0.720838	Nr3c2	8	13FR
ENSMUSG00000032000	586.473	0.271807	0.144566	1.88015	0.060087	0.720838	Birc3	9	13FR
ENSMUSG00000038235	1378.21	0.291046	0.154441	1.88451	0.0594965	0.720838	F11r	1	13FR
ENSMUSG00000040354	465.294	0.293949	0.156288	1.88082	0.0599969	0.720838	36951	10	13FR
ENSMUSG00000042032	765.133	0.230231	0.122181	1.88434	0.0595188	0.720838	Mat2b	11	13FR
ENSMUSG00000043131	1887.91	0.256953	0.136449	1.88314	0.0596812	0.720838	Mob1a	6	13FR
ENSMUSG00000046417	322.584	-0.218377	0.115994	-1.88265	0.0597479	0.720838	Lrrc75a	11	14FR
ENSMUSG00000056427	252.981	-0.539608	0.286509	-1.88339	0.059648	0.720838	Slit3	11	14FR
ENSMUSG00000058558	2438.72	-0.174351	0.0925896	-1.88306	0.0596925	0.720838	Rpl5	5	14FR
ENSMUSG00000059146	200.518	-0.504725	0.268485	-1.8799	0.0601215	0.720838	Ntrk3	7	14FR
ENSMUSG00000060572	178.38	-0.542817	0.288237	-1.88323	0.0596692	0.720838	Mfap2	4	14FR
ENSMUSG00000076535	3.01216	2.89494	1.54019	1.8796	0.0601625	0.720838	Igkv1-88	6	13FR
ENSMUSG00000097204	74.2483	-0.385944	0.204796	-1.88452	0.0594944	0.720838	Gm17690	3	14FR
ENSMUSG00000103103	38.9281	0.513137	0.27303	1.87942	0.0601873	0.720838	4833445I07Rik	9	13FR
ENSMUSG00000116380	12.7512	1.01153	0.537633	1.88145	0.0599105	0.720838	Gm39556	15	13FR
ENSMUSG00000048874	1980.89	-0.139849	0.0744374	-1.87874	0.0602798	0.721508	Phf3	1	14FR
ENSMUSG00000020190	1974.68	0.219741	0.11699	1.87829	0.0603411	0.721772	Mknk2	10	13FR
ENSMUSG00000032114	200.938	0.390219	0.207775	1.87809	0.0603692	0.721772	Slc37a4	9	13FR
ENSMUSG00000002006	92.982	-0.46058	0.245835	-1.87353	0.0609948	0.722329	Pdzd4	X	14FR
ENSMUSG00000002227	546.219	-0.379195	0.202244	-1.87494	0.0608007	0.722329	Mov10	3	14FR
ENSMUSG00000005069	422.55	0.207906	0.111736	1.86069	0.0627878	0.722329	Pex5	6	13FR
ENSMUSG00000006154	81.2469	0.565636	0.303382	1.86444	0.0622605	0.722329	Eps8l1	7	13FR
ENSMUSG00000013921	257.899	-0.535985	0.287075	-1.86706	0.0618937	0.722329	Clip3	7	14FR
ENSMUSG00000014606	639.715	0.259143	0.139145	1.8624	0.0625471	0.722329	Slc25a11	11	13FR
ENSMUSG00000017718	35.6761	0.564534	0.30349	1.86014	0.0628662	0.722329	Afmid	11	13FR
ENSMUSG00000020349	2648.61	0.181019	0.0966131	1.87364	0.0609794	0.722329	Ppp2ca	11	13FR
ENSMUSG00000020849	4057.54	-0.147387	0.0787093	-1.87255	0.0611311	0.722329	Ywhae	11	14FR
ENSMUSG00000021771	3074.4	0.24495	0.131438	1.86363	0.0623741	0.722329	Vdac2	14	13FR
ENSMUSG00000021948	2229.62	0.285732	0.152639	1.87195	0.0612133	0.722329	Prkcd	14	13FR
ENSMUSG00000022206	120.204	-0.454396	0.243917	-1.86292	0.0624741	0.722329	Npr3	15	14FR
ENSMUSG00000024440	130.521	-0.428135	0.228336	-1.87502	0.0607898	0.722329	Pcdh12	18	14FR
ENSMUSG00000025150	59.4923	0.593422	0.318952	1.86054	0.0628093	0.722329	Cbr2	11	13FR
ENSMUSG00000025423	893.973	0.198647	0.106198	1.87054	0.0614092	0.722329	Pias2	18	13FR
ENSMUSG00000025478	33.5009	-0.69506	0.37031	-1.87697	0.0605222	0.722329	Dpysl4	7	14FR
ENSMUSG00000026407	10.1817	4.68727	2.50025	1.87472	0.0608317	0.722329	Cacna1s	1	13FR
ENSMUSG00000027257	97.0721	-0.385737	0.205848	-1.8739	0.0609449	0.722329	Pacsin3	2	14FR
ENSMUSG00000028032	1710.72	0.269203	0.144101	1.86815	0.0617409	0.722329	Papss1	3	13FR
ENSMUSG00000028426	1631.98	-0.20543	0.10992	-1.8689	0.0616367	0.722329	Rad23b	4	14FR
ENSMUSG00000028949	121.202	-0.512397	0.273569	-1.873	0.0610679	0.722329	Smarcd3	5	14FR
ENSMUSG00000029426	1963.05	-0.29842	0.159262	-1.87377	0.0609626	0.722329	Scarb2	5	14FR
ENSMUSG00000030228	31.9216	-0.810033	0.431869	-1.87565	0.0607041	0.722329	Pik3c2g	6	14FR
ENSMUSG00000031170	2.61408	2.70583	1.45255	1.86282	0.0624878	0.722329	Slc38a5	X	13FR
ENSMUSG00000031633	667.776	-0.259747	0.138655	-1.87333	0.0610229	0.722329	Slc25a4	8	14FR
ENSMUSG00000031790	1618.39	0.29696	0.159451	1.86239	0.0625477	0.722329	Mmp15	8	13FR
ENSMUSG00000032332	3823.57	-0.330305	0.177405	-1.86187	0.0626207	0.722329	Col12a1	9	14FR
ENSMUSG00000032594	826.333	0.184239	0.0990424	1.8602	0.062857	0.722329	Ip6k1	9	13FR
ENSMUSG00000033863	1751.75	0.255009	0.136588	1.86699	0.0619029	0.722329	Klf9	19	13FR
ENSMUSG00000034449	337.263	0.289654	0.155404	1.86387	0.0623399	0.722329	Dhrs11	11	13FR
ENSMUSG00000035992	943.541	0.200283	0.107702	1.85961	0.0629411	0.722329	Fnip1	11	13FR
ENSMUSG00000037624	20.8496	-0.822396	0.441545	-1.86254	0.0625266	0.722329	Kcnk2	1	14FR
ENSMUSG00000038462	1218.28	0.337892	0.181671	1.85991	0.0628975	0.722329	Uqcrfs1	13	13FR
ENSMUSG00000038560	16.4866	-0.867286	0.464892	-1.86556	0.0621024	0.722329	Sp6	11	14FR
ENSMUSG00000039156	868.078	-0.253827	0.135778	-1.86942	0.0615643	0.722329	Stim2	5	14FR
ENSMUSG00000040022	261.596	-0.329082	0.176051	-1.86923	0.0615901	0.722329	Rab11fip2	19	14FR
ENSMUSG00000040711	1108.03	-0.361772	0.194542	-1.8596	0.0629415	0.722329	Sh3pxd2b	11	14FR
ENSMUSG00000040841	193.167	-0.467986	0.250486	-1.86831	0.0617188	0.722329	Six5	7	14FR
ENSMUSG00000044148	354.479	0.265062	0.142197	1.86405	0.0623146	0.722329	1810030O07Rik	X	13FR
ENSMUSG00000044556	2.47628	2.55073	1.3665	1.86661	0.0619555	0.722329	Tex38	4	13FR
ENSMUSG00000045302	1016.78	-0.178271	0.0950924	-1.87471	0.0608322	0.722329	Preb	5	14FR
ENSMUSG00000046572	194.211	-0.296873	0.159321	-1.86336	0.0624112	0.722329	Zfp518b	5	14FR
ENSMUSG00000046804	1036.44	0.559827	0.298845	1.8733	0.061027	0.722329	Phgr1	2	13FR
ENSMUSG00000048096	540.433	-0.537374	0.286469	-1.87586	0.0606751	0.722329	Lmod1	1	14FR
ENSMUSG00000050310	1749.96	0.202191	0.108161	1.86936	0.0615733	0.722329	Rictor	15	13FR
ENSMUSG00000051855	173.914	-0.496447	0.265488	-1.86994	0.0614922	0.722329	Mest	6	14FR
ENSMUSG00000055430	56.1297	-0.585163	0.314476	-1.86076	0.0627785	0.722329	Nap1l5	6	14FR
ENSMUSG00000056679	31.9342	-0.744864	0.400152	-1.86145	0.0626803	0.722329	Gpr173	X	14FR
ENSMUSG00000057132	34.6969	0.57084	0.304129	1.87697	0.0605223	0.722329	Rpgrip1	14	13FR
ENSMUSG00000060216	214.115	-0.329604	0.175983	-1.87293	0.0610784	0.722329	Arrb2	11	14FR
ENSMUSG00000061207	264.75	0.246706	0.132284	1.86497	0.0621858	0.722329	Stk19	17	13FR
ENSMUSG00000062312	2323.56	0.218854	0.116984	1.87081	0.0613718	0.722329	Erbb2	11	13FR
ENSMUSG00000063060	52.7646	-0.512374	0.275267	-1.86137	0.0626919	0.722329	Sox7	14	14FR
ENSMUSG00000063087	32.7467	-0.553594	0.296458	-1.86736	0.0618514	0.722329	Gm10125	18	14FR
ENSMUSG00000068205	173.697	0.444392	0.237811	1.86868	0.061668	0.722329	Macrod2	2	13FR
ENSMUSG00000070704	11.0082	-1.63194	0.870844	-1.87397	0.0609338	0.722329	Ugt2b36	5	14FR
ENSMUSG00000074300	1009.5	0.359648	0.192679	1.86657	0.0619618	0.722329	Smim31	8	13FR
ENSMUSG00000074634	156.414	0.338477	0.180939	1.87067	0.0613915	0.722329	Tmem267	13	13FR
ENSMUSG00000076563	2.40643	3.52083	1.88065	1.87214	0.0611871	0.722329	Igkv5-48	6	13FR
ENSMUSG00000078664	37.5521	0.776018	0.416937	1.86123	0.062711	0.722329	Sprr2a1	3	13FR
ENSMUSG00000079355	57.6289	-0.667858	0.356704	-1.8723	0.0611648	0.722329	Ackr4	9	14FR
ENSMUSG00000081771	58.1295	0.43232	0.232248	1.86146	0.0626799	0.722329	Gm15381	15	13FR
ENSMUSG00000089917	567.414	0.197765	0.106077	1.86436	0.0622713	0.722329	Uckl1	2	13FR
ENSMUSG00000091537	301.631	-0.238768	0.128073	-1.86432	0.062277	0.722329	Tma7	9	14FR
ENSMUSG00000099250	44.4626	0.57846	0.30893	1.87247	0.0611423	0.722329	NA	NA	13FR
ENSMUSG00000105653	9.03624	-1.10364	0.593152	-1.86063	0.0627966	0.722329	Gm43831	5	14FR
ENSMUSG00000107009	36.065	0.583226	0.313502	1.86036	0.0628352	0.722329	6720475M21Rik	5	13FR
ENSMUSG00000108291	302.367	0.48336	0.259705	1.86119	0.0627181	0.722329	Gm44292	6	13FR
ENSMUSG00000109118	12.2263	0.975308	0.522149	1.86787	0.0617795	0.722329	Gm32031	7	13FR
ENSMUSG00000109209	5.01004	1.65748	0.888081	1.86636	0.0619911	0.722329	Gm45104	7	13FR
ENSMUSG00000112634	9.47561	-1.10197	0.589801	-1.86838	0.0617093	0.722329	Gm47737	10	14FR
ENSMUSG00000113200	117.584	0.331777	0.178281	1.86098	0.0627468	0.722329	Gm48632	12	13FR
ENSMUSG00000113555	30.246	-0.712317	0.381262	-1.86831	0.0617182	0.722329	Gm10095	12	14FR
ENSMUSG00000113852	74.6917	-0.472799	0.253486	-1.86518	0.0621555	0.722329	Gm48062	12	14FR
ENSMUSG00000116498	8.82555	-1.24832	0.666743	-1.87227	0.0611687	0.722329	Gm38563	15	14FR
ENSMUSG00000032609	219.548	-0.393573	0.211685	-1.85924	0.0629934	0.722537	Klhdc8b	9	14FR
ENSMUSG00000016239	298.521	0.521536	0.280904	1.85664	0.063363	0.723752	Lonrf3	X	13FR
ENSMUSG00000019368	14.6273	1.13785	0.612816	1.85676	0.0633454	0.723752	Sec14l4	11	13FR
ENSMUSG00000021645	198.879	-0.327561	0.176496	-1.85591	0.0634664	0.723752	Smn1	13	14FR
ENSMUSG00000024404	1545.62	0.225775	0.121551	1.85745	0.0632468	0.723752	Riok3	18	13FR
ENSMUSG00000030790	64.4073	0.46197	0.248703	1.85751	0.0632382	0.723752	Adm	7	13FR
ENSMUSG00000044308	2417.39	0.155355	0.0836645	1.85688	0.0633283	0.723752	Ubr3	2	13FR
ENSMUSG00000046240	27.4743	-0.691707	0.372583	-1.85652	0.0633797	0.723752	Hepacam	9	14FR
ENSMUSG00000052534	2377.58	-0.282992	0.152477	-1.85597	0.0634584	0.723752	Pbx1	1	14FR
ENSMUSG00000074738	61.2795	-0.505997	0.272597	-1.85621	0.0634236	0.723752	Fndc10	4	14FR
ENSMUSG00000084274	10.9072	-1.08104	0.582493	-1.85588	0.0634704	0.723752	Ptma-ps2	4	14FR
ENSMUSG00000095079	494.875	2.07042	1.11449	1.85773	0.0632069	0.723752	Igha	12	13FR
ENSMUSG00000000078	3140.86	0.324419	0.174985	1.85398	0.0637424	0.723784	Klf6	13	13FR
ENSMUSG00000020882	138.173	-0.394709	0.212802	-1.85482	0.0636224	0.723784	Cacnb1	11	14FR
ENSMUSG00000022440	439.701	0.205831	0.111066	1.85322	0.0638501	0.723784	C1qtnf6	15	13FR
ENSMUSG00000024298	2379.77	0.165625	0.0894034	1.85256	0.0639456	0.723784	Zfp871	17	13FR
ENSMUSG00000027524	77.8407	-0.483933	0.26082	-1.85543	0.0635353	0.723784	Edn3	2	14FR
ENSMUSG00000029060	358.654	-0.2346	0.126626	-1.8527	0.0639256	0.723784	Mib2	4	14FR
ENSMUSG00000029833	1098.01	0.188583	0.101791	1.85264	0.0639336	0.723784	Trim24	6	13FR
ENSMUSG00000038122	461.985	0.222514	0.119945	1.85514	0.0635769	0.723784	Tbc1d32	10	13FR
ENSMUSG00000041272	420.26	-0.391205	0.210991	-1.85413	0.0637209	0.723784	Tox	4	14FR
ENSMUSG00000041361	213.001	0.327229	0.176391	1.85513	0.0635774	0.723784	Myzap	9	13FR
ENSMUSG00000053519	55.1906	-0.760014	0.409892	-1.85418	0.0637134	0.723784	Kcnip1	11	14FR
ENSMUSG00000057697	6.5313	-1.23114	0.664265	-1.85339	0.0638268	0.723784	Vmn1r53	6	14FR
ENSMUSG00000103378	11.0334	-1.13811	0.614164	-1.85311	0.0638662	0.723784	Gm37176	17	14FR
ENSMUSG00000106535	64.8354	0.458425	0.247431	1.85274	0.0639193	0.723784	Gm43031	5	13FR
ENSMUSG00000000168	991.866	0.209814	0.113529	1.84812	0.064585	0.723785	Dlat	9	13FR
ENSMUSG00000002307	254.346	-0.271137	0.147043	-1.84393	0.0651933	0.723785	Daxx	17	14FR
ENSMUSG00000003308	689.931	-0.196292	0.106537	-1.84247	0.0654066	0.723785	Keap1	9	14FR
ENSMUSG00000003585	36.7544	-0.538436	0.293091	-1.83709	0.0661963	0.723785	Sec14l2	11	14FR
ENSMUSG00000005575	639.341	-0.200175	0.10823	-1.84953	0.0643806	0.723785	Ube2m	7	14FR
ENSMUSG00000010517	760.971	0.227327	0.122944	1.84904	0.0644526	0.723785	Faf1	4	13FR
ENSMUSG00000012017	359.192	-0.38656	0.208789	-1.85144	0.0641063	0.723785	Scarf2	16	14FR
ENSMUSG00000015217	195.795	-0.261632	0.14231	-1.83847	0.065993	0.723785	Hmgb3	X	14FR
ENSMUSG00000015568	858.542	-1.24357	0.671448	-1.85207	0.0640157	0.723785	Lpl	8	14FR
ENSMUSG00000017999	429.542	-0.238896	0.129835	-1.84	0.0657682	0.723785	Ddx27	2	14FR
ENSMUSG00000018770	2087.34	0.272702	0.147354	1.85067	0.0642175	0.723785	Atp5g3	2	13FR
ENSMUSG00000018820	556.972	0.205361	0.11114	1.84777	0.0646353	0.723785	Zfyve27	19	13FR
ENSMUSG00000020776	365.143	-0.284871	0.155011	-1.83774	0.0661004	0.723785	Fbf1	11	14FR
ENSMUSG00000020818	264.331	0.28098	0.15227	1.84527	0.0649975	0.723785	Mfsd11	11	13FR
ENSMUSG00000020932	32.4185	-0.798401	0.434135	-1.83906	0.0659062	0.723785	Gfap	11	14FR
ENSMUSG00000021552	118.416	-0.419708	0.228425	-1.8374	0.0661505	0.723785	Gkap1	13	14FR
ENSMUSG00000021895	543.862	0.179543	0.0972333	1.84651	0.0648176	0.723785	Arhgef3	14	13FR
ENSMUSG00000021908	26.3546	0.813643	0.440357	1.84769	0.0646472	0.723785	Ncoa4-ps	12	13FR
ENSMUSG00000022836	8460.18	-0.383364	0.20782	-1.84469	0.0650831	0.723785	Mylk	16	14FR
ENSMUSG00000023827	357.343	0.47156	0.256329	1.83967	0.0658167	0.723785	Agpat4	17	13FR
ENSMUSG00000024313	483.858	0.342109	0.185779	1.84148	0.065551	0.723785	Mep1b	18	13FR
ENSMUSG00000026638	1932.24	0.312533	0.170056	1.83782	0.0660888	0.723785	Irf6	1	13FR
ENSMUSG00000026915	2499.22	0.255997	0.138742	1.84513	0.0650189	0.723785	Strbp	2	13FR
ENSMUSG00000027374	385.104	-0.202653	0.110252	-1.83809	0.0660497	0.723785	Mrps5	2	14FR
ENSMUSG00000027652	2167.58	0.169094	0.0917452	1.84308	0.0653172	0.723785	Ralgapb	2	13FR
ENSMUSG00000027942	91.5793	0.41466	0.225742	1.83687	0.0662287	0.723785	4933434E20Rik	3	13FR
ENSMUSG00000028234	1734.45	0.293768	0.159424	1.84268	0.0653756	0.723785	Rps20	4	13FR
ENSMUSG00000028478	852.524	-0.177011	0.0962395	-1.83927	0.065875	0.723785	Clta	4	14FR
ENSMUSG00000028854	977.137	-0.194542	0.105717	-1.84022	0.0657352	0.723785	Slc9a1	4	14FR
ENSMUSG00000029804	600.072	-0.206749	0.112448	-1.83862	0.0659714	0.723785	Herc3	6	14FR
ENSMUSG00000030670	38.4119	0.72722	0.393403	1.84854	0.0645248	0.723785	Cyp2r1	7	13FR
ENSMUSG00000032688	957.152	0.214809	0.115993	1.85192	0.0640373	0.723785	Malt1	18	13FR
ENSMUSG00000033007	5.78015	-1.96897	1.06648	-1.84623	0.0648592	0.723785	Asic4	1	14FR
ENSMUSG00000033355	106.171	0.576418	0.312767	1.84296	0.0653346	0.723785	Rtp4	16	13FR
ENSMUSG00000033981	65.6161	-0.572554	0.310317	-1.84506	0.065029	0.723785	Gria2	3	14FR
ENSMUSG00000034891	5.42299	-1.42364	0.774261	-1.83871	0.0659579	0.723785	Sncb	13	14FR
ENSMUSG00000035493	1490.04	-0.269921	0.146389	-1.84385	0.0652045	0.723785	Tgfbi	13	14FR
ENSMUSG00000036309	1994.71	0.272972	0.148614	1.83679	0.0662404	0.723785	Skp1	11	13FR
ENSMUSG00000036315	159.496	0.266978	0.145182	1.83893	0.0659259	0.723785	Polr1h	17	13FR
ENSMUSG00000036402	2986.83	0.228773	0.12373	1.84897	0.0644626	0.723785	Gng12	6	13FR
ENSMUSG00000036721	120.544	0.372959	0.202993	1.8373	0.0661657	0.723785	Zscan12	13	13FR
ENSMUSG00000036817	1142.19	0.179305	0.0971501	1.84565	0.0649431	0.723785	Sun1	5	13FR
ENSMUSG00000037552	653.962	-0.290856	0.158028	-1.84054	0.0656893	0.723785	Plekhg2	7	14FR
ENSMUSG00000038843	499.74	0.413959	0.223688	1.85061	0.0642251	0.723785	Gcnt1	19	13FR
ENSMUSG00000040136	34.277	-0.874219	0.472599	-1.84981	0.0643408	0.723785	Abcc8	7	14FR
ENSMUSG00000040785	2319.13	-0.193101	0.104949	-1.83995	0.0657756	0.723785	Ttc3	16	14FR
ENSMUSG00000041046	14.1893	0.861233	0.465741	1.84917	0.0644336	0.723785	Ramp3	11	13FR
ENSMUSG00000042632	140.97	-0.417356	0.226998	-1.83859	0.0659757	0.723785	Pla2g6	15	14FR
ENSMUSG00000046959	4.96841	-1.84883	1.00514	-1.83937	0.0658602	0.723785	Slc26a1	5	14FR
ENSMUSG00000047153	1767.11	0.314627	0.170735	1.84277	0.0653621	0.723785	Khnyn	14	13FR
ENSMUSG00000047804	718.341	0.203906	0.110356	1.8477	0.0646458	0.723785	Akap10	11	13FR
ENSMUSG00000057367	562.397	0.259467	0.141097	1.83892	0.0659266	0.723785	Birc2	9	13FR
ENSMUSG00000059493	72.7692	-0.460691	0.25007	-1.84225	0.0654381	0.723785	Nhs	X	14FR
ENSMUSG00000060988	29.8596	-0.749919	0.406518	-1.84474	0.0650755	0.723785	Galnt13	2	14FR
ENSMUSG00000061576	86.6582	-0.532363	0.289636	-1.83804	0.0660561	0.723785	Dpp6	5	14FR
ENSMUSG00000061601	211.485	-0.549547	0.298469	-1.84122	0.0655899	0.723785	Pclo	5	14FR
ENSMUSG00000064553	2.4732	-2.52758	1.37334	-1.84046	0.0657007	0.723785	Gm24622	X	14FR
ENSMUSG00000066191	170.585	-0.383947	0.207565	-1.84977	0.0643474	0.723785	Anks6	4	14FR
ENSMUSG00000068566	2374.34	-0.189042	0.102304	-1.84785	0.064624	0.723785	Myadm	7	14FR
ENSMUSG00000075273	101.237	0.620732	0.337469	1.83937	0.0658605	0.723785	Ttc30b	2	13FR
ENSMUSG00000078317	111.942	0.328763	0.177919	1.84783	0.0646271	0.723785	F8a	X	13FR
ENSMUSG00000080440	32.2318	0.762239	0.41352	1.8433	0.0652857	0.723785	Gm25848	16	13FR
ENSMUSG00000087366	48.5119	-0.513278	0.278628	-1.84216	0.0654514	0.723785	Junos	4	14FR
ENSMUSG00000102411	225.104	-0.271926	0.147805	-1.83976	0.0658037	0.723785	Gm36936	9	14FR
ENSMUSG00000112150	54.8161	0.533972	0.289287	1.84583	0.0649175	0.723785	9530018F02Rik	12	13FR
ENSMUSG00000112887	4.88293	-1.6155	0.877802	-1.84039	0.0657104	0.723785	Gm47961	12	14FR
ENSMUSG00000113440	14.8975	-0.796274	0.431592	-1.84497	0.0650424	0.723785	Gm46404	13	14FR
ENSMUSG00000118039	8.02901	1.16309	0.632097	1.84005	0.0657609	0.723785	Gm50171	18	13FR
ENSMUSG00000021464	196.3	-0.466996	0.254281	-1.83654	0.0662786	0.723834	Ror2	13	14FR
ENSMUSG00000001729	2003.38	-0.182227	0.0992644	-1.83577	0.0663911	0.724325	Akt1	12	14FR
ENSMUSG00000038781	631.162	0.283112	0.154216	1.83582	0.0663847	0.724325	Stap2	17	13FR
ENSMUSG00000024383	1822.35	0.253855	0.138348	1.83491	0.0665193	0.724845	Map3k2	18	13FR
ENSMUSG00000027187	1002.5	-0.44977	0.245168	-1.83454	0.0665739	0.724845	Cat	2	14FR
ENSMUSG00000027739	302.356	0.211601	0.115312	1.83503	0.066501	0.724845	Rab33b	3	13FR
ENSMUSG00000046688	323.227	-0.402137	0.219194	-1.83462	0.0665627	0.724845	Tifa	3	14FR
ENSMUSG00000002804	132.483	0.37242	0.203161	1.83313	0.0667834	0.725139	Nudt14	12	13FR
ENSMUSG00000017607	895.137	0.402911	0.219729	1.83367	0.0667032	0.725139	Tns4	11	13FR
ENSMUSG00000034212	5.95982	1.33572	0.728666	1.8331	0.0667877	0.725139	Ankmy1	1	13FR
ENSMUSG00000044034	7.93317	1.22171	0.666487	1.83306	0.0667932	0.725139	Npb	11	13FR
ENSMUSG00000044453	6.54717	-1.56525	0.853933	-1.83299	0.0668038	0.725139	Ffar1	7	14FR
ENSMUSG00000107448	117.608	-0.438121	0.238935	-1.83364	0.0667068	0.725139	Gm43947	6	14FR
ENSMUSG00000018166	3819.96	0.225294	0.122958	1.83228	0.0669097	0.725187	Erbb3	10	13FR
ENSMUSG00000036760	5.42076	-1.39976	0.763851	-1.83251	0.0668761	0.725187	Kcnk9	15	14FR
ENSMUSG00000081434	132.914	0.330001	0.180077	1.83255	0.0668696	0.725187	Gm14165	2	13FR
ENSMUSG00000000826	2456.09	0.286402	0.156802	1.82652	0.0677723	0.725252	Dnajc5	2	13FR
ENSMUSG00000001333	52.0662	-0.487424	0.266913	-1.82615	0.067827	0.725252	Sync	4	14FR
ENSMUSG00000004319	1932.83	0.228645	0.124935	1.83011	0.0672332	0.725252	Clcn3	8	13FR
ENSMUSG00000010080	205.661	0.261277	0.142778	1.82995	0.0672567	0.725252	Epn3	11	13FR
ENSMUSG00000013089	225.741	-0.664281	0.363722	-1.82634	0.0677987	0.725252	Etv5	16	14FR
ENSMUSG00000019302	1445.81	0.156695	0.0857137	1.82812	0.067531	0.725252	Atp6v0a1	11	13FR
ENSMUSG00000021763	83.5603	-0.611276	0.334525	-1.82729	0.0676555	0.725252	Cspg4b	13	14FR
ENSMUSG00000023064	82.7993	-0.605271	0.330692	-1.83032	0.067202	0.725252	Sncg	14	14FR
ENSMUSG00000024269	157.617	-0.336814	0.184277	-1.82776	0.0675858	0.725252	Tpgs2	18	14FR
ENSMUSG00000026531	7722.68	1.10253	0.603604	1.82658	0.067763	0.725252	Mptx1	1	13FR
ENSMUSG00000029173	696.58	0.228182	0.124952	1.82616	0.0678268	0.725252	Sepsecs	5	13FR
ENSMUSG00000031591	1373.04	0.329011	0.179847	1.82939	0.0673415	0.725252	Asah1	8	13FR
ENSMUSG00000032307	465.907	-0.178502	0.097667	-1.82766	0.0676012	0.725252	Ube2q2	9	14FR
ENSMUSG00000037999	1401.01	0.316496	0.17329	1.82639	0.0677912	0.725252	Arap2	5	13FR
ENSMUSG00000038838	314.289	-0.245429	0.134073	-1.83056	0.0671669	0.725252	Vars2	17	14FR
ENSMUSG00000041623	155.316	-0.304588	0.166655	-1.82766	0.0676009	0.725252	D11Wsu47e	11	14FR
ENSMUSG00000044748	3.06482	2.93755	1.60731	1.82761	0.0676078	0.725252	Defb1	8	13FR
ENSMUSG00000046182	17.7403	-0.751318	0.410872	-1.82859	0.0674606	0.725252	Gsg1l	7	14FR
ENSMUSG00000052914	515.714	-0.468046	0.256303	-1.82614	0.0678286	0.725252	Cyp2j6	4	14FR
[truncated: 22,393 more rows]
