# Supplementary material for: Maternal diet and gut microbiome composition modulate early‐life immune development
Source: EMBO Mol Med. 2023 Jun 6;15(8):e17241. doi: 10.15252/emmm.202217241 (PMC10405054; doi:10.15252/emmm.202217241)
Supplement: Supplementary file 8 — Dataset EV7 [file EMMM-15-e17241-s005.xlsx]

## Sheet: Dataset EV7
Dataset EV7	Gene set differential enrichment analysis using clusterProfiler (biological processes) for 14SM fiber-free and 14SM fiber-rich contrasts.
ID	Description	BgRatio	pvalue	p.adjust	geneID	Count	Enriched in
GO:0035458	cellular response to interferon-beta	57/21602	2.97122e-05	0.0124743	Gbp2/Igtp/Tgtp2	3	14FF
GO:0035456	response to interferon-beta	68/21602	5.05033e-05	0.0124743	Gbp2/Igtp/Tgtp2	3	14FF
GO:0007320	insemination	13/21602	0.00120326	0.017442	Ppp3r2	1	14FR
GO:0032610	interleukin-1 alpha production	14/21602	0.00129579	0.017442	Nlrp1b	1	14FR
GO:0070269	pyroptosis	24/21602	0.00222083	0.017442	Nlrp1b	1	14FR
GO:0007620	copulation	26/21602	0.00240579	0.017442	Ppp3r2	1	14FR
GO:0007618	mating	54/21602	0.0049934	0.0225689	Ppp3r2	1	14FR
GO:0005977	glycogen metabolic process	80/21602	0.00739318	0.0225689	Ppp3r2	1	14FR
GO:0006073	cellular glucan metabolic process	80/21602	0.00739318	0.0225689	Ppp3r2	1	14FR
GO:0044042	glucan metabolic process	80/21602	0.00739318	0.0225689	Ppp3r2	1	14FR
GO:0006919	activation of cysteine-type endopeptidase activity involved in apoptotic process	81/21602	0.00748542	0.0225689	Nlrp1b	1	14FR
GO:0006112	energy reserve metabolic process	90/21602	0.0083154	0.0225689	Ppp3r2	1	14FR
GO:0032611	interleukin-1 beta production	98/21602	0.00905286	0.0225689	Nlrp1b	1	14FR
GO:0044264	cellular polysaccharide metabolic process	105/21602	0.00969792	0.0225689	Ppp3r2	1	14FR
GO:0005976	polysaccharide metabolic process	116/21602	0.0107112	0.0225689	Ppp3r2	1	14FR
GO:0032612	interleukin-1 production	118/21602	0.0108953	0.0225689	Nlrp1b	1	14FR
GO:0043280	positive regulation of cysteine-type endopeptidase activity involved in apoptotic process	132/21602	0.012184	0.0235558	Nlrp1b	1	14FR
GO:2001056	positive regulation of cysteine-type endopeptidase activity	149/21602	0.0137478	0.0249178	Nlrp1b	1	14FR
GO:0010950	positive regulation of endopeptidase activity	167/21602	0.0154021	0.0262742	Nlrp1b	1	14FR
GO:0010952	positive regulation of peptidase activity	178/21602	0.0164124	0.0264423	Nlrp1b	1	14FR
GO:0044706	multi-multicellular organism process	199/21602	0.0183398	0.0279923	Ppp3r2	1	14FR
GO:0043281	regulation of cysteine-type endopeptidase activity involved in apoptotic process	216/21602	0.0198986	0.028853	Nlrp1b	1	14FR
GO:2000116	regulation of cysteine-type endopeptidase activity	241/21602	0.0221888	0.0306417	Nlrp1b	1	14FR
GO:0015980	energy derivation by oxidation of organic compounds	253/21602	0.0232871	0.0306967	Ppp3r2	1	14FR
GO:0044262	cellular carbohydrate metabolic process	295/21602	0.0271264	0.0335501	Ppp3r2	1	14FR
GO:0051402	neuron apoptotic process	302/21602	0.0277656	0.0335501	Nlrp1b	1	14FR
GO:0045862	positive regulation of proteolysis	353/21602	0.0324159	0.0361562	Nlrp1b	1	14FR
GO:0052548	regulation of endopeptidase activity	353/21602	0.0324159	0.0361562	Nlrp1b	1	14FR
GO:0006091	generation of precursor metabolites and energy	409/21602	0.0375092	0.0392343	Ppp3r2	1	14FR
GO:0070997	neuron death	421/21602	0.0385989	0.0392343	Nlrp1b	1	14FR
GO:0052547	regulation of peptidase activity	428/21602	0.0392343	0.0392343	Nlrp1b	1	14FR
GO:1902175	regulation of oxidative stress-induced intrinsic apoptotic signaling pathway	26/21602	0.000346986	0.046251	Nox1/Hspb1	2	14FF
GO:0018149	peptide cross-linking	27/21602	0.000374502	0.046251	F13a1/Sprr1a	2	14FF
GO:0043276	anoikis	31/21602	0.000494852	0.0488914	Itga5/Clca3a2	2	14FF
GO:0003009	skeletal muscle contraction	40/21602	0.000825252	0.0554663	Myh8/Tnnc2	2	14FF
GO:0006979	response to oxidative stress	413/21602	0.000874067	0.0554663	Nox1/Hspb1/Fos/Slc4a1	4	14FF
GO:0008631	intrinsic apoptotic signaling pathway in response to oxidative stress	44/21602	0.000998295	0.0554663	Nox1/Hspb1	2	14FF
GO:0045766	positive regulation of angiogenesis	188/21602	0.00101052	0.0554663	Hspb1/Itga5/Ecm1	3	14FF
GO:0000302	response to reactive oxygen species	204/21602	0.00127847	0.0573072	Nox1/Fos/Slc4a1	3	14FF
GO:1904018	positive regulation of vasculature development	208/21602	0.0013518	0.0573072	Hspb1/Itga5/Ecm1	3	14FF
GO:0042743	hydrogen peroxide metabolic process	52/21602	0.00139208	0.0573072	Nox1/Duoxa2	2	14FF
GO:0050879	multicellular organismal movement	57/21602	0.00167012	0.0589315	Myh8/Tnnc2	2	14FF
GO:0050881	musculoskeletal movement	57/21602	0.00167012	0.0589315	Myh8/Tnnc2	2	14FF
GO:0051453	regulation of intracellular pH	73/21602	0.00272175	0.0887658	Nox1/Slc4a1	2	14FF
GO:1903201	regulation of oxidative stress-induced cell death	77/21602	0.00302256	0.0887658	Nox1/Hspb1	2	14FF
GO:0034599	cellular response to oxidative stress	277/21602	0.00305469	0.0887658	Nox1/Hspb1/Fos	3	14FF
GO:0030641	regulation of cellular pH	81/21602	0.00333829	0.0916174	Nox1/Slc4a1	2	14FF
GO:0006936	muscle contraction	299/21602	0.00378681	0.0984571	Myh8/Myh1/Tnnc2	3	14FF
GO:1900407	regulation of cellular response to oxidative stress	91/21602	0.00419206	0.0994795	Nox1/Hspb1	2	14FF
GO:0045765	regulation of angiogenesis	322/21602	0.00465828	0.0994795	Hspb1/Itga5/Ecm1	3	14FF
GO:0006885	regulation of pH	98/21602	0.00484372	0.0994795	Nox1/Slc4a1	2	14FF
GO:0036473	cell death in response to oxidative stress	98/21602	0.00484372	0.0994795	Nox1/Hspb1	2	14FF
GO:1902882	regulation of response to oxidative stress	100/21602	0.00503798	0.0994795	Nox1/Hspb1	2	14FF
GO:0062197	cellular response to chemical stress	334/21602	0.00515746	0.0994795	Nox1/Hspb1/Fos	3	14FF
GO:0006821	chloride transport	104/21602	0.00543714	0.0994795	Clca3a2/Slc4a1	2	14FF
GO:0030004	cellular monovalent inorganic cation homeostasis	104/21602	0.00543714	0.0994795	Nox1/Slc4a1	2	14FF
GO:1901342	regulation of vasculature development	358/21602	0.00625023	0.108794	Hspb1/Itga5/Ecm1	3	14FF
GO:0007009	plasma membrane organization	113/21602	0.00638668	0.108794	Nox1/Slc4a1	2	14FF
GO:2000379	positive regulation of reactive oxygen species metabolic process	115/21602	0.00660726	0.108799	Nox1/Duoxa2	2	14FF
GO:0003012	muscle system process	411/21602	0.00912694	0.141462	Myh8/Myh1/Tnnc2	3	14FF
GO:0043467	regulation of generation of precursor metabolites and energy	140/21602	0.00965081	0.141462	Ppp1r3a/Slc4a1	2	14FF
GO:0015698	inorganic anion transport	146/21602	0.0104584	0.141462	Clca3a2/Slc4a1	2	14FF
GO:0030049	muscle filament sliding	10/21602	0.0105985	0.141462	Myh8	1	14FF
GO:0035811	negative regulation of urine volume	10/21602	0.0105985	0.141462	Slc4a1	1	14FF
GO:0048671	negative regulation of collateral sprouting	10/21602	0.0105985	0.141462	Ifrd1	1	14FF
GO:0055067	monovalent inorganic cation homeostasis	160/21602	0.0124551	0.141462	Nox1/Slc4a1	2	14FF
GO:0033275	actin-myosin filament sliding	12/21602	0.0127053	0.141462	Myh8	1	14FF
GO:0036295	cellular response to increased oxygen levels	12/21602	0.0127053	0.141462	Nox1	1	14FF
GO:0071468	cellular response to acidic pH	12/21602	0.0127053	0.141462	Nox1	1	14FF
GO:0006941	striated muscle contraction	164/21602	0.013054	0.141462	Myh8/Tnnc2	2	14FF
GO:0010675	regulation of cellular carbohydrate metabolic process	164/21602	0.013054	0.141462	Ppp1r3a/Slc4a1	2	14FF
GO:0019321	pentose metabolic process	13/21602	0.013757	0.141462	Cbr2	1	14FF
GO:0072376	protein activation cascade	13/21602	0.013757	0.141462	F13a1	1	14FF
GO:0007596	blood coagulation	169/21602	0.0138201	0.141462	F13a1/Slc4a1	2	14FF
GO:0007599	hemostasis	171/21602	0.0141319	0.141462	F13a1/Slc4a1	2	14FF
GO:0050817	coagulation	172/21602	0.014289	0.141462	F13a1/Slc4a1	2	14FF
GO:2001242	regulation of intrinsic apoptotic signaling pathway	172/21602	0.014289	0.141462	Nox1/Hspb1	2	14FF
GO:0061615	glycolytic process through fructose-6-phosphate	14/21602	0.0148077	0.141462	Slc4a1	1	14FF
GO:0036296	response to increased oxygen levels	15/21602	0.0158574	0.141462	Nox1	1	14FF
GO:0070593	dendrite self-avoidance	15/21602	0.0158574	0.141462	Myot	1	14FF
GO:2000811	negative regulation of anoikis	15/21602	0.0158574	0.141462	Itga5	1	14FF
GO:0023035	CD40 signaling pathway	16/21602	0.0169059	0.141462	Itga5	1	14FF
GO:1903729	regulation of plasma membrane organization	16/21602	0.0169059	0.141462	Nox1	1	14FF
GO:0010310	regulation of hydrogen peroxide metabolic process	17/21602	0.0179534	0.141462	Duoxa2	1	14FF
GO:0045820	negative regulation of glycolytic process	17/21602	0.0179534	0.141462	Slc4a1	1	14FF
GO:0050665	hydrogen peroxide biosynthetic process	17/21602	0.0179534	0.141462	Duoxa2	1	14FF
GO:1902176	negative regulation of oxidative stress-induced intrinsic apoptotic signaling pathway	17/21602	0.0179534	0.141462	Hspb1	1	14FF
GO:2001028	positive regulation of endothelial cell chemotaxis	17/21602	0.0179534	0.141462	Hspb1	1	14FF
GO:0006109	regulation of carbohydrate metabolic process	197/21602	0.0184596	0.141462	Ppp1r3a/Slc4a1	2	14FF
GO:0015701	bicarbonate transport	18/21602	0.0189998	0.141462	Slc4a1	1	14FF
GO:0033631	cell-cell adhesion mediated by integrin	18/21602	0.0189998	0.141462	Itga5	1	14FF
GO:0044406	adhesion of symbiont to host	18/21602	0.0189998	0.141462	Gbp2	1	14FF
GO:0099640	axo-dendritic protein transport	18/21602	0.0189998	0.141462	Hspb1	1	14FF
GO:1900221	regulation of amyloid-beta clearance	18/21602	0.0189998	0.141462	Cyp51	1	14FF
GO:0006006	glucose metabolic process	204/21602	0.0197094	0.141462	Cbr2/Ppp1r3a	2	14FF
GO:0006590	thyroid hormone generation	19/21602	0.0200452	0.141462	Duoxa2	1	14FF
GO:0017121	plasma membrane phospholipid scrambling	19/21602	0.0200452	0.141462	Slc4a1	1	14FF
GO:0030502	negative regulation of bone mineralization	19/21602	0.0200452	0.141462	Ecm1	1	14FF
GO:0035994	response to muscle stretch	19/21602	0.0200452	0.141462	Fos	1	14FF
GO:2000377	regulation of reactive oxygen species metabolic process	209/21602	0.0206235	0.143493	Nox1/Duoxa2	2	14FF
GO:0098742	cell-cell adhesion via plasma-membrane adhesion molecules	212/21602	0.0211805	0.145321	Itga5/Myot	2	14FF
GO:0010447	response to acidic pH	21/21602	0.0221327	0.145781	Nox1	1	14FF
GO:1903209	positive regulation of oxidative stress-induced cell death	21/21602	0.0221327	0.145781	Nox1	1	14FF
GO:2000209	regulation of anoikis	21/21602	0.0221327	0.145781	Itga5	1	14FF
GO:2001026	regulation of endothelial cell chemotaxis	22/21602	0.0231749	0.150319	Hspb1	1	14FF
GO:0019674	NAD metabolic process	23/21602	0.024216	0.150319	Cbr2	1	14FF
GO:0071276	cellular response to cadmium ion	23/21602	0.024216	0.150319	Fos	1	14FF
GO:0071467	cellular response to pH	23/21602	0.024216	0.150319	Nox1	1	14FF
GO:0019318	hexose metabolic process	233/21602	0.0252529	0.150319	Cbr2/Ppp1r3a	2	14FF
GO:0048670	regulation of collateral sprouting	24/21602	0.025256	0.150319	Ifrd1	1	14FF
GO:1900409	positive regulation of cellular response to oxidative stress	24/21602	0.025256	0.150319	Nox1	1	14FF
GO:1900543	negative regulation of purine nucleotide metabolic process	24/21602	0.025256	0.150319	Slc4a1	1	14FF
GO:0045980	negative regulation of nucleotide metabolic process	25/21602	0.026295	0.15282	Slc4a1	1	14FF
GO:0046685	response to arsenic-containing substance	25/21602	0.026295	0.15282	Slc4a1	1	14FF
GO:0070168	negative regulation of biomineral tissue development	26/21602	0.0273329	0.155201	Ecm1	1	14FF
GO:0110150	negative regulation of biomineralization	26/21602	0.0273329	0.155201	Ecm1	1	14FF
GO:0035809	regulation of urine volume	27/21602	0.0283698	0.157468	Slc4a1	1	14FF
GO:1902884	positive regulation of response to oxidative stress	27/21602	0.0283698	0.157468	Nox1	1	14FF
GO:0035987	endodermal cell differentiation	28/21602	0.0294056	0.161404	Itga5	1	14FF
GO:0046034	ATP metabolic process	257/21602	0.0302665	0.161694	Myh8/Slc4a1	2	14FF
GO:0003416	endochondral bone growth	29/21602	0.0304403	0.161694	Ecm1	1	14FF
GO:0042403	thyroid hormone metabolic process	29/21602	0.0304403	0.161694	Duoxa2	1	14FF
GO:0005996	monosaccharide metabolic process	262/21602	0.0313575	0.162205	Cbr2/Ppp1r3a	2	14FF
GO:0006734	NADH metabolic process	30/21602	0.031474	0.162205	Cbr2	1	14FF
GO:0002063	chondrocyte development	31/21602	0.0325067	0.162205	Ecm1	1	14FF
GO:0005979	regulation of glycogen biosynthetic process	31/21602	0.0325067	0.162205	Ppp1r3a	1	14FF
GO:0010962	regulation of glucan biosynthetic process	31/21602	0.0325067	0.162205	Ppp1r3a	1	14FF
GO:0035767	endothelial cell chemotaxis	31/21602	0.0325067	0.162205	Hspb1	1	14FF
GO:0002828	regulation of type 2 immune response	32/21602	0.0335383	0.16243	Ecm1	1	14FF
GO:0003081	regulation of systemic arterial blood pressure by renin-angiotensin	32/21602	0.0335383	0.16243	Nox1	1	14FF
GO:0048668	collateral sprouting	32/21602	0.0335383	0.16243	Ifrd1	1	14FF
GO:1903579	negative regulation of ATP metabolic process	33/21602	0.0345688	0.165796	Slc4a1	1	14FF
GO:0051354	negative regulation of oxidoreductase activity	34/21602	0.0355983	0.167481	Slc4a1	1	14FF
GO:0098868	bone growth	34/21602	0.0355983	0.167481	Ecm1	1	14FF
GO:0045672	positive regulation of osteoclast differentiation	35/21602	0.0366267	0.169092	Fos	1	14FF
GO:0046686	response to cadmium ion	35/21602	0.0366267	0.169092	Fos	1	14FF
GO:0014823	response to activity	36/21602	0.0376541	0.169092	Slc4a1	1	14FF
GO:0031424	keratinization	36/21602	0.0376541	0.169092	Sprr1a	1	14FF
GO:0042832	defense response to protozoan	36/21602	0.0376541	0.169092	Gbp2	1	14FF
GO:0072593	reactive oxygen species metabolic process	293/21602	0.0384627	0.169092	Nox1/Duoxa2	2	14FF
GO:0044262	cellular carbohydrate metabolic process	295/21602	0.0389407	0.169092	Ppp1r3a/Slc4a1	2	14FF
GO:0001706	endoderm formation	38/21602	0.0397057	0.169092	Itga5	1	14FF
GO:0038084	vascular endothelial growth factor signaling pathway	38/21602	0.0397057	0.169092	Hspb1	1	14FF
GO:0070873	regulation of glycogen metabolic process	38/21602	0.0397057	0.169092	Ppp1r3a	1	14FF
GO:0097242	amyloid-beta clearance	38/21602	0.0397057	0.169092	Cyp51	1	14FF
GO:0097193	intrinsic apoptotic signaling pathway	300/21602	0.0401457	0.169504	Nox1/Hspb1	2	14FF
GO:0001562	response to protozoan	40/21602	0.0417532	0.170463	Gbp2	1	14FF
GO:0032885	regulation of polysaccharide biosynthetic process	40/21602	0.0417532	0.170463	Ppp1r3a	1	14FF
GO:0042554	superoxide anion generation	40/21602	0.0417532	0.170463	Nox1	1	14FF
GO:0060325	face morphogenesis	40/21602	0.0417532	0.170463	Csrnp1	1	14FF
GO:0009268	response to pH	42/21602	0.0437964	0.175525	Nox1	1	14FF
GO:0042092	type 2 immune response	42/21602	0.0437964	0.175525	Ecm1	1	14FF
GO:0009895	negative regulation of catabolic process	316/21602	0.0440968	0.175525	Slc4a1/Cyp51	2	14FF
GO:0048821	erythrocyte development	43/21602	0.0448165	0.175525	Slc4a1	1	14FF
GO:0032350	regulation of hormone metabolic process	44/21602	0.0458355	0.175525	Duoxa2	1	14FF
GO:0043403	skeletal muscle tissue regeneration	44/21602	0.0458355	0.175525	Ifrd1	1	14FF
GO:1902895	positive regulation of pri-miRNA transcription by RNA polymerase II	44/21602	0.0458355	0.175525	Fos	1	14FF
GO:1903672	positive regulation of sprouting angiogenesis	44/21602	0.0458355	0.175525	Itga5	1	14FF
GO:0005978	glycogen biosynthetic process	45/21602	0.0468535	0.175728	Ppp1r3a	1	14FF
GO:0009250	glucan biosynthetic process	45/21602	0.0468535	0.175728	Ppp1r3a	1	14FF
GO:0001990	regulation of systemic arterial blood pressure by hormone	46/21602	0.0478705	0.175728	Nox1	1	14FF
GO:0060323	head morphogenesis	46/21602	0.0478705	0.175728	Csrnp1	1	14FF
GO:2000404	regulation of T cell migration	46/21602	0.0478705	0.175728	Ecm1	1	14FF
GO:0032881	regulation of polysaccharide metabolic process	47/21602	0.0488864	0.175728	Ppp1r3a	1	14FF
GO:0030517	negative regulation of axon extension	48/21602	0.0499012	0.175728	Ifrd1	1	14FF
GO:0045332	phospholipid translocation	48/21602	0.0499012	0.175728	Slc4a1	1	14FF
GO:0006110	regulation of glycolytic process	49/21602	0.0509151	0.175728	Slc4a1	1	14FF
GO:0006695	cholesterol biosynthetic process	49/21602	0.0509151	0.175728	Cyp51	1	14FF
GO:0007157	heterophilic cell-cell adhesion via plasma membrane cell adhesion molecules	49/21602	0.0509151	0.175728	Itga5	1	14FF
GO:0048010	vascular endothelial growth factor receptor signaling pathway	49/21602	0.0509151	0.175728	Hspb1	1	14FF
GO:1902653	secondary alcohol biosynthetic process	49/21602	0.0509151	0.175728	Cyp51	1	14FF
GO:0034204	lipid translocation	50/21602	0.0519279	0.175728	Slc4a1	1	14FF
GO:0008038	neuron recognition	51/21602	0.0529397	0.175728	Myot	1	14FF
GO:0008089	anterograde axonal transport	51/21602	0.0529397	0.175728	Hspb1	1	14FF
GO:0010677	negative regulation of cellular carbohydrate metabolic process	51/21602	0.0529397	0.175728	Slc4a1	1	14FF
GO:0007159	leukocyte cell-cell adhesion	353/21602	0.0537628	0.175728	Itga5/Slc4a1	2	14FF
GO:1903202	negative regulation of oxidative stress-induced cell death	52/21602	0.0539504	0.175728	Hspb1	1	14FF
GO:0042060	wound healing	354/21602	0.0540338	0.175728	F13a1/Slc4a1	2	14FF
GO:0001960	negative regulation of cytokine-mediated signaling pathway	53/21602	0.0549601	0.175728	Ecm1	1	14FF
GO:1900408	negative regulation of cellular response to oxidative stress	53/21602	0.0549601	0.175728	Hspb1	1	14FF
GO:0050878	regulation of body fluid levels	358/21602	0.055123	0.175728	F13a1/Slc4a1	2	14FF
GO:0003044	regulation of systemic arterial blood pressure mediated by a chemical signal	54/21602	0.0559688	0.175728	Nox1	1	14FF
GO:0016126	sterol biosynthetic process	55/21602	0.0569764	0.175728	Cyp51	1	14FF
GO:0032731	positive regulation of interleukin-1 beta production	55/21602	0.0569764	0.175728	Hspb1	1	14FF
GO:0034113	heterotypic cell-cell adhesion	55/21602	0.0569764	0.175728	Itga5	1	14FF
GO:0061077	chaperone-mediated protein folding	55/21602	0.0569764	0.175728	Hspb1	1	14FF
GO:0062012	regulation of small molecule metabolic process	365/21602	0.0570479	0.175728	Ppp1r3a/Slc4a1	2	14FF
GO:0035924	cellular response to vascular endothelial growth factor stimulus	56/21602	0.057983	0.175728	Hspb1	1	14FF
GO:0045912	negative regulation of carbohydrate metabolic process	56/21602	0.057983	0.175728	Slc4a1	1	14FF
GO:0097035	regulation of membrane lipid distribution	56/21602	0.057983	0.175728	Slc4a1	1	14FF
GO:1902883	negative regulation of response to oxidative stress	56/21602	0.057983	0.175728	Hspb1	1	14FF
GO:1902893	regulation of pri-miRNA transcription by RNA polymerase II	56/21602	0.057983	0.175728	Fos	1	14FF
GO:0060761	negative regulation of response to cytokine stimulus	57/21602	0.0589886	0.177685	Ecm1	1	14FF
GO:0043536	positive regulation of blood vessel endothelial cell migration	58/21602	0.0599932	0.178534	Hspb1	1	14FF
GO:0061614	pri-miRNA transcription by RNA polymerase II	58/21602	0.0599932	0.178534	Fos	1	14FF
GO:0072678	T cell migration	59/21602	0.0609967	0.180162	Ecm1	1	14FF
GO:0043470	regulation of carbohydrate catabolic process	60/21602	0.0619992	0.180162	Slc4a1	1	14FF
GO:0060324	face development	60/21602	0.0619992	0.180162	Csrnp1	1	14FF
GO:2000401	regulation of lymphocyte migration	60/21602	0.0619992	0.180162	Ecm1	1	14FF
GO:0010171	body morphogenesis	62/21602	0.0640012	0.183817	Csrnp1	1	14FF
GO:0098930	axonal transport	62/21602	0.0640012	0.183817	Hspb1	1	14FF
GO:1903428	positive regulation of reactive oxygen species biosynthetic process	63/21602	0.0650006	0.185609	Duoxa2	1	14FF
GO:0032732	positive regulation of interleukin-1 production	64/21602	0.065999	0.186306	Hspb1	1	14FF
GO:0048008	platelet-derived growth factor receptor signaling pathway	64/21602	0.065999	0.186306	Csrnp1	1	14FF
GO:0042246	tissue regeneration	65/21602	0.0669964	0.188047	Ifrd1	1	14FF
GO:0098840	protein transport along microtubule	66/21602	0.0679928	0.188699	Hspb1	1	14FF
GO:0099118	microtubule-based protein transport	66/21602	0.0679928	0.188699	Hspb1	1	14FF
GO:0006091	generation of precursor metabolites and energy	409/21602	0.0696756	0.190119	Ppp1r3a/Slc4a1	2	14FF
GO:0010256	endomembrane system organization	413/21602	0.0708666	0.190119	Nox1/Slc4a1	2	14FF
GO:0033627	cell adhesion mediated by integrin	69/21602	0.0709759	0.190119	Itga5	1	14FF
GO:0033692	cellular polysaccharide biosynthetic process	69/21602	0.0709759	0.190119	Ppp1r3a	1	14FF
GO:0050771	negative regulation of axonogenesis	69/21602	0.0709759	0.190119	Ifrd1	1	14FF
GO:0030099	myeloid cell differentiation	415/21602	0.0714646	0.190119	Fos/Slc4a1	2	14FF
GO:0002763	positive regulation of myeloid leukocyte differentiation	70/21602	0.0719682	0.190119	Fos	1	14FF
GO:0006801	superoxide metabolic process	70/21602	0.0719682	0.190119	Nox1	1	14FF
GO:2001244	positive regulation of intrinsic apoptotic signaling pathway	70/21602	0.0719682	0.190119	Nox1	1	14FF
GO:2001233	regulation of apoptotic signaling pathway	420/21602	0.0729672	0.191733	Nox1/Hspb1	2	14FF
GO:0007492	endoderm development	73/21602	0.074939	0.195872	Itga5	1	14FF
GO:1903670	regulation of sprouting angiogenesis	76/21602	0.0779008	0.202542	Itga5	1	14FF
GO:0000271	polysaccharide biosynthetic process	77/21602	0.0788861	0.20403	Ppp1r3a	1	14FF
GO:0045785	positive regulation of cell adhesion	443/21602	0.0800121	0.204298	Itga5/Slc4a1	2	14FF
GO:0045670	regulation of osteoclast differentiation	79/21602	0.0808535	0.204298	Fos	1	14FF
GO:0071277	cellular response to calcium ion	79/21602	0.0808535	0.204298	Fos	1	14FF
GO:0005977	glycogen metabolic process	80/21602	0.0818357	0.204298	Ppp1r3a	1	14FF
GO:0006073	cellular glucan metabolic process	80/21602	0.0818357	0.204298	Ppp1r3a	1	14FF
GO:0044042	glucan metabolic process	80/21602	0.0818357	0.204298	Ppp1r3a	1	14FF
GO:0014706	striated muscle tissue development	449/21602	0.0818848	0.204298	Fos/Ifrd1	2	14FF
GO:0008088	axo-dendritic transport	81/21602	0.082817	0.204558	Hspb1	1	14FF
GO:0034637	cellular carbohydrate biosynthetic process	81/21602	0.082817	0.204558	Ppp1r3a	1	14FF
GO:0038034	signal transduction in absence of ligand	82/21602	0.0837972	0.20493	Clca3a2	1	14FF
GO:0097192	extrinsic apoptotic signaling pathway in absence of ligand	82/21602	0.0837972	0.20493	Clca3a2	1	14FF
GO:0030500	regulation of bone mineralization	83/21602	0.0847764	0.206303	Ecm1	1	14FF
GO:0015914	phospholipid transport	84/21602	0.0857546	0.206648	Slc4a1	1	14FF
GO:0061515	myeloid cell development	84/21602	0.0857546	0.206648	Slc4a1	1	14FF
GO:0032651	regulation of interleukin-1 beta production	85/21602	0.0867318	0.206983	Hspb1	1	14FF
GO:1900542	regulation of purine nucleotide metabolic process	85/21602	0.0867318	0.206983	Slc4a1	1	14FF
GO:0006140	regulation of nucleotide metabolic process	86/21602	0.087708	0.208307	Slc4a1	1	14FF
GO:0060537	muscle tissue development	472/21602	0.0891903	0.210813	Fos/Ifrd1	2	14FF
GO:0035914	skeletal muscle cell differentiation	89/21602	0.0906307	0.213195	Fos	1	14FF
GO:0006112	energy reserve metabolic process	90/21602	0.0916029	0.213195	Ppp1r3a	1	14FF
GO:0007044	cell-substrate junction assembly	90/21602	0.0916029	0.213195	Itga5	1	14FF
GO:0001938	positive regulation of endothelial cell proliferation	92/21602	0.0935444	0.213195	Ecm1	1	14FF
GO:0006096	glycolytic process	92/21602	0.0935444	0.213195	Slc4a1	1	14FF
GO:0007409	axonogenesis	486/21602	0.0937319	0.213195	Myot/Ifrd1	2	14FF
GO:0009611	response to wounding	487/21602	0.0940589	0.213195	F13a1/Slc4a1	2	14FF
GO:0042326	negative regulation of phosphorylation	487/21602	0.0940589	0.213195	Hspb1/Slc4a1	2	14FF
GO:0006757	ATP generation from ADP	93/21602	0.0945136	0.213195	Slc4a1	1	14FF
GO:0150115	cell-substrate junction organization	93/21602	0.0945136	0.213195	Itga5	1	14FF
GO:0007229	integrin-mediated signaling pathway	95/21602	0.0964491	0.213681	Itga5	1	14FF
GO:0070252	actin-mediated cell contraction	95/21602	0.0964491	0.213681	Myh8	1	14FF
GO:0043535	regulation of blood vessel endothelial cell migration	96/21602	0.0974154	0.213681	Hspb1	1	14FF
GO:0051341	regulation of oxidoreductase activity	96/21602	0.0974154	0.213681	Slc4a1	1	14FF
GO:1901615	organic hydroxy compound metabolic process	500/21602	0.0983417	0.213681	Duoxa2/Cyp51	2	14FF
GO:2001243	negative regulation of intrinsic apoptotic signaling pathway	97/21602	0.0983807	0.213681	Hspb1	1	14FF
GO:0032611	interleukin-1 beta production	98/21602	0.099345	0.213681	Hspb1	1	14FF
GO:0060021	roof of mouth development	98/21602	0.099345	0.213681	Csrnp1	1	14FF
GO:0046031	ADP metabolic process	99/21602	0.100308	0.213681	Slc4a1	1	14FF
GO:0060395	SMAD protein signal transduction	99/21602	0.100308	0.213681	Fos	1	14FF
GO:0070167	regulation of biomineral tissue development	100/21602	0.101271	0.213681	Ecm1	1	14FF
GO:0110149	regulation of biomineralization	100/21602	0.101271	0.213681	Ecm1	1	14FF
GO:1903578	regulation of ATP metabolic process	100/21602	0.101271	0.213681	Slc4a1	1	14FF
GO:0010771	negative regulation of cell morphogenesis involved in differentiation	101/21602	0.102232	0.213681	Ifrd1	1	14FF
GO:0030279	negative regulation of ossification	101/21602	0.102232	0.213681	Ecm1	1	14FF
GO:0062014	negative regulation of small molecule metabolic process	101/21602	0.102232	0.213681	Slc4a1	1	14FF
GO:0001704	formation of primary germ layer	102/21602	0.103192	0.213681	Itga5	1	14FF
GO:0042102	positive regulation of T cell proliferation	102/21602	0.103192	0.213681	Slc4a1	1	14FF
GO:0072676	lymphocyte migration	102/21602	0.103192	0.213681	Ecm1	1	14FF
GO:0009135	purine nucleoside diphosphate metabolic process	104/21602	0.10511	0.213681	Slc4a1	1	14FF
GO:0009179	purine ribonucleoside diphosphate metabolic process	104/21602	0.10511	0.213681	Slc4a1	1	14FF
GO:0010595	positive regulation of endothelial cell migration	104/21602	0.10511	0.213681	Hspb1	1	14FF
GO:0032652	regulation of interleukin-1 production	104/21602	0.10511	0.213681	Hspb1	1	14FF
GO:0050886	endocrine process	104/21602	0.10511	0.213681	Nox1	1	14FF
GO:0006165	nucleoside diphosphate phosphorylation	105/21602	0.106068	0.213718	Slc4a1	1	14FF
GO:0044264	cellular polysaccharide metabolic process	105/21602	0.106068	0.213718	Ppp1r3a	1	14FF
GO:0035418	protein localization to synapse	106/21602	0.107024	0.213718	Hspb1	1	14FF
GO:0015748	organophosphate ester transport	107/21602	0.107979	0.213718	Slc4a1	1	14FF
GO:0046939	nucleotide phosphorylation	107/21602	0.107979	0.213718	Slc4a1	1	14FF
GO:1903426	regulation of reactive oxygen species biosynthetic process	107/21602	0.107979	0.213718	Duoxa2	1	14FF
GO:0002062	chondrocyte differentiation	108/21602	0.108934	0.213718	Ecm1	1	14FF
GO:0009185	ribonucleoside diphosphate metabolic process	108/21602	0.108934	0.213718	Slc4a1	1	14FF
GO:0043255	regulation of carbohydrate biosynthetic process	109/21602	0.109887	0.213718	Ppp1r3a	1	14FF
GO:0045639	positive regulation of myeloid cell differentiation	109/21602	0.109887	0.213718	Fos	1	14FF
GO:0048661	positive regulation of smooth muscle cell proliferation	109/21602	0.109887	0.213718	Nox1	1	14FF
GO:0050709	negative regulation of protein secretion	110/21602	0.11084	0.214725	Cyp51	1	14FF
GO:0007156	homophilic cell adhesion via plasma membrane adhesion molecules	111/21602	0.111791	0.215723	Myot	1	14FF
GO:0001959	regulation of cytokine-mediated signaling pathway	113/21602	0.113692	0.217816	Ecm1	1	14FF
GO:0003014	renal system process	114/21602	0.11464	0.217816	Slc4a1	1	14FF
GO:0030316	osteoclast differentiation	114/21602	0.11464	0.217816	Fos	1	14FF
GO:0030516	regulation of axon extension	114/21602	0.11464	0.217816	Ifrd1	1	14FF
GO:0005976	polysaccharide metabolic process	116/21602	0.116535	0.220567	Ppp1r3a	1	14FF
GO:0018958	phenol-containing compound metabolic process	117/21602	0.11748	0.221114	Duoxa2	1	14FF
GO:0030216	keratinocyte differentiation	118/21602	0.118425	0.221114	Sprr1a	1	14FF
GO:0032612	interleukin-1 production	118/21602	0.118425	0.221114	Hspb1	1	14FF
GO:0002792	negative regulation of peptide secretion	119/21602	0.119369	0.221114	Cyp51	1	14FF
GO:0071346	cellular response to interferon-gamma	119/21602	0.119369	0.221114	Gbp2	1	14FF
GO:0006090	pyruvate metabolic process	120/21602	0.120312	0.221114	Slc4a1	1	14FF
GO:0006986	response to unfolded protein	120/21602	0.120312	0.221114	Hspb1	1	14FF
GO:0042542	response to hydrogen peroxide	121/21602	0.121254	0.221114	Slc4a1	1	14FF
GO:0003073	regulation of systemic arterial blood pressure	122/21602	0.122194	0.221114	Nox1	1	14FF
GO:0009132	nucleoside diphosphate metabolic process	122/21602	0.122194	0.221114	Slc4a1	1	14FF
GO:0030282	bone mineralization	122/21602	0.122194	0.221114	Ecm1	1	14FF
GO:0043534	blood vessel endothelial cell migration	122/21602	0.122194	0.221114	Hspb1	1	14FF
GO:0060759	regulation of response to cytokine stimulus	124/21602	0.124073	0.223694	Ecm1	1	14FF
GO:0002040	sprouting angiogenesis	125/21602	0.125011	0.223752	Itga5	1	14FF
GO:1903409	reactive oxygen species biosynthetic process	125/21602	0.125011	0.223752	Duoxa2	1	14FF
GO:0030048	actin filament-based movement	127/21602	0.126884	0.22475	Myh8	1	14FF
GO:1901216	positive regulation of neuron death	127/21602	0.126884	0.22475	Fos	1	14FF
GO:0008203	cholesterol metabolic process	129/21602	0.128754	0.22475	Cyp51	1	14FF
GO:0010811	positive regulation of cell-substrate adhesion	129/21602	0.128754	0.22475	Itga5	1	14FF
GO:0010906	regulation of glucose metabolic process	129/21602	0.128754	0.22475	Ppp1r3a	1	14FF
GO:0061387	regulation of extent of cell growth	129/21602	0.128754	0.22475	Ifrd1	1	14FF
GO:1902414	protein localization to cell junction	129/21602	0.128754	0.22475	Hspb1	1	14FF
GO:0051592	response to calcium ion	130/21602	0.129687	0.225582	Fos	1	14FF
GO:0042177	negative regulation of protein catabolic process	132/21602	0.13155	0.228021	Cyp51	1	14FF
GO:0048640	negative regulation of developmental growth	133/21602	0.132481	0.22883	Ifrd1	1	14FF
GO:0002761	regulation of myeloid leukocyte differentiation	134/21602	0.13341	0.228835	Fos	1	14FF
GO:0050830	defense response to Gram-positive bacterium	134/21602	0.13341	0.228835	Gbp2	1	14FF
GO:0030218	erythrocyte differentiation	135/21602	0.134339	0.229631	Slc4a1	1	14FF
GO:0009791	post-embryonic development	136/21602	0.135266	0.230419	Csrnp1	1	14FF
GO:0001936	regulation of endothelial cell proliferation	137/21602	0.136193	0.2312	Ecm1	1	14FF
GO:0016125	sterol metabolic process	138/21602	0.137118	0.231924	Cyp51	1	14FF
GO:0046165	alcohol biosynthetic process	139/21602	0.138043	0.231924	Cyp51	1	14FF
GO:0048675	axon extension	140/21602	0.138966	0.231924	Ifrd1	1	14FF
GO:0071453	cellular response to oxygen levels	140/21602	0.138966	0.231924	Nox1	1	14FF
GO:1902652	secondary alcohol metabolic process	140/21602	0.138966	0.231924	Cyp51	1	14FF
GO:0050671	positive regulation of lymphocyte proliferation	141/21602	0.139889	0.232644	Slc4a1	1	14FF
GO:0034341	response to interferon-gamma	142/21602	0.140811	0.232644	Gbp2	1	14FF
GO:0046330	positive regulation of JNK cascade	142/21602	0.140811	0.232644	Nox1	1	14FF
GO:0032946	positive regulation of mononuclear cell proliferation	143/21602	0.141732	0.233344	Slc4a1	1	14FF
GO:0016052	carbohydrate catabolic process	144/21602	0.142652	0.233344	Slc4a1	1	14FF
GO:0035966	response to topologically incorrect protein	144/21602	0.142652	0.233344	Hspb1	1	14FF
GO:0034101	erythrocyte homeostasis	146/21602	0.144489	0.235569	Slc4a1	1	14FF
GO:0034614	cellular response to reactive oxygen species	150/21602	0.148151	0.239084	Fos	1	14FF
GO:0050921	positive regulation of chemotaxis	150/21602	0.148151	0.239084	Hspb1	1	14FF
GO:0007613	memory	151/21602	0.149065	0.239084	Itga5	1	14FF
GO:0010634	positive regulation of epithelial cell migration	151/21602	0.149065	0.239084	Hspb1	1	14FF
GO:0031099	regeneration	151/21602	0.149065	0.239084	Ifrd1	1	14FF
GO:0001935	endothelial cell proliferation	152/21602	0.149977	0.239769	Ecm1	1	14FF
GO:0070665	positive regulation of leukocyte proliferation	155/21602	0.152709	0.243349	Slc4a1	1	14FF
GO:0006937	regulation of muscle contraction	156/21602	0.153617	0.244009	Tnnc2	1	14FF
GO:0006457	protein folding	157/21602	0.154525	0.244665	Hspb1	1	14FF
GO:0071248	cellular response to metal ion	159/21602	0.156338	0.246744	Fos	1	14FF
GO:0006694	steroid biosynthetic process	162/21602	0.15905	0.250225	Cyp51	1	14FF
GO:0031214	biomineral tissue development	164/21602	0.160853	0.25146	Ecm1	1	14FF
GO:0110148	biomineralization	164/21602	0.160853	0.25146	Ecm1	1	14FF
GO:0010970	transport along microtubule	165/21602	0.161753	0.25207	Hspb1	1	14FF
GO:0051224	negative regulation of protein transport	167/21602	0.163551	0.253867	Cyp51	1	14FF
GO:0010594	regulation of endothelial cell migration	168/21602	0.164449	0.253867	Hspb1	1	14FF
GO:0048660	regulation of smooth muscle cell proliferation	168/21602	0.164449	0.253867	Nox1	1	14FF
GO:0007179	transforming growth factor beta receptor signaling pathway	170/21602	0.166241	0.255619	Fos	1	14FF
GO:0006575	cellular modified amino acid metabolic process	171/21602	0.167136	0.255619	Duoxa2	1	14FF
GO:0032874	positive regulation of stress-activated MAPK cascade	171/21602	0.167136	0.255619	Nox1	1	14FF
GO:1904950	negative regulation of establishment of protein localization	172/21602	0.168029	0.255974	Cyp51	1	14FF
GO:0048659	smooth muscle cell proliferation	173/21602	0.168922	0.255974	Nox1	1	14FF
GO:0070304	positive regulation of stress-activated protein kinase signaling cascade	173/21602	0.168922	0.255974	Nox1	1	14FF
GO:0007369	gastrulation	178/21602	0.173373	0.261117	Itga5	1	14FF
GO:0010977	negative regulation of neuron projection development	178/21602	0.173373	0.261117	Ifrd1	1	14FF
GO:0009612	response to mechanical stimulus	179/21602	0.174261	0.261656	Fos	1	14FF
GO:0042129	regulation of T cell proliferation	181/21602	0.176033	0.263516	Slc4a1	1	14FF
GO:1902107	positive regulation of leukocyte differentiation	183/21602	0.177801	0.265359	Fos	1	14FF
GO:0002262	myeloid cell homeostasis	185/21602	0.179566	0.267186	Slc4a1	1	14FF
GO:2001235	positive regulation of apoptotic signaling pathway	187/21602	0.181327	0.268996	Nox1	1	14FF
GO:0043122	regulation of I-kappaB kinase/NF-kappaB signaling	189/21602	0.183085	0.27079	Hspb1	1	14FF
GO:0046328	regulation of JNK cascade	190/21602	0.183963	0.271276	Nox1	1	14FF
GO:0030705	cytoskeleton-dependent intracellular transport	195/21602	0.188336	0.275012	Hspb1	1	14FF
GO:0009913	epidermal cell differentiation	196/21602	0.189208	0.275012	Sprr1a	1	14FF
GO:0050731	positive regulation of peptidyl-tyrosine phosphorylation	196/21602	0.189208	0.275012	Itga5	1	14FF
GO:0099111	microtubule-based transport	196/21602	0.189208	0.275012	Hspb1	1	14FF
GO:0007519	skeletal muscle tissue development	197/21602	0.19008	0.275012	Fos	1	14FF
GO:0042445	hormone metabolic process	197/21602	0.19008	0.275012	Duoxa2	1	14FF
GO:0016051	carbohydrate biosynthetic process	198/21602	0.19095	0.275012	Ppp1r3a	1	14FF
GO:1903531	negative regulation of secretion by cell	198/21602	0.19095	0.275012	Cyp51	1	14FF
GO:0051216	cartilage development	199/21602	0.191819	0.275461	Ecm1	1	14FF
GO:0030308	negative regulation of cell growth	202/21602	0.194422	0.277585	Ifrd1	1	14FF
GO:1990138	neuron projection extension	202/21602	0.194422	0.277585	Ifrd1	1	14FF
GO:0007254	JNK cascade	204/21602	0.196153	0.278447	Nox1	1	14FF
GO:0050870	positive regulation of T cell activation	204/21602	0.196153	0.278447	Slc4a1	1	14FF
GO:0008217	regulation of blood pressure	207/21602	0.198742	0.279365	Nox1	1	14FF
GO:0060538	skeletal muscle organ development	207/21602	0.198742	0.279365	Fos	1	14FF
GO:0035265	organ growth	209/21602	0.200464	0.279365	Ecm1	1	14FF
GO:0050679	positive regulation of epithelial cell proliferation	209/21602	0.200464	0.279365	Ecm1	1	14FF
GO:0050770	regulation of axonogenesis	209/21602	0.200464	0.279365	Ifrd1	1	14FF
GO:0071560	cellular response to transforming growth factor beta stimulus	209/21602	0.200464	0.279365	Fos	1	14FF
GO:0006469	negative regulation of protein kinase activity	210/21602	0.201324	0.279365	Hspb1	1	14FF
GO:0031345	negative regulation of cell projection organization	210/21602	0.201324	0.279365	Ifrd1	1	14FF
GO:0008037	cell recognition	211/21602	0.202182	0.27977	Myot	1	14FF
GO:0008361	regulation of cell size	213/21602	0.203897	0.280571	Ifrd1	1	14FF
GO:0071559	response to transforming growth factor beta	213/21602	0.203897	0.280571	Fos	1	14FF
GO:0043542	endothelial cell migration	216/21602	0.206463	0.282912	Hspb1	1	14FF
GO:0002685	regulation of leukocyte migration	217/21602	0.207316	0.282912	Ecm1	1	14FF
GO:0010810	regulation of cell-substrate adhesion	217/21602	0.207316	0.282912	Itga5	1	14FF
GO:0031668	cellular response to extracellular stimulus	218/21602	0.208169	0.283293	Fos	1	14FF
GO:0007249	I-kappaB kinase/NF-kappaB signaling	219/21602	0.20902	0.28367	Hspb1	1	14FF
GO:0042098	T cell proliferation	220/21602	0.209871	0.284045	Slc4a1	1	14FF
GO:0002573	myeloid leukocyte differentiation	224/21602	0.213265	0.286997	Fos	1	14FF
GO:1903039	positive regulation of leukocyte cell-cell adhesion	225/21602	0.214112	0.286997	Slc4a1	1	14FF
GO:0045637	regulation of myeloid cell differentiation	226/21602	0.214957	0.286997	Fos	1	14FF
GO:0050920	regulation of chemotaxis	226/21602	0.214957	0.286997	Hspb1	1	14FF
GO:1903708	positive regulation of hemopoiesis	226/21602	0.214957	0.286997	Fos	1	14FF
GO:1901617	organic hydroxy compound biosynthetic process	227/21602	0.215802	0.287348	Cyp51	1	14FF
GO:0051048	negative regulation of secretion	229/21602	0.217489	0.288042	Cyp51	1	14FF
GO:0071241	cellular response to inorganic substance	229/21602	0.217489	0.288042	Fos	1	14FF
GO:0033673	negative regulation of kinase activity	231/21602	0.219172	0.289495	Hspb1	1	14FF
GO:2001234	negative regulation of apoptotic signaling pathway	234/21602	0.221691	0.29204	Hspb1	1	14FF
GO:0097191	extrinsic apoptotic signaling pathway	235/21602	0.222528	0.292364	Clca3a2	1	14FF
GO:0032872	regulation of stress-activated MAPK cascade	236/21602	0.223365	0.292686	Nox1	1	14FF
GO:0010632	regulation of epithelial cell migration	237/21602	0.224201	0.292861	Hspb1	1	14FF
GO:0050670	regulation of lymphocyte proliferation	238/21602	0.225036	0.292861	Slc4a1	1	14FF
GO:0033002	muscle cell proliferation	239/21602	0.225871	0.292861	Nox1	1	14FF
GO:0070302	regulation of stress-activated protein kinase signaling cascade	239/21602	0.225871	0.292861	Nox1	1	14FF
GO:0032944	regulation of mononuclear cell proliferation	241/21602	0.227537	0.294249	Slc4a1	1	14FF
GO:0010466	negative regulation of peptidase activity	245/21602	0.230859	0.29699	Ecm1	1	14FF
GO:0090257	regulation of muscle system process	245/21602	0.230859	0.29699	Tnnc2	1	14FF
GO:0030278	regulation of ossification	249/21602	0.234167	0.300463	Ecm1	1	14FF
GO:0048705	skeletal system morphogenesis	250/21602	0.234992	0.300741	Csrnp1	1	14FF
GO:0015980	energy derivation by oxidation of organic compounds	253/21602	0.237461	0.303116	Ppp1r3a	1	14FF
GO:0007411	axon guidance	254/21602	0.238283	0.303381	Myot	1	14FF
GO:0097485	neuron projection guidance	256/21602	0.239923	0.304684	Myot	1	14FF
GO:0042493	response to drug	260/21602	0.243194	0.30672	Fos	1	14FF
GO:0070663	regulation of leukocyte proliferation	260/21602	0.243194	0.30672	Slc4a1	1	14FF
GO:0045665	negative regulation of neuron differentiation	261/21602	0.24401	0.30672	Ifrd1	1	14FF
GO:0051403	stress-activated MAPK cascade	261/21602	0.24401	0.30672	Nox1	1	14FF
GO:0051091	positive regulation of DNA-binding transcription factor activity	262/21602	0.244824	0.306963	Ifrd1	1	14FF
GO:0050730	regulation of peptidyl-tyrosine phosphorylation	264/21602	0.246451	0.30822	Itga5	1	14FF
GO:0051348	negative regulation of transferase activity	265/21602	0.247264	0.308455	Hspb1	1	14FF
GO:0045926	negative regulation of growth	268/21602	0.249695	0.310704	Ifrd1	1	14FF
GO:0022409	positive regulation of cell-cell adhesion	271/21602	0.25212	0.312148	Slc4a1	1	14FF
GO:0048588	developmental cell growth	271/21602	0.25212	0.312148	Ifrd1	1	14FF
GO:0071222	cellular response to lipopolysaccharide	272/21602	0.252926	0.312364	Gbp2	1	14FF
GO:0043588	skin development	275/21602	0.25534	0.313776	Sprr1a	1	14FF
GO:0061448	connective tissue development	275/21602	0.25534	0.313776	Ecm1	1	14FF
GO:0031098	stress-activated protein kinase signaling cascade	276/21602	0.256143	0.313982	Nox1	1	14FF
GO:0060560	developmental growth involved in morphogenesis	279/21602	0.258547	0.316145	Ifrd1	1	14FF
GO:0010038	response to metal ion	280/21602	0.259347	0.31634	Fos	1	14FF
GO:0071219	cellular response to molecule of bacterial origin	282/21602	0.260944	0.316724	Gbp2	1	14FF
GO:0071496	cellular response to external stimulus	282/21602	0.260944	0.316724	Fos	1	14FF
GO:0070482	response to oxygen levels	287/21602	0.264923	0.320764	Nox1	1	14FF
GO:0051604	protein maturation	294/21602	0.270458	0.326665	Duoxa2	1	14FF
GO:0034504	protein localization to nucleus	296/21602	0.272032	0.327765	Gbp2	1	14FF
GO:0071214	cellular response to abiotic stimulus	298/21602	0.273603	0.327973	Nox1	1	14FF
GO:0104004	cellular response to environmental stimulus	298/21602	0.273603	0.327973	Nox1	1	14FF
GO:0010631	epithelial cell migration	299/21602	0.274387	0.327973	Hspb1	1	14FF
GO:0007611	learning or memory	300/21602	0.27517	0.327973	Itga5	1	14FF
GO:0090132	epithelium migration	301/21602	0.275953	0.327973	Hspb1	1	14FF
GO:0030198	extracellular matrix organization	303/21602	0.277516	0.327973	Nox1	1	14FF
GO:0072659	protein localization to plasma membrane	303/21602	0.277516	0.327973	Slc4a1	1	14FF
GO:0090130	tissue migration	303/21602	0.277516	0.327973	Hspb1	1	14FF
GO:0043062	extracellular structure organization	304/21602	0.278296	0.32811	Nox1	1	14FF
GO:0060326	cell chemotaxis	305/21602	0.279075	0.328246	Hspb1	1	14FF
GO:0071216	cellular response to biotic stimulus	307/21602	0.280632	0.329292	Gbp2	1	14FF
GO:0008202	steroid metabolic process	309/21602	0.282185	0.33033	Cyp51	1	14FF
GO:0008544	epidermis development	313/21602	0.285281	0.333166	Sprr1a	1	14FF
GO:1902105	regulation of leukocyte differentiation	314/21602	0.286054	0.333279	Fos	1	14FF
GO:1903037	regulation of leukocyte cell-cell adhesion	318/21602	0.289134	0.336076	Slc4a1	1	14FF
GO:0006066	alcohol metabolic process	322/21602	0.292202	0.338845	Cyp51	1	14FF
GO:0018108	peptidyl-tyrosine phosphorylation	324/21602	0.293731	0.339115	Itga5	1	14FF
GO:0009150	purine ribonucleotide metabolic process	325/21602	0.294495	0.339115	Slc4a1	1	14FF
GO:0046651	lymphocyte proliferation	325/21602	0.294495	0.339115	Slc4a1	1	14FF
GO:0018212	peptidyl-tyrosine modification	327/21602	0.296019	0.339374	Itga5	1	14FF
GO:0032943	mononuclear cell proliferation	328/21602	0.29678	0.339374	Slc4a1	1	14FF
GO:0050863	regulation of T cell activation	328/21602	0.29678	0.339374	Slc4a1	1	14FF
GO:0048872	homeostasis of number of cells	329/21602	0.297541	0.339457	Slc4a1	1	14FF
GO:0009259	ribonucleotide metabolic process	335/21602	0.302086	0.343849	Slc4a1	1	14FF
GO:0050890	cognition	337/21602	0.303595	0.344772	Itga5	1	14FF
GO:0050768	negative regulation of neurogenesis	339/21602	0.3051	0.345687	Ifrd1	1	14FF
GO:0019693	ribose phosphate metabolic process	346/21602	0.310346	0.350826	Slc4a1	1	14FF
GO:0032496	response to lipopolysaccharide	352/21602	0.314812	0.354253	Gbp2	1	14FF
GO:0045861	negative regulation of proteolysis	352/21602	0.314812	0.354253	Ecm1	1	14FF
GO:0010769	regulation of cell morphogenesis involved in differentiation	354/21602	0.316294	0.354307	Ifrd1	1	14FF
GO:0031589	cell-substrate adhesion	354/21602	0.316294	0.354307	Itga5	1	14FF
GO:0070661	leukocyte proliferation	355/21602	0.317034	0.354332	Slc4a1	1	14FF
GO:0006163	purine nucleotide metabolic process	357/21602	0.318512	0.35438	Slc4a1	1	14FF
GO:0051251	positive regulation of lymphocyte activation	357/21602	0.318512	0.35438	Slc4a1	1	14FF
GO:0050900	leukocyte migration	362/21602	0.322193	0.357671	Ecm1	1	14FF
GO:0006869	lipid transport	367/21602	0.325855	0.360118	Slc4a1	1	14FF
GO:0051961	negative regulation of nervous system development	367/21602	0.325855	0.360118	Ifrd1	1	14FF
GO:0050708	regulation of protein secretion	371/21602	0.328772	0.361644	Cyp51	1	14FF
GO:0007178	transmembrane receptor protein serine/threonine kinase signaling pathway	372/21602	0.329499	0.361644	Fos	1	14FF
GO:0002237	response to molecule of bacterial origin	373/21602	0.330225	0.361644	Gbp2	1	14FF
GO:0019221	cytokine-mediated signaling pathway	374/21602	0.330951	0.361644	Ecm1	1	14FF
GO:0050727	regulation of inflammatory response	374/21602	0.330951	0.361644	Duoxa2	1	14FF
GO:1990778	protein localization to cell periphery	375/21602	0.331676	0.361644	Slc4a1	1	14FF
GO:0050678	regulation of epithelial cell proliferation	377/21602	0.333123	0.361644	Ecm1	1	14FF
GO:0006644	phospholipid metabolic process	379/21602	0.334568	0.361644	Pla2g2a	1	14FF
GO:0010976	positive regulation of neuron projection development	379/21602	0.334568	0.361644	Hspb1	1	14FF
GO:1901214	regulation of neuron death	379/21602	0.334568	0.361644	Fos	1	14FF
GO:0044403	symbiotic process	380/21602	0.335289	0.361644	Gbp2	1	14FF
GO:0009991	response to extracellular stimulus	383/21602	0.337448	0.36239	Fos	1	14FF
GO:0042742	defense response to bacterium	383/21602	0.337448	0.36239	Gbp2	1	14FF
GO:0010721	negative regulation of cell development	388/21602	0.341031	0.365416	Ifrd1	1	14FF
GO:0007018	microtubule-based movement	389/21602	0.341746	0.365416	Hspb1	1	14FF
GO:0042692	muscle cell differentiation	400/21602	0.349556	0.372055	Ifrd1	1	14FF
GO:0001503	ossification	401/21602	0.350262	0.372055	Ecm1	1	14FF
GO:0042176	regulation of protein catabolic process	401/21602	0.350262	0.372055	Cyp51	1	14FF
GO:0072521	purine-containing compound metabolic process	402/21602	0.350966	0.372055	Slc4a1	1	14FF
GO:0051346	negative regulation of hydrolase activity	405/21602	0.353077	0.37349	Ecm1	1	14FF
GO:0048638	regulation of developmental growth	413/21602	0.358672	0.378524	Ifrd1	1	14FF
GO:0002791	regulation of peptide secretion	414/21602	0.359368	0.378524	Cyp51	1	14FF
GO:0010876	lipid localization	417/21602	0.361452	0.37871	Slc4a1	1	14FF
GO:0032535	regulation of cellular component size	418/21602	0.362145	0.37871	Ifrd1	1	14FF
GO:0002696	positive regulation of leukocyte activation	421/21602	0.364221	0.37871	Slc4a1	1	14FF
GO:0007517	muscle organ development	421/21602	0.364221	0.37871	Fos	1	14FF
GO:0051090	regulation of DNA-binding transcription factor activity	421/21602	0.364221	0.37871	Ifrd1	1	14FF
GO:0070997	neuron death	421/21602	0.364221	0.37871	Fos	1	14FF
GO:0032103	positive regulation of response to external stimulus	422/21602	0.364911	0.37871	Hspb1	1	14FF
GO:0034329	cell junction assembly	427/21602	0.368352	0.380595	Itga5	1	14FF
GO:0052547	regulation of peptidase activity	428/21602	0.369038	0.380595	Ecm1	1	14FF
GO:1903706	regulation of hemopoiesis	428/21602	0.369038	0.380595	Fos	1	14FF
GO:0001667	ameboidal-type cell migration	431/21602	0.371092	0.381122	Hspb1	1	14FF
GO:0009117	nucleotide metabolic process	431/21602	0.371092	0.381122	Slc4a1	1	14FF
GO:0001933	negative regulation of protein phosphorylation	437/21602	0.375181	0.383526	Hspb1	1	14FF
GO:0006753	nucleoside phosphate metabolic process	439/21602	0.376539	0.383526	Slc4a1	1	14FF
GO:0022407	regulation of cell-cell adhesion	439/21602	0.376539	0.383526	Slc4a1	1	14FF
GO:0050867	positive regulation of cell activation	439/21602	0.376539	0.383526	Slc4a1	1	14FF
GO:0050673	epithelial cell proliferation	444/21602	0.379919	0.386064	Ecm1	1	14FF
GO:0001558	regulation of cell growth	445/21602	0.380593	0.386064	Ifrd1	1	14FF
GO:0001819	positive regulation of cytokine production	457/21602	0.388628	0.393406	Hspb1	1	14FF
GO:0015711	organic anion transport	471/21602	0.397875	0.401943	Slc4a1	1	14FF
GO:0045666	positive regulation of neuron differentiation	479/21602	0.403099	0.406042	Hspb1	1	14FF
GO:0009306	protein secretion	480/21602	0.403749	0.406042	Cyp51	1	14FF
GO:0035592	establishment of protein localization to extracellular region	481/21602	0.404398	0.406042	Cyp51	1	14FF
GO:0031346	positive regulation of cell projection organization	487/21602	0.40828	0.408924	Hspb1	1	14FF
GO:0071692	protein localization to extracellular region	488/21602	0.408924	0.408924	Cyp51	1	14FF
