# Supplementary material for: Maternal diet and gut microbiome composition modulate early‐life immune development
Source: EMBO Mol Med. 2023 Jun 6;15(8):e17241. doi: 10.15252/emmm.202217241 (PMC10405054; doi:10.15252/emmm.202217241)
Supplement: Supplementary file 9 — Dataset EV8 [file EMMM-15-e17241-s003.xlsx]

## Sheet: Dataset EV8
Dataset EV8	RefFinder results to identify most stable housekeeping gene.
	Ct values for housekeeping genes were input to RefFinder (http://blooge.cn/RefFinder) to determine stability.
	Ranking Order (Better--Good--Average)
	Method	1	2	3
	Delta CT	HPRT	GAPDH	HSP90
	BestKeeper	HPRT	GAPDH	HSP90
	Normfinder	HPRT	GAPDH	HSP90
	Genorm	GAPDH | HPRT		HSP90
	Recommended comprehensive ranking	HPRT	GAPDH	HSP90
	Comprehensive ranking			Delta CT			CP data of housekeeping Genes by BEST KEEPER					Normfinder			Genorm			Input data
	Genes	Geomean of ranking values		Genes	Average of STDEV			GAPDH	HPRT	HSP90		Gene name	Stability value		Gene name	Stability value		GAPDH	HPRT	HSP90
	HPRT	1		HPRT	3.91		n	89	89	89		HPRT	0.226		GAPDH | HPRT	0.453		17.59	23.19	20.34
	GAPDH	1.68		GAPDH	3.93		geo Mean [CP]	17.85	23.1			GAPDH	0.681		HSP90	5.078		17.48	23.01	19.49
	HSP90	3		HSP90	7.39		AR Mean [CP]	17.87	23.11	16.06		HSP90	7.384					18.21	23.21	19.27
							min [CP]	15.69	22.11	0								18.26	23.7	19.96
							max [CP]	23.49	28.11	20.42								17.84	23.31	20.23
							std dev [+/- CP]	0.47	0.42	5.41								18.29	23.52	20.32
							CV [% CP]	2.61	1.81	33.71								18.48	23.74	20.41
							min [x-fold]	-4.47	-1.98	-1								18.55	24.02	19.76
							max [x-fold]	49.84	32.29	1.40292e+06								17.71	23.21	19.27
							std dev [+/- x-fold]	1.38	1.34	42.63								17.22	22.15	18.91
																		17.57	22.37	18.79
																		18.08	23.11	19.79
							Pearson correlation coefficient ( r ) by BEST KEEPER											18.02	22.96	19.24
								GAPDH	HPRT	HSP90								18.21	22.83	19
							HPRT	0.824	-	-								17.81	22.92	19.1
							p-value	-	-	-								17.89	22.69	19.01
							HSP90	-0.104	-0.061	-								16.83	22.51	18.23
							p-value	0.332	0.573	-								17.11	22.74	18.64
																		16.67	22.11	18.13
																		17.72	23.56	19.41
							Pearson correlation coefficient ( r )											18.1	23.27	19.37
							BestKeeper vs.	GAPDH	HPRT	HSP90								17.38	22.42	18.59
							coeff. of corr. [r]	0.832	0.852	0.865								17.44	22.11	18.3
							p-value											17.69	22.26	18.14
																		18.02	22.61	18.7
																		15.69	22.13	18.51
																		17.77	22.4	18.7
																		18.14	22.82	19.05
																		18.16	22.75	19.38
																		18.93	23.22	19.46
																		17.29	22.85	19
																		17.18	23.47	19.77
																		17.74	23.25	20.04
																		18.04	23.38	19.43
																		18.1	23.26	19.56
																		17.3	23.4	19.52
																		18.19	23.22	20.04
																		17.64	22.99	20.27
																		17.62	23.08	20.16
																		18.94	23.62	20.42
																		18.48	23.38	19.85
																		17.94	23.13	19.39
																		17.35	22.59	18.94
																		18.12	23.46	19.42
																		17.16	23.21	19.19
																		17.48	22.74	19.02
																		18.28	22.83	19.52
																		18.67	23.2	19.62
																		18.65	23.18	19.86
																		17.81	23.54	19.6
																		17.64	24.32	19.8
																		18.26	23.97	19.71
																		18.55	23.62	20.03
																		17.11	22.95	19.14
																		17.72	23.61	19.43
																		17.45	23.31	19.59
																		18.52	23.46	19.1
																		18.02	22.97	19.19
																		17.59	23.22	18.81
																		18.06	23.24	18.69
																		17.72	23.1	NA
																		18.23	23.43	NA
																		17.68	23.05	NA
																		17.74	22.88	NA
																		17.52	22.78	18.49
																		18.07	23.46	18.78
																		17.96	23.19	18.77
																		18.54	23.73	19.29
																		17.53	22.58	NA
																		17.34	22.69	NA
																		17.91	22.95	NA
																		23.49	28.11	NA
																		18.07	23.55	19.3
																		18.11	23.1	20.04
																		17.93	22.62	19.13
																		17.38	22.48	18.55
																		17.07	22.49	NA
																		17.76	22.48	18.84
																		18.27	23.02	NA
																		17.89	23.11	NA
																		18.26	23.54	19.65
																		17.44	22.67	18.92
																		17.54	23.29	19.63
																		17.08	22.4	18.82
																		17.03	22.46	NA
																		18.23	23.29	NA
																		17.44	22.89	NA
																		17.76	22.68	NA
																		17.38	23.17	19.56
