# Supplementary material for: Maternal diet and gut microbiome composition modulate early‐life immune development
Source: EMBO Mol Med. 2023 Jun 6;15(8):e17241. doi: 10.15252/emmm.202217241 (PMC10405054; doi:10.15252/emmm.202217241)
Supplement: Supplementary file 11 — Source Data for Figure 1 [file EMMM-15-e17241-s006.xlsx]

## Sheet: Source Data Fig 1B
	Figure 1B
	SM	Diet	Age (days)	Sample size	Akkermansia muciniphila	Bacteroides caccae	Bacteroides ovatus	Bacteroides thetaiotaomicron	Bacteroides uniformis	Barnesiella intestinihominis	Clostridium symbiosum	Collinsella aerofaciens	Desulfovibrio piger	Escherichia coli HS	Eubacterium rectale	Faecalibacterium prausnitzii	Marvinbryantia formatexigens	Roseburia intestinalis
	13	FR	10	n = 6	0.000349771	0.0173979	0.00131217	0.234359	0.0625581	3.19589e-05	0.0549702	0.000339094	0.000132205	0.627743	0	0	0.000219057	0.000587776
	13	FR	15	n = 6	7.69421e-05	0.078679	0.0545545	0.438948	0.0897979	0.0043134	0.166574	0.000602029	0.00189888	0.159132	0	0	0.00536432	5.86001e-05
	13	FR	20	n = 9	3.16237e-05	0.0694974	0.0581735	0.30734	0.299612	0.0054719	0.162684	0.00112894	0.00237771	0.088604	0	0	0.00504776	3.21426e-05
	13	FR	25	n = 9	3.5083e-05	0.0505984	0.167021	0.296971	0.235091	0.0180624	0.131328	0.00245713	0.00423747	0.0626655	0	0	0.0314777	5.57085e-05
	13	FR	30	n = 7	1.39951e-05	0.040698	0.0932998	0.32345	0.240883	0.0111321	0.134772	0.00815176	0.00409113	0.120988	0	0	0.0224936	2.63972e-05
	14	FR	10	n = 3	0.184214	0.0256375	0.000473359	0.198846	0.0204969	0	0.0935841	6.89409e-05	0	0.476222	0	0	0.000411466	4.56857e-05
	14	FR	15	n = 11	0.099302	0.0545507	0.0273826	0.350015	0.0660916	0.00131905	0.106878	0.00125056	1.11752e-05	0.291371	0.00081277	8.81619e-08	0.000991357	2.40919e-05
	14	FR	20	n = 4	0.0209529	0.0444523	0.126509	0.29656	0.222283	0.00170942	0.127148	0.00283902	0.00165676	0.151969	0.000134321	0	0.00371963	6.73306e-05
	14	FR	25	n = 4	0.0551647	0.0290073	0.101596	0.29823	0.251811	0.00623435	0.139421	0.00183719	0.00363571	0.105386	0	0	0.00763136	4.661e-05
	14	FR	30	n = 3	0.0786704	0.0279086	0.101351	0.354631	0.223939	0.0105403	0.108623	0.000984093	0.00295395	0.0808704	0	0	0.00951799	9.97893e-06
	14	FF	10	n = 4	0.00278449	0	0.00141434	0.00172225	0.000391196	0	0.0981944	2.4303e-05	1.97636e-05	0.895267	0	0	2.38585e-05	0.00015823
	14	FF	15	n = 11	0.0231737	0.0653638	0.0322241	0.387027	0.111793	0.00299813	0.133606	0.000553549	0.00142841	0.223977	0.00694975	0	0.0108765	2.90639e-05
	14	FF	20	n = 4	0.25925	0.16681	0.0429967	0.233705	0.121891	0.00026479	0.131905	0.000961129	5.68313e-05	0.0406641	0	0	0.00147655	1.97713e-05
	14	FF	25	n = 4	0.26864	0.118934	0.0342913	0.261395	0.0987071	0.00703355	0.162557	0.000461112	0.0114001	0.0359126	0	0	0.000584888	8.26626e-05
	14	FF	30	n = 2	0.213299	0.12503	0.0536198	0.197547	0.155251	0.00297284	0.204916	0.00195445	0.0141506	0.0287156	0.000108377	0	0.0023635	7.13551e-05

## Sheet: Source Data Fig 1C
	Figure 1C
										Non-AM relative abundances calculated by dividing the strain copy number by total copy number without AM to facilitate comparison of 13SM and 14SM groups on an individual strain level.
	SM	Diet	Age (days)	Cage	Litter	Sex	Wt (g)	UID	Akkermansia muciniphila	Bacteroides caccae	Bacteroides ovatus	Bacteroides thetaiotaomicron	Bacteroides uniformis	Barnesiella intestinihominis	Clostridium symbiosum	Collinsella aerofaciens	Desulfovibrio piger	Escherichia coli HS	Eubacterium rectale	Faecalibacterium prausnitzii	Marvinbryantia formatexigens	Roseburia intestinalis
	13	FR	10	3.20	1	M	6.341	MU001	0	0.00482324	0	0.125273	0.00466859	0	0.0726304	0	0	0.792471	0	0	0.000133682	0
	13	FR	10	3.20	1	M	6.788	MU002	0.000150127	0.0233494	0.000656971	0.298409	0.0925139	4.91978e-05	0.0480274	0.000522005	0.000120846	0.536069	0	0	0.000177904	0.00010453
	13	FR	10	3.21	1	F	6.395	MU014	0.00142281	0.0157031	0.00897095	0.274071	0.0183568	0	0.0751371	0	0.000182093	0.605177	0	0	0.000143726	0.00225829
	13	FR	10	3.21	1	M	6.047	MU015	0.000796749	0.00401934	0	0.0487773	0.00377417	0	0.0899485	0	0	0.849725	0	0	0.000436815	0.00331832
	13	FR	10	3.22	1	M	6.557	MU028	0.000607789	0	0	0.00262824	0	0	0.0475348	0	0	0.948871	0	0	0.000543828	0.000422464
	13	FR	10	3.22	1	F	6.732	MU029	0	0	0	0	0	0	0	0	0.00202487	0.997895	0	0	8.049e-05	0
	13	FR	15	3.20	1	F	7.137	MU003	2.37543e-05	0.0784081	0.0501576	0.495747	0.0773953	0.00156999	0.119675	0.000967873	0.000331923	0.169433	0	0	0.00627749	3.67267e-05
	13	FR	15	3.20	1	F	7.617	MU004	0.000211906	0.125652	0.0911321	0.388894	0.108797	0.0196853	0.148284	0.000408155	0.00937668	0.0988872	0	0	0.00888318	0
	13	FR	15	3.21	1	M	6.989	MU016	6.8403e-05	0.0485894	0.0731004	0.37607	0.119478	2.36106e-05	0.117197	0.000283696	5.3321e-05	0.2649	0	0	0.000205823	9.81084e-05
	13	FR	15	3.21	1	M	7.451	MU017	5.09721e-05	0.0649965	0.0353886	0.447929	0.0910543	2.89117e-05	0.269755	0.000389081	1.61789e-05	0.0860566	0	0	0.00428671	9.89084e-05
	13	FR	15	3.22	1	M	7.85	MU030	0.000144683	0.0614745	0.00717465	0.381742	0.0704184	0.000195388	0.208073	0.000196001	0.000231775	0.267946	0	0	0.00237851	0.000168721
	13	FR	15	3.22	1	M	7.262	MU031	0.000134378	0.0214172	0.0241053	0.161587	0.0377725	0.000156277	0.211863	0.000109538	0.00019106	0.541557	0	0	0.00110161	0.00014016
	13	FR	20	3.20	1	F	12.473	MU005	3.32322e-05	0.0751846	0.025946	0.283585	0.357916	0.00343069	0.172992	0.0014407	0.00460214	0.0747133	0	0	0.000188713	0
	13	FR	20	3.20	1	F	14.059	MU006	0.000100986	0.0541886	0.0463508	0.311358	0.331642	0.00956259	0.133733	0.00195255	0.00393391	0.0908485	0	0	0.0163857	4.46297e-05
	13	FR	20	3.20	1	M	12.45	MU007	3.32212e-05	0.0603472	0.0249463	0.288081	0.325387	0.00441481	0.199016	0.00326748	0.00509901	0.0819081	0	0	0.00746615	6.63905e-05
	13	FR	20	3.21	1	M	12.462	MU018	3.79092e-05	0.0962725	0.079104	0.218837	0.372011	0.0116787	0.11911	0.00237624	0.00294423	0.093939	0	0	0.00370175	2.6055e-05
	13	FR	20	3.21	1	F	11.726	MU019	9.0291e-06	0.0678951	0.0698315	0.328001	0.259944	0.00562353	0.209067	0	0.00380669	0.0476889	0	0	0.0081417	0
	13	FR	20	3.21	1	M	12.103	MU020	4.05619e-05	0.0856361	0.0513622	0.246741	0.253806	0.0051513	0.156126	0	0.000212489	0.194834	0	0	0.00603322	9.81706e-05
	13	FR	20	3.22	1	M	11.82	MU032	7.30323e-06	0.0544543	0.0819886	0.364377	0.232269	0.000417427	0.175366	0	5.77396e-05	0.090852	0	0	0.000217211	0
	13	FR	20	3.22	1	M	10.638	MU033	1.41518e-05	0.0532605	0.00101447	0.420931	0.285979	6.61497e-05	0.141581	0	0.000353732	0.0967171	0	0	4.44874e-05	5.26665e-05
	13	FR	20	3.22	1	F	12.772	MU034	4.08529e-05	0.0562973	0.0843301	0.331115	0.239233	0.00179855	0.212815	0.00174469	2.76803e-05	0.0655843	0	0	0.00692825	0.000125891
	13	FR	25	3.20	1	F	15.409	MU008	3.8212e-05	0.0496775	0.269422	0.264674	0.205342	0.0216536	0.123853	0.000650009	0.00532989	0.0330055	0	0	0.0262974	9.45693e-05
	13	FR	25	3.20	1	M	15.215	MU009	1.9514e-05	0.0646655	0.279975	0.271805	0.197619	0.0289469	0.0808047	0.00106808	0.00350248	0.0489758	0	0	0.0225914	4.68944e-05
	13	FR	25	3.20	1	F	16.059	MU010	3.62821e-05	0.0675126	0.237408	0.276264	0.218562	0.0177724	0.109258	0.00292346	0.00434303	0.0410965	0	0	0.0248019	5.85908e-05
	13	FR	25	3.20	1	F	24.218	MU013	8.41482e-05	0.0529122	0.0901161	0.333292	0.190702	0.0117847	0.15114	0.00328759	0.00452924	0.135501	0	0	0.0267345	0
	13	FR	25	3.21	1	M	17.223	MU021	1.42567e-05	0.0362269	0.12598	0.298979	0.257632	0.0133573	0.15075	0.00112533	0.00405088	0.0718196	0	0	0.0400569	2.25362e-05
	13	FR	25	3.21	1	M	13.023	MU022	0	0.0517085	0.11536	0.23516	0.28037	0.0107362	0.249816	0	0.00898008	0.0383137	0	0	0.00522519	0.00433128
	13	FR	25	3.21	1	M	13.363	MU023	0.00016282	0.0387187	0.123329	0.239832	0.318909	0.0372505	0.130696	0.00275251	0.00368164	0.0808131	0	0	0.0239101	0.000106888
	13	FR	25	3.22	1	F	17.174	MU035	3.01693e-05	0.0472598	0.0862813	0.345413	0.263998	0.0111169	0.152364	0.00331591	0.00416999	0.05264	0	0	0.0333559	8.50408e-05
	13	FR	25	3.22	1	F	17.108	MU036	7.9826e-06	0.0437969	0.0825359	0.337829	0.245396	0.00970968	0.166828	0.00541422	0.00498686	0.0603582	0	0	0.0431105	3.55417e-05
	13	FR	30	3.20	1	M	20.995	MU011	4.21019e-05	0.0374134	0.0800952	0.223965	0.279527	0.021369	0.134863	0.0164007	0.00446938	0.170683	0	0	0.0311736	3.92311e-05
	13	FR	30	3.20	1	M	21.829	MU012	5.73679e-06	0.0429372	0.0872388	0.303942	0.231883	0.0108664	0.118054	0.0158351	0.0038172	0.169132	0	0	0.0162832	1.07564e-05
	13	FR	30	3.21	1	M	20.24	MU024	0.000117528	0.0496386	0.105412	0.322591	0.177502	0.0118007	0.183078	0.00185222	0.00513068	0.114628	0	0	0.0279277	0.000439367
	13	FR	30	3.21	1	M	20.402	MU025	0	0.0445184	0.0716652	0.340296	0.252279	0.00797922	0.138667	0.00464269	0.00391496	0.117033	0	0	0.0190036	0
	13	FR	30	3.21	1	F	22.421	MU026	0.000142802	0.043856	0.147981	0.403717	0.14118	0.00897177	0.189254	0.00148025	0.00344746	0.0434649	0	0	0.016648	0
	13	FR	30	3.22	1	M	22.72	MU037	4.83328e-06	0.0337927	0.117282	0.342122	0.248274	0.0121317	0.137155	0.0027208	0.00432124	0.0713917	0	0	0.030796	1.2604e-05
	13	FR	30	3.22	1	F	22.963	MU038	8.56412e-05	0.0428134	0.120213	0.349289	0.197197	0.0143107	0.176278	0.00275955	0.00568404	0.064504	0	0	0.0266573	0.0002937
	14	FR	10	4.21	1	M	8.035	MU043	0.25716	0.0538984	0.0003382	0.316434	0.000313657	0	0.149496	3.97539e-05	0	0.479479	0	0	1.60248e-06	0
	14	FR	10	4.22	1	M	6.15	MU047	0.00841438	0.000850168	0.00146853	0.0954073	0.000571441	0	0.071732	3.10604e-05	0	0.829667	0	0	3.6183e-05	0.000236191
	14	FR	10	4.22	1	F	4.324	MU048	0.129743	0.0101903	0.000422396	0.209254	0.088908	0	0.0788476	0.000205893	0	0.610359	0	0	0.00177655	3.69999e-05
	14	FR	10	4.25	1	F	9.283	MU062	0.0169851	0	0.00577883	0.00862623	0	0	0.438265	6.64229e-05	8.89966e-05	0.546611	0	0	1.39298e-05	0.000550105
	14	FR	15	4.21	1	F	9.149	MU044	0.271285	0.131205	0.00865896	0.232842	0.100262	0.0138112	0.26004	0.000678057	0	0.251896	0	0	0.000607311	0
	14	FR	15	4.22	1	F	7.035	MU049	0.255521	0.0691115	0.10016	0.274026	0.178268	0.00337619	0.112169	0.000611113	0	0.26121	0	0	0.00106751	0
	14	FR	15	4.22	1	M	6.359	MU050	0.21618	0.0993644	0.0871653	0.258372	0.116955	0.00499067	0.182169	0.000663807	3.00922e-05	0.249351	0	0	0.000939177	0
	14	FR	15	4.23	1	M	9.879	MU061	0.0491571	0.305735	0.00425017	0.275886	0.086555	0	0.0600406	0	0.000174171	0.267333	0	0	2.67778e-05	0
	14	FR	15	A2	4	F	9.858	MU084	0.0350619	0.0384427	0.00149416	0.511222	0.0480013	0.000334263	0.108289	0.00131447	0	0.288385	0.00120222	0	0.00128204	3.23016e-05
	14	FR	15	A2	4	F	8.967	MU085	0.0698515	0.0386068	0.00174567	0.381321	0.0289779	0	0.167121	0.000187687	0	0.379386	0.00142151	0	0.00118807	4.37443e-05
	14	FR	15	A2	4	F	9.226	MU086	0.00122304	0.000867779	0.000463896	0.457038	0.0312085	0	0.0163461	0.000270411	2.84307e-05	0.491103	0.00148973	0	0.0011327	5.13127e-05
	14	FR	15	A2	4	F	9.531	MU087	0.000628674	0.0717437	0.018129	0.4155	0.0725438	0	0.114081	0.000331317	1.77251e-05	0.306547	0.000672457	0	0.000433543	0
	14	FR	15	A2	4	M	8.978	MU088	0.0204609	0.0278038	0.0498215	0.433835	0.059577	9.12785e-05	0.1156	0.00124868	3.16337e-05	0.307247	0.000964384	0	0.00373436	4.58846e-05
	14	FR	15	A2	2	F	9.091	MU135	0.0536647	0.0235847	0.0994433	0.37764	0.167226	0.00673436	0.103775	0.000890268	0.0030315	0.153628	0.0257202	0	0.038316	1.04644e-05
	14	FR	15	A2	2	M	9.538	MU136	0.0343094	0.0516144	0.0530556	0.377051	0.261682	0.0073613	0.127794	0.0016724	0.00357309	0.0941004	0.00782608	0	0.0142697	0
	14	FR	20	4.21	1	M	13.7	MU045	0.0327723	0.0345043	0.114327	0.34967	0.107668	0.00209986	0.0964852	0.00136554	0.00492048	0.281388	0	0	0.00745112	0.000120734
	14	FR	20	4.22	1	M	10.98	MU051	0.0493636	0.0491383	0.345679	0.166124	0.21225	0.00503768	0.11389	0.00196743	0.00126841	0.0981817	0	0	0.00646409	0
	14	FR	20	4.22	1	F	10.087	MU052	0.00420467	0.0511787	0.0938341	0.305636	0.26539	0.000431208	0.168674	0.00328127	0.000222044	0.109816	0	0	0.00140888	0.000127854
	14	FR	20	4.22	1	F	12.126	MU053	0.000258266	0.0481925	0	0.363744	0.334359	0	0.137849	0.00504889	0	0.110233	0.000572799	0	2.03845e-06	0
	14	FR	25	4.21	1	M	22.54	MU046	0.0735608	0.0249146	0.12657	0.26533	0.20776	0.00266141	0.0714002	0.00257358	0.00270244	0.29019	0	0	0.00584489	5.24239e-05
	14	FR	25	4.22	1	M	20.405	MU054	0.0439812	0.0309752	0.0917383	0.324611	0.273657	0.00770134	0.190458	0.00230985	0.00371744	0.0714718	0	0	0.00332482	3.48916e-05
	14	FR	25	4.22	1	M	18.407	MU055	0.0454903	0.02837	0.106607	0.33537	0.280619	0.00738264	0.169352	0.00146538	0.00412991	0.0490859	0	0	0.0175449	7.16518e-05
	14	FR	25	4.22	1	F	15.115	MU056	0.0586174	0.0364128	0.109543	0.331127	0.294087	0.00793294	0.147252	0.00143361	0.00465075	0.0595299	0	0	0.00798492	4.60302e-05
	14	FR	30	4.22	1	M	23.854	MU057	0.106306	0.0296553	0.12788	0.386354	0.26271	0.0158891	0.0818691	0.000666381	0.00282089	0.0867058	0	0	0.00544953	0
	14	FR	30	4.22	1	M	23.1444	MU058	0.0606867	0.0288755	0.103798	0.366297	0.263875	0.00875737	0.133399	0.00145287	0.00352803	0.077517	0	0	0.012467	3.22803e-05
	14	FR	30	4.22	1	M	22.21	MU059	0.0558427	0.0331586	0.0896673	0.406985	0.184527	0.00786831	0.154976	0.00120419	0.00339841	0.102908	0	0	0.0153068	0
	14	FF	10	4.25	2	F	9.367	MU071	0.000750716	0	0.000889469	0.000853994	0.000606522	0	0.0492244	1.83782e-05	1.53812e-05	0.948193	0	0	3.55784e-05	0.000163674
	14	FF	10	4.25	2	M	6.873	MU072	0.000359907	0	0.000553982	0.000415779	0.000212506	0	0.0435344	1.74155e-05	0	0.955256	0	0	9.7716e-06	0
	14	FF	15	4.25	1	F	11.919	MU064	0.00312263	0.148231	0.00722535	0.021777	0.00226584	0	0.159214	0	0	0.659982	0	0	1.36975e-05	0.00129057
	14	FF	15	4.25	1	F	9.328	MU065	0.00155606	0.00231123	0.0015109	0.512856	0.00315465	0	0.146628	0	2.73312e-05	0.33351	0	0	2.53833e-06	0
	14	FF	15	4.25	2	F	11.063	MU073	0.000397182	0	0.000593727	0	0.000228664	0	0.163	1.16262e-05	0	0.836064	0	0	3.0134e-06	9.86614e-05
	14	FF	15	4.25	2	F	11.571	MU074	0.000819111	0.00792913	0	0.31877	0.0536482	0	0.122926	0	4.33221e-05	0.496678	0	0	5.07269e-06	0
	14	FF	15	4.25	3	F	13.466	MU080	0.00910397	0.0890911	0.000233047	0.560368	0.00140701	0	0.1436	0	1.00047e-05	0.205286	0	0	4.65425e-06	0
	14	FF	15	4.25	3	F	13.48	MU081	0.000180826	0.101448	0.000182708	0.537827	0.0544068	0	0.140831	0	3.02889e-05	0.16527	2.87417e-07	0	3.25786e-06	0
	14	FF	15	A2	4	F	8.199	MU082	0.0883427	0.0455623	0.00279381	0.322032	0.0477557	0	0.129338	0.00817755	5.8525e-06	0.441698	0.00186264	0	0.000728783	4.47813e-05
	14	FF	15	A2	4	M	10.692	MU083	0.00067108	0.105686	0.000201581	0.489357	0.0222012	0	0.0797097	0.000147735	1.1294e-05	0.300686	0.00135865	0	0.000577332	6.35486e-05
	14	FF	15	A2	2	F	10.213	MU137	0.000371524	0.0996299	0.00107188	0.00106161	0.00129539	0	0.363836	0	3.09907e-05	0.533067	0	0	7.01471e-06	0
	14	FF	15	A2	2	F	10.259	MU138	0.000159753	0.0758478	0.000634423	0.453762	0.0692834	0	0.165174	0	3.44418e-05	0.23427	0.000632874	0	7.89295e-05	0.000282347
	14	FF	20	4.25	1	F	14.257	MU066	0.1545	0.23243	0.00674295	0.421483	0.0134602	0.000124978	0.252916	0.00232214	0.000346423	0.0669784	0	0	0.00319564	0
	14	FF	20	4.25	1	M	14.701	MU067	0.0637745	0.195576	0.068012	0.236347	0.0378566	0.00478537	0.368422	0	0.00214637	0.0794782	0	0	0.000848618	0.0065271
	14	FF	20	4.25	2	M	19.106	MU075	0.159462	0.193633	0.0757968	0.350623	0.138361	0.00122432	0.192515	0.00111652	1.90128e-05	0.0452511	0	0	0.00145999	0
	14	FF	20	4.25	2	M	18.279	MU076	0.322281	0.237623	0.0653285	0.268111	0.222934	0	0.147554	0.00108077	6.86443e-06	0.0554793	0	0	0.00188271	0
	14	FF	25	4.25	1	M	17.23	MU069	0.322565	0.173618	0.06797	0.259746	0.155709	0	0.266664	0.00034178	0.0207513	0.055146	0	0	5.37449e-05	0
	14	FF	25	4.25	2	F	19.427	MU077	0.260518	0.163109	0.0389674	0.368627	0.144552	0.000225692	0.225006	0.00063014	0.0147305	0.0437734	0	0	0.000378471	0
	14	FF	25	4.25	2	M	22.38	MU078	0.275743	0.159591	0.0604408	0.350313	0.110296	0.0318681	0.208354	0.000682767	0.0165397	0.0596805	0	0	0.00185396	0.000380333
	14	FF	30	4.25	1	M	25.86	MU070	0.215134	0.157381	0.0679932	0.257233	0.193515	0.00311042	0.260123	0.00256616	0.0180476	0.0368184	0.000146356	0	0.00306559	0
	14	FF	30	4.25	2	F	26.038	MU079	0.182678	0.183756	0.0707973	0.152934	0.258724	0.0144933	0.266116	0.00117331	0.0170202	0.0314192	0	0	0.0020223	0.00154453
	Individual sample metadata								Akkermansia muciniphila		Bacteroides caccae		Barnesiella intestinihominis		Bacteroides ovatus		Bacteroides thetaiotaomicron		Bacteroides uniformis		Collinsella aerofaciens		Clostridium symbiosum		Desulfovibrio piger		Escherichia coli HS		Eubacterium rectale		Faecalibacterium prausnitzii		Marvinbryantia formatexigens		Roseburia intestinalis
	SM	Diet	Age (days)	Cage	Litter	Sex	Wt (g)	UID	Replicate 1	Replicate 2	Replicate 1	Replicate 2	Replicate 1	Replicate 2	Replicate 1	Replicate 2	Replicate 1	Replicate 2	Replicate 1	Replicate 2	Replicate 1	Replicate 2	Replicate 1	Replicate 2	Replicate 1	Replicate 2	Replicate 1	Replicate 2	Replicate 1	Replicate 2	Replicate 1	Replicate 2	Replicate 1	Replicate 2	Replicate 1	Replicate 2
	13	FR	10	3.20	1	M	6.341	MU001	ND	ND	0.00236803	0.00216623	ND	ND	ND	ND	0.0588838	ND	0.00219444	ND	ND	ND	0.0341394	ND	ND	ND	0.372495	ND	ND	ND	ND	ND	6.2836e-05	ND	ND	ND
	13	FR	10	3.20	1	M	6.788	MU002	0.00050773	0.000716627	0.0916159	0.0987815	0.000210514	0.000190658	0.00274028	0.00261684	1.17128	1.26202	0.352667	0.401717	0.00205351	0.00220306	0.191795	0.199834	0.000492706	ND	2.15465	2.2166	ND	ND	ND	ND	0.000695525	0.000755149	0.000426185	ND
	13	FR	15	3.20	1	F	7.137	MU003	0.000779156	0.000633612	2.26274	2.40042	0.0449249	0.0484471	1.47337	1.50965	14.3401	15.1435	2.29159	2.31133	0.0165393	0.041023	3.47027	3.64713	0.0104311	0.00930934	5.0694	5.0073	ND	ND	ND	ND	0.187084	0.186257	0.00109212	ND
	13	FR	15	3.20	1	F	7.617	MU004	0.00301126	0.00277581	1.71087	1.71991	0.270374	0.267109	1.17688	1.31138	5.16624	5.45204	1.46728	1.50331	0.00557209	ND	1.9141	2.13463	0.125123	0.130896	1.32209	1.3779	ND	ND	ND	ND	0.115405	0.12714	ND	ND
	13	FR	20	3.20	1	F	12.473	MU005	0.000378092	0.000788406	1.28318	1.35582	0.0604104	0.0600078	0.428374	0.482337	4.87338	5.08056	ND	6.28149	0.0253656	0.0252033	3.0458	3.02626	0.0793415	0.0821948	1.20805	1.4144	ND	ND	ND	ND	0.00315678	0.00346708	ND	ND
	13	FR	20	3.20	1	F	14.059	MU006	0.0028451	0.00264898	1.4434	1.50441	0.242561	0.277636	1.16532	1.35612	8.20581	8.73177	9.14627	8.89474	0.0485338	0.0576832	3.4734	3.80158	0.101345	0.112656	2.41905	2.52303	ND	ND	ND	ND	0.423419	0.46795	0.00107201	0.00135581
	13	FR	20	3.20	1	M	12.45	MU007	0.000621241	ND	1.12201	1.13491	0.0806295	0.08448	0.505795	0.427174	5.22795	5.54601	5.74072	6.42843	0.0555954	0.0666052	3.82201	3.621	0.0945514	0.0961467	0.270001	2.79328	ND	ND	ND	ND	ND	0.139613	0.00124147	ND
	13	FR	25	3.20	1	F	15.409	MU008	0.000521353	ND	0.61122	0.7443	0.308811	0.282036	3.33987	4.01169	3.41172	3.81029	2.76304	2.84	0.0088102	0.00892619	1.59429	1.78521	0.0706927	0.0747408	0.43464	0.465962	ND	ND	ND	ND	0.350491	0.36707	0.00113777	0.00144269
	13	FR	25	3.20	1	M	15.215	MU009	0.00123018	0.000540664	2.89865	2.96945	1.38252	1.24428	11.8509	13.5556	12.251	12.414	8.95287	8.98017	0.0424606	0.0544632	3.62459	3.70808	0.156642	0.161193	2.23209	2.21224	ND	ND	ND	ND	1.00545	1.04462	0.00208777	0.00216769
	13	FR	25	3.20	1	F	16.059	MU010	0.00121404	0.00149714	2.54125	2.50346	0.644837	0.683161	7.9573	9.78242	9.66214	10.981	7.92244	8.40905	0.0844691	0.133979	3.89777	4.26625	0.15711	0.167412	1.50123	1.5696	ND	ND	ND	ND	0.874045	0.979219	0.0022766	0.00210146
	13	FR	30	3.20	1	M	20.995	MU011	0.000381633	0.000819856	0.547601	0.520047	0.336777	0.273018	1.08174	1.2039	3.09824	3.29293	3.83463	4.1421	0.218332	0.249687	1.8579	1.99063	0.0640996	0.0634408	2.43158	2.43913	ND	ND	ND	ND	0.387307	0.502279	0.000559758	ND
	13	FR	30	3.20	1	M	21.829	MU012	ND	0.000396436	2.8181	3.11614	0.754529	0.747289	5.35204	6.70501	19.8867	22.1204	15.1848	16.8632	1.03114	1.15739	7.89034	8.42559	0.250461	0.277105	11.1875	12.1879	ND	ND	ND	ND	1.05701	1.19345	0.000691818	0.000794801
	13	FR	25	3.20	1	F	24.218	MU013	0.00122544	0.00188072	1.00312	0.949868	0.215137	0.219834	1.65736	1.66881	6.02907	6.2727	3.52018	3.51861	0.049983	0.0713616	2.80663	2.77193	0.0831678	0.0840059	2.48681	2.51453	ND	ND	ND	ND	0.483874	0.502892	ND	ND
	13	FR	10	3.21	1	F	6.395	MU014	0.00100935	0.000755897	0.010429	0.00902569	ND	ND	0.00652993	0.00458425	0.17124	0.168308	0.0113549	0.0113875	ND	ND	0.0468091	0.0462788	ND	0.000112798	0.360753	0.389004	ND	ND	ND	ND	7.98778e-05	9.81857e-05	ND	0.0013989
	13	FR	10	3.21	1	M	6.047	MU015	0.000387292	0.000407325	0.00199762	0.00200778	ND	ND	ND	ND	0.0234149	0.0251931	ND	0.00188054	ND	ND	0.0464774	0.043159	ND	ND	0.400583	0.446194	ND	ND	ND	ND	0.000219963	0.000215337	0.0016534	ND
	13	FR	15	3.21	1	M	6.989	MU016	0.000537567	0.000538734	0.382152	0.382336	0.000196636	0.000174845	0.606434	0.5437	3.10902	2.80793	0.961054	0.918772	0.00242591	0.00203765	0.955671	0.888266	0.000398352	0.000440581	2.13236	2.03548	ND	ND	ND	ND	0.00155496	0.00168338	ND	0.000771801
	13	FR	15	3.21	1	M	7.451	MU017	0.000811938	0.0010142	1.14051	1.18795	ND	0.00051787	0.649848	0.617924	7.97911	8.06762	1.43801	1.82395	0.00696928	ND	4.65191	5.01189	0.000281739	0.000297858	1.53158	1.55134	ND	ND	ND	ND	0.070428	0.0831404	ND	0.00177166
	13	FR	20	3.21	1	M	12.462	MU018	0.00196416	0.00258521	6.11713	5.43582	0.65559	0.745882	5.10869	4.38399	12.9448	13.3162	22.3211	ND	0.142578	ND	7.25843	7.03505	0.17929	0.174025	5.59567	5.67724	ND	ND	ND	ND	0.22863	0.215589	ND	0.00156333
	13	FR	20	3.21	1	F	11.726	MU019	0.000390777	ND	2.97083	2.90607	0.24566	0.241106	3.08916	2.95536	13.5382	14.8531	9.98673	12.5137	ND	ND	8.99246	9.10413	0.158698	0.170804	2.01867	2.10922	ND	ND	ND	ND	0.368655	0.336079	ND	ND
	13	FR	20	3.21	1	M	12.103	MU020	0.000645134	0.00067161	1.41099	1.36887	0.0866301	0.0805878	0.875267	0.792015	4.02424	3.98528	3.06707	5.1718	ND	ND	2.53259	2.53545	0.00297116	0.00392651	3.28204	3.04253	ND	ND	ND	ND	0.096816	0.0990301	0.00169147	0.00149527
	13	FR	25	3.21	1	M	17.223	MU021	0.000591591	0.000994574	2.04662	1.98384	0.763003	0.723073	7.15635	6.85967	17.2125	16.0508	14.2164	14.4467	0.0639155	0.0612848	8.50483	8.26701	0.227973	0.222712	4.15673	3.83363	ND	ND	ND	ND	2.27873	2.17784	ND	0.00125365
	13	FR	25	3.21	1	M	13.023	MU022	ND	ND	0.0241339	0.0236173	0.00507495	0.0048396	0.054723	0.0518083	0.109768	0.107395	0.13232	0.126593	ND	ND	0.117289	0.113409	0.00359182	0.00470101	0.0179464	0.0174351	ND	ND	ND	ND	0.00235159	0.00247372	0.0019999	ND
	13	FR	25	3.21	1	M	13.363	MU023	0.00299766	0.00204532	0.548139	0.650893	0.663046	0.49052	2.15911	1.66012	3.79998	3.62709	5.16558	4.71031	0.0562	0.0290392	2.06238	1.985	0.0550091	0.059003	1.34953	1.15307	ND	ND	ND	ND	0.383908	0.356535	0.00165504	ND
	13	FR	30	3.21	1	M	20.24	MU024	0.000581318	ND	0.242772	0.248213	0.05916	0.0575634	0.519343	0.523311	1.54385	1.64696	0.86204	0.893664	0.00950009	0.00882061	0.910483	0.900381	0.0251654	0.0255832	0.573759	0.560051	ND	ND	ND	ND	0.141369	0.13487	0.00217294	ND
	13	FR	30	3.21	1	M	20.402	MU025	ND	ND	2.82976	2.76287	0.543294	0.459097	4.49383	4.50912	22.6089	20.1409	15.9555	15.7371	0.160231	0.423007	8.7921	8.62795	0.247583	0.244234	7.27865	7.42366	ND	ND	ND	ND	1.19171	1.19562	ND	ND
	13	FR	30	3.21	1	F	22.421	MU026	0.000578133	0.000960316	0.235408	0.236999	0.0478149	0.048827	0.806535	0.787488	2.2147	2.13404	0.758888	0.761868	0.00821456	0.0077304	0.992772	1.04583	0.00642178	0.0307135	0.235462	0.232732	ND	ND	ND	ND	0.0856008	0.0937282	ND	ND
	13	FR	35	3.21	1	F	23.606	MU027	0.000464125	0.000690092	1.19911	1.19629	0.306432	0.307842	2.38451	2.33414	7.84336	7.28194	3.99036	4.23443	0.0193106	0.0300622	3.73874	3.81674	0.0821787	0.0820758	1.89384	1.78788	ND	ND	ND	ND	0.968641	0.995822	ND	0.00221684
	13	FR	10	3.22	1	M	6.557	MU028	ND	0.000303186	ND	ND	ND	ND	ND	ND	ND	0.00131026	ND	ND	ND	ND	0.0230306	0.0243645	ND	ND	0.471684	0.474398	ND	ND	ND	ND	0.000287376	0.000254854	0.000210611	ND
	13	FR	10	3.22	1	F	6.732	MU029	ND	ND	ND	ND	ND	ND	ND	ND	ND	ND	ND	ND	ND	ND	ND	ND	0.000175931	0.000272599	0.114804	0.10624	ND	ND	ND	ND	8.91469e-06	ND	ND	ND
	13	FR	15	3.22	1	M	7.85	MU030	0.000269609	0.000416298	0.152219	0.139176	0.000415163	0.000510992	0.0168279	0.0171806	0.947699	0.861792	0.162811	0.170978	ND	0.000464531	0.493287	0.492999	0.000438255	0.00066038	0.645142	0.624946	ND	ND	ND	ND	0.00566094	0.00561339	0.000399875	ND
	13	FR	15	3.22	1	M	7.262	MU031	ND	0.000258654	0.0411958	0.0412418	0.000300765	ND	0.0468473	0.0459368	0.312945	0.309022	0.0724692	0.0729216	ND	0.000210813	0.389776	0.42571	0.000367706	ND	1.00983	1.07469	ND	ND	ND	ND	0.00227258	0.00196764	0.000252258	0.000287233
	13	FR	20	3.22	1	M	11.82	MU032	ND	0.000337858	2.51887	2.51936	0.0189862	0.0196351	3.74852	3.83724	17.1169	16.5961	10.5487	10.9413	ND	ND	7.77869	8.44655	0.00262031	0.00272188	4.16013	4.24569	ND	ND	ND	ND	0.0101994	0.00989749	ND	ND
	13	FR	20	3.22	1	M	10.638	MU033	0.000389887	ND	1.47621	1.45843	0.00183002	0.00181481	0.0260649	0.0298321	11.7205	11.4726	7.49549	8.26189	ND	ND	3.95802	3.84305	0.00971745	0.00977308	2.62031	2.70877	ND	ND	ND	ND	0.00122148	0.00122977	0.00145095	ND
	13	FR	20	3.22	1	F	12.772	MU034	0.000518819	ND	0.724562	0.705295	0.0236368	0.0220435	1.07703	1.06481	4.31096	4.09879	3.11536	2.96077	0.0219497	0.0223626	2.81044	2.59471	0.000406502	0.000296531	0.868417	0.797314	ND	ND	ND	ND	0.0902935	0.0856724	0.00159871	ND
	13	FR	25	3.22	1	F	17.174	MU035	0.000403706	0.00084095	0.951877	0.997799	0.228374	0.230248	1.5874	1.97209	7.52519	6.72461	5.53271	5.3584	0.0374496	0.0993464	3.04193	3.24376	0.0859484	0.0860823	1.10163	1.07001	ND	ND	ND	ND	0.668586	0.707491	ND	0.00175415
	13	FR	25	3.22	1	F	17.108	MU036	ND	0.000291234	1.62434	1.57137	0.344372	0.36411	2.91977	3.10259	12.2208	12.4294	9.08801	8.81767	0.157719	0.237339	5.74452	6.42833	0.182605	0.181269	2.20344	2.20069	ND	ND	ND	ND	1.56407	1.58155	ND	0.00129668
	13	FR	30	3.22	1	M	22.72	MU037	0.000294522	ND	2.04789	2.07048	0.737588	0.740918	6.89393	7.39948	20.7703	20.9247	15.8709	14.3867	0.239414	0.0921742	8.42329	8.29197	0.267203	0.259433	2.73087	5.96975	ND	ND	ND	ND	1.85586	1.89729	0.000832104	0.000703968
	13	FR	30	3.22	1	F	22.963	MU038	0.000479395	ND	0.232265	0.247009	0.0800403	0.0801606	0.701717	0.644009	2.00368	1.90643	1.16465	1.04286	0.0160963	0.0147955	0.990551	0.982788	0.0327383	0.0308915	0.257051	0.465038	ND	ND	ND	ND	0.161258	0.137157	0.0018608	0.00142702
	14	FR	10	4.21	1	M	8.035	MU043	2.51927	2.64533	0.38897	0.415122	ND	ND	0.00244551	0.00259997	2.19712	2.52365	0.00229687	0.00238246	ND	0.000296538	1.00044	1.22984	ND	ND	3.54689	3.60629	ND	ND	ND	ND	ND	1.19534e-05	ND	ND
	14	FR	15	4.21	1	F	9.149	MU044	0.927105	0.987	0.321022	0.353583	0.0343627	0.0366492	0.0213502	0.0231707	0.5569	0.640282	0.245694	0.269812	0.00153268	0.00195362	0.63287	0.704152	ND	ND	0.618195	0.676952	ND	ND	ND	ND	0.00135436	0.0017682	ND	ND
	14	FR	20	4.21	1	M	13.7	MU045	0.245622	0.272088	0.253191	0.274018	0.0161109	0.0159739	0.75788	0.988971	2.53971	2.80307	0.837672	0.807433	0.00887272	0.011992	0.751575	0.72267	0.0375912	ND	2.08377	2.2157	ND	ND	ND	ND	0.0520245	0.0618248	0.000922376	ND
	14	FR	25	4.21	1	M	22.54	MU046	1.39948	1.45067	0.429086	0.465232	0.0451167	0.0504157	2.26898	2.2743	4.61032	4.91381	3.60333	3.85428	0.0517909	0.0405886	1.23035	1.33259	0.0485025	ND	5.12269	5.29379	ND	ND	ND	ND	0.111497	0.0983078	0.000925342	0.000956433
	14	FR	10	4.22	1	M	6.15	MU047	0.02205	0.0243738	0.00223245	0.00241863	ND	ND	ND	0.00401699	0.241169	0.280782	0.00156311	ND	8.49622e-05	ND	0.17998	0.21245	ND	ND	2.18053	2.35839	ND	ND	ND	ND	0.000135171	6.27783e-05	ND	0.000646073
	14	FR	10	4.22	1	F	4.324	MU048	0.586421	0.592765	0.0360878	0.0445122	ND	ND	0.00153358	0.00180734	0.78423	0.870852	0.344165	0.359049	0.000757697	0.000870801	0.296136	0.327505	ND	ND	2.44027	2.38733	ND	ND	ND	ND	0.0106937	0.00335783	0.000146325	ND
	14	FR	15	4.22	1	F	7.035	MU049	4.47803	4.11627	0.823519	0.907036	0.0417806	0.0427594	1.20867	1.29935	3.15503	3.7066	2.13075	2.3331	0.0081848	0.00711751	1.34322	1.4655	ND	ND	3.1672	3.37351	ND	ND	ND	ND	0.0136085	0.013122	ND	ND
	14	FR	15	4.22	1	M	6.359	MU050	2.9805	3.3094	1.08669	1.17939	0.0540649	0.0597512	0.927687	1.06018	2.7728	3.11956	1.24719	1.42005	0.00706792	0.00807071	2.0164	2.13811	0.000343138	ND	2.79202	2.89462	ND	ND	ND	ND	0.0102219	0.0111967	ND	ND
	14	FR	20	4.22	1	M	10.98	MU051	0.300577	0.290276	0.259285	0.299839	0.0265353	0.0307863	2.00249	1.93083	0.886637	1.00362	1.12603	1.28906	0.00994571	0.0124409	0.63977	0.656133	0.00721632	ND	0.573701	0.543466	ND	ND	ND	ND	0.0384395	0.0351126	ND	ND
	14	FR	20	4.22	1	F	10.087	MU052	0.0323676	0.0314924	0.384808	0.38922	0.00345258	0.00306901	0.699958	0.719191	2.27186	2.35059	1.94309	2.07068	0.0218316	0.0277944	1.24449	1.30654	0.0016791	ND	0.818264	0.842595	ND	ND	ND	ND	0.010057	0.011251	0.000966833	ND
	14	FR	20	4.22	1	F	12.126	MU053	0.0019742	0.00142532	0.346051	0.288136	ND	ND	ND	ND	2.28694	2.49974	2.24023	2.15975	0.0340014	0.0324393	0.898523	0.915492	ND	ND	0.74683	0.703773	ND	0.00376886	ND	ND	1.45446e-05	1.22802e-05	ND	ND
	14	FR	25	4.22	1	M	20.405	MU054	1.0495	1.13307	0.70318	0.766357	0.166741	0.198629	2.0568	2.29549	7.38661	8.01372	5.92914	7.05383	0.0508497	0.058735	4.47531	4.56047	0.0881823	ND	1.67493	1.71586	ND	ND	ND	ND	0.072132	0.0856057	0.00082767	ND
	14	FR	25	4.22	1	M	18.407	MU055	0.767767	0.792332	0.45417	0.474524	0.121124	0.120547	1.78285	1.70695	5.37021	5.60817	4.63756	4.54854	0.0271502	0.0208193	2.81327	2.73049	0.0666778	0.068515	0.815068	0.791764	ND	ND	ND	ND	0.294604	0.27973	0.00125263	0.0010929
	14	FR	25	4.22	1	F	15.115	MU056	1.51693	1.43715	0.807353	0.920138	0.18535	0.191003	2.56556	2.63136	7.85139	7.85786	6.68824	7.2638	0.0382304	0.0297825	3.4285	3.55738	0.105013	0.115627	1.42895	1.39526	ND	ND	ND	ND	0.188772	0.190047	ND	0.00109188
	14	FR	30	4.22	1	M	23.854	MU057	5.89644	5.59494	1.44942	1.41545	0.748623	0.786352	6.2337	6.12023	18.671	18.653	11.9864	13.3928	0.0288142	0.035562	3.98348	3.92554	0.134957	0.137556	4.67253	3.70375	ND	ND	ND	ND	0.240344	0.286111	ND	ND
	14	FR	30	4.22	1	M	23.1444	MU058	2.66594	2.46501	1.13321	1.16	0.351825	0.343662	4.22361	4.01975	15.0955	13.9948	10.2263	10.73	0.0726044	0.0427786	5.23058	5.36365	0.142734	0.137452	3.2037	2.9525	ND	ND	ND	ND	0.560085	0.43001	0.00128181	ND
	14	FR	30	4.22	1	M	22.21	MU059	1.88341	1.7049	0.999286	1.01241	0.247867	0.229496	2.76273	2.6773	12.7123	11.9792	1.78603	9.40903	0.0400791	0.0329777	4.6676	4.73465	0.0998465	0.106332	3.22005	3.02331	ND	ND	ND	ND	0.443913	0.484735	ND	ND
	14	FR	35	4.22	1	F	24.116	MU060	1.94995	1.98162	0.777425	0.812024	0.224215	0.237028	3.94145	4.05186	9.93117	9.86995	5.08302	5.56489	0.0550968	0.0190986	3.44548	3.81462	0.112844	0.125003	1.98358	2.21553	ND	ND	ND	ND	0.815225	0.960312	0.00114351	ND
	14	FF	15	4.23	1	M	9.879	MU061	0.656533	0.561898	3.52635	3.67923	ND	ND	0.0368295	0.0633387	3.17799	3.3241	0.979654	1.06028	ND	ND	0.679362	0.735676	0.00224483	0.00186003	3.27842	3.02208	ND	ND	ND	ND	0.000395142	0.000235958	ND	ND
	14	FF	10	4.25	1	F	9.283	MU062	0.033529	0.0323532	ND	ND	ND	ND	0.0110792	0.0109552	0.0172863	0.0156051	ND	ND	0.000126634	ND	0.796779	0.874302	0.000108859	0.000230481	1.04395	1.04025	ND	ND	ND	ND	1.54499e-05	3.76637e-05	ND	0.00104876
	14	FF	15	4.25	1	F	11.919	MU064	0.00109635	0.00132645	0.0592796	0.0553715	ND	ND	ND	0.00279427	0.00911567	0.00772804	0.000662109	0.00109043	ND	ND	0.0637262	0.0594201	ND	ND	0.260999	0.249472	ND	ND	ND	ND	ND	5.29724e-06	0.000448581	0.000549625
	14	FF	15	4.25	1	F	9.328	MU065	0.0141557	0.0131081	0.0207384	0.0196938	ND	ND	0.0129315	0.0134998	4.38474	4.58703	0.0284577	0.0267289	ND	ND	1.33376	1.23131	0.000232993	0.000245131	3.00726	2.82707	ND	ND	ND	ND	2.60583e-05	1.83466e-05	ND	ND
	14	FF	20	4.25	1	F	14.257	MU066	0.953682	0.897221	1.19983	1.15446	0.000657452	0.00060846	0.0338976	0.0344022	2.16371	2.10552	0.0707692	0.0655703	0.015776	0.00774504	1.28789	1.27392	0.00126626	0.00224268	0.333428	0.345	ND	ND	ND	ND	0.0153009	0.017068	ND	ND
	14	FF	20	4.25	1	M	14.701	MU067	0.00818847	0.00833934	0.023962	0.0234911	0.000498276	0.00066281	0.00806602	0.0084359	0.0274601	0.0298854	0.00461068	0.00457456	ND	ND	0.0437332	0.045658	0.00026039	ND	0.00941031	0.00987369	ND	ND	ND	ND	0.00014707	5.88323e-05	ND	0.000791843
	14	FF	25	4.25	1	M	17.23	MU069	0.0536283	0.0492285	0.0191318	0.0183723	ND	ND	0.00749072	0.00719181	0.0296907	0.0264182	0.0175399	0.0160957	ND	3.69147e-05	0.0302981	0.0273053	0.00217901	0.00230358	0.00631889	0.00559347	ND	ND	ND	ND	5.80485e-06	ND	ND	ND
	14	FF	30	4.25	1	M	25.86	MU070	3.87497	2.93162	1.85539	2.05273	0.0403774	0.0368613	0.897604	0.790821	3.11474	3.27294	2.31303	2.49238	0.0203489	0.0433746	3.20697	3.25247	0.221315	0.226847	0.470568	0.443716	ND	0.00181718	ND	ND	0.0359618	0.0401638	ND	ND
	14	FF	10	4.25	2	F	9.367	MU071	0.00663852	0.0048409	ND	ND	ND	ND	0.00642563	0.00716527	0.00667047	0.0063784	0.00461089	0.00465664	8.1082e-05	0.000199733	0.370278	0.381861	0.000104983	0.000130039	7.90153	6.58668	ND	ND	ND	ND	0.000221689	0.000321941	0.00102488	0.00147602
	14	FF	10	4.25	2	M	6.873	MU072	0.00171374	0.00184627	ND	ND	ND	ND	0.00265259	0.00282513	ND	0.00205559	0.00109028	0.00101096	4.56248e-05	0.000126578	0.204765	0.225699	ND	ND	4.68917	4.75632	ND	ND	ND	ND	4.12195e-05	5.54012e-05	ND	ND
	14	FF	15	4.25	2	F	11.063	MU073	0.00262234	0.00477895	ND	ND	ND	ND	0.0055405	0.0055189	ND	ND	0.00197088	0.00228846	ND	0.000108281	1.52637	1.50985	ND	ND	7.88774	7.68569	ND	ND	ND	ND	1.16058e-05	4.45251e-05	ND	0.000918887
	14	FF	15	4.25	2	F	11.571	MU074	0.0130719	0.0121525	0.131322	0.112655	ND	ND	ND	ND	5.12187	4.68658	0.835432	0.815304	ND	ND	1.89974	1.88266	0.00101227	0.00032074	8.32144	6.96116	ND	ND	ND	ND	8.64127e-05	6.96721e-05	ND	ND
	14	FF	20	4.25	2	M	19.106	MU075	1.38755	1.52291	1.45343	1.51715	0.00938998	0.00939274	0.57849	0.584332	2.6041	2.77493	1.06901	1.05362	ND	0.0085644	1.44194	1.5115	0.000139822	0.000151859	0.353515	0.340696	ND	ND	ND	ND	0.0112785	0.0111196	ND	ND
	14	FF	20	4.25	2	M	18.279	MU076	7.91782	8.07029	3.98906	4.00008	ND	ND	1.16817	1.02826	4.60526	4.40894	3.6604	3.83491	ND	0.0181683	2.44598	2.51496	ND	0.000115395	1.01066	0.854621	ND	ND	ND	ND	0.031286	0.0320128	ND	ND
	14	FF	25	4.25	2	F	19.427	MU077	1.03437	0.830268	0.42643	0.436869	0.000597267	ND	0.102968	0.103277	0.971777	0.979279	0.293028	0.472053	0.00134395	0.00199124	0.598614	0.592293	0.0397742	0.0381911	0.11782	0.113862	ND	ND	ND	ND	8.28261e-05	0.00192033	ND	ND
	14	FF	25	4.25	2	M	22.38	MU078	0.512418	0.409173	0.202865	0.183443	0.040651	0.0364896	0.0742888	0.0720154	0.44805	0.399925	0.121667	0.145318	0.000368372	0.00128435	0.258013	0.246332	0.0214997	0.0185365	0.0758548	0.0686091	ND	ND	ND	ND	0.00232747	0.00216026	ND	0.000460321
	14	FF	30	4.25	2	F	26.038	MU079	0.182814	0.163455	0.142625	0.142058	0.0114413	0.0110123	0.0602252	0.049457	0.118892	0.11804	0.18215	0.218677	0.000407234	0.00141051	0.203855	0.208423	0.0124578	0.0139107	0.0251905	0.0234855	ND	ND	ND	ND	0.00148037	0.00165266	ND	0.00119642
	14	FF	15	4.25	3	F	13.466	MU080	0.346066	0.275319	3.02169	3.00381	ND	ND	0.00824118	0.00752045	20.2178	17.6816	0.0600522	0.0351079	ND	ND	5.01672	4.69534	0.000463037	0.000213609	7.35794	6.52617	ND	ND	ND	ND	0.000128698	0.000186083	ND	ND
	14	FF	15	4.25	3	F	13.48	MU081	0.00643692	0.0046428	3.18749	3.0274	ND	ND	0.00562538	0.00556762	16.5057	16.4425	1.68289	1.65017	ND	ND	4.32468	4.30289	0.0010479	0.000807644	5.07892	5.04583	ND	8.80384e-06	ND	ND	9.05683e-05	0.000109014	ND	ND
	14	FR	15	A2	4	F	8.199	MU082	2.3036	1.43731	0.88362	0.87529	ND	ND	0.0525879	0.0552658	6.30035	6.13156	0.935993	0.907592	0.165974	0.149716	2.50904	2.48398	0.000112967	ND	8.66786	8.38369	0.0345771	0.0373294	ND	ND	0.0174775	0.0106568	0.000888925	0.000839834
	14	FR	15	A2	4	M	10.692	MU083	0.0141387	0.0123807	2.10523	2.06842	ND	ND	0.00564976	0.00231088	9.9112	9.414	0.457955	0.418793	0.00325286	0.00258135	1.58196	1.56585	0.000126172	0.000319839	5.95846	5.91595	0.0333276	0.0203267	ND	ND	0.0119607	0.0108388	ND	0.0012548
	14	FR	15	A2	4	F	9.858	MU084	1.23374	0.906128	1.15697	1.10697	0.0105679	0.0091173	0.0431722	0.0448209	14.8876	15.2189	1.4175	1.40936	0.0328382	0.0445726	3.18705	3.19023	ND	ND	8.63502	8.34835	0.0335614	0.0372386	ND	ND	0.0381831	0.037318	ND	0.000951142
	14	FR	15	A2	4	F	8.967	MU085	1.09353	0.994458	0.513713	0.559701	ND	ND	0.0233167	0.0252195	5.16668	5.43549	0.380653	0.425043	0.00261869	0.0025997	2.19408	2.45252	ND	ND	5.1827	5.36566	0.0192414	0.0202818	ND	ND	0.0154895	0.0175434	0.000608128	ND
	14	FR	15	A2	4	F	9.226	MU086	0.0219687	0.0176538	0.0138889	0.0141899	ND	ND	0.0104845	0.00452582	6.97904	7.80944	0.475984	0.533833	0.00471138	0.00403837	0.25091	0.278003	ND	0.000459969	8.62542	7.26527	0.0228706	0.0253328	ND	ND	0.0177573	0.0188938	0.000830167	ND
	14	FR	15	A2	4	F	9.531	MU087	0.0172183	0.0161986	1.87308	1.93803	ND	ND	0.481518	ND	10.8422	11.2297	1.83351	2.0201	0.00826328	0.00933666	2.99411	3.06602	0.000482876	0.000458702	8.0376	8.24655	0.0158569	0.0198648	ND	ND	0.0113499	0.0116804	ND	ND
	14	FR	15	A2	4	M	8.978	MU088	0.273998	0.284427	0.367341	0.375961	0.00103716	0.00140307	1.30772	0.0242029	5.37545	6.22263	0.767287	0.825437	0.0240544	0.00932772	1.50724	1.58319	0.000375691	0.000469999	4.59559	3.61831	0.0130973	0.0126844	ND	ND	0.0432108	0.0566231	0.000520443	0.000706231
	14	FF	15	A2	2	F	9.091	MU135	5.38686	5.94016	2.30007	2.41081	0.669574	0.675569	9.70162	10.1615	34.4273	41.0037	15.9289	17.4733	ND	0.0889125	9.48097	11.2474	0.301926	0.303595	14.9351	15.7511	2.54888	2.58855	ND	ND	3.73072	3.92264	0.000985343	0.00110485
	14	FF	15	A2	2	M	9.538	MU136	4.10052	3.84926	5.83983	5.70933	0.896547	0.750606	5.99278	5.87887	46.0662	38.3023	27.3292	31.2242	ND	0.187107	14.9578	13.6372	0.400275	0.399235	9.32759	11.7282	0.72329	1.02786	ND	ND	1.65772	1.53525	ND	ND
	14	FF	15	A2	2	F	10.213	MU137	0.0065905	0.00676209	1.75119	1.82818	ND	ND	0.0187628	0.0197462	0.0195025	0.0186378	0.00890404	0.037635	ND	ND	6.45848	6.61294	0.000354631	0.000758763	9.22871	9.92265	ND	ND	ND	ND	0.000111298	0.000140718	ND	ND
	14	FF	15	A2	2	F	10.259	MU138	0.0060694	0.00595317	2.95509	2.7521	ND	ND	0.0261027	0.0216347	17.8276	16.3159	2.26264	2.95061	ND	ND	6.4799	5.94864	0.00186163	0.000729952	9.14884	8.47888	0.0241829	0.0234379	ND	ND	0.00321268	0.0027264	0.0114043	0.00984098
