# Supplementary material for: Maternal diet and gut microbiome composition modulate early‐life immune development
Source: EMBO Mol Med. 2023 Jun 6;15(8):e17241. doi: 10.15252/emmm.202217241 (PMC10405054; doi:10.15252/emmm.202217241)
Supplement: Supplementary file 12 — Source Data for Figure 2 [file EMMM-15-e17241-s014.xlsx]

## Sheet: Source Data Fig 2D
	Figure 2D
	Ifng				Tnfa				Il17f				Il22
	Age (days)	Group	mRNA expression (2^-ΔCt)		Age (days)	Group	mRNA expression (2^-ΔCt)		Age (days)	Group	mRNA expression (2^-ΔCt)		Age (days)	Group	mRNA expression (2^-ΔCt)
	10	13SM - FR	0.00261314		10	13SM - FR	0.00757379		10	13SM - FR	0.00074		10	13SM - FR	0.000662
	10	13SM - FR	0.00708999		10	13SM - FR	0.00687546		10	13SM - FR	0.000761		10	13SM - FR	0.000301
	10	13SM - FR	0.014885		10	13SM - FR	0.0115271		10	13SM - FR	0.000833		10	13SM - FR	0.002705
	15	13SM - FR	0.013139		10	13SM - FR	0.00848953		10	13SM - FR	0.001032		10	13SM - FR	0.001994
	15	13SM - FR	0.0162885		10	13SM - FR	0.00970431		10	13SM - FR	0.00143		10	13SM - FR	0.000662
	15	13SM - FR	0.0162885		10	14SM - FR	0.000776891		10	13SM - FR	0.001712		10	13SM - FR	0.000253
	15	13SM - FR	0.0174576		10	14SM - FR	0.000911165		10	13SM - FR	0.003308		10	13SM - FR	0.002489
	15	13SM - FR	0.0178244		10	14SM - FR	0.000880127		15	13SM - FR	0.000531		10	13SM - FR	0.000691
	15	13SM - FR	0.018453		10	14SM - FR	0.00688909		15	13SM - FR	0.000605		10	14SM - FR	4.6e-05
	15	13SM - FR	0.0250334		10	14SM - FR	0.00538004		15	13SM - FR	0.000745		10	14SM - FR	0.000301
	15	13SM - FR	0.0319066		10	14SM - FR	0.00920833		15	13SM - FR	0.000862		10	14SM - FR	0.000136
	20	13SM - FR	0.00596195		10	14SM - FR	0.00765666		15	13SM - FR	0.000943		10	14SM - FR	0.000459
	20	13SM - FR	0.0067542		10	14SM - FR	0.00564838		15	13SM - FR	0.000956		10	14SM - FR	0.000715
	20	13SM - FR	0.00909948		10	14SM - FR	0.0114646		15	13SM - FR	0.00099		10	14SM - FR	0.000357
	20	13SM - FR	0.0108964		10	14SM - FR	0.00527846		15	13SM - FR	0.00113		10	14SM - FR	0.000604361
	20	13SM - FR	0.013697		10	14SM - FR	0.0046704		15	13SM - FR	0.001353		10	14SM - FR	0.00144498
	20	13SM - FR	0.0150928		10	14SM - FR	0.00279322		15	13SM - FR	0.001362		10	14SM - FR	0.00134655
	20	13SM - FR	0.0193704		10	14SM - FF	0.00897421		15	13SM - FR	0.00148		10	14SM - FF	0.001245
	20	13SM - FR	0.0252075		10	14SM - FF	0.00583925		15	13SM - FR	0.00149		10	14SM - FF	0.000874
	20	13SM - FR	0.0332616		10	14SM - FF	0.00903663		15	13SM - FR	0.001689		10	14SM - FF	0.000495
	10	14SM - FF	0.00849333		10	14SM - FF	0.00929068		15	13SM - FR	0.00176		10	14SM - FF	0.000605
	10	14SM - FF	0.00872881		10	14SM - FF	0.00591964		15	13SM - FR	0.001785		10	14SM - FF	0.003906
	10	14SM - FF	0.0091433		10	14SM - FF	0.00624906		15	13SM - FR	0.001848		10	14SM - FF	0.002167
	10	14SM - FF	0.009852		10	14SM - FF	0.00756489		20	13SM - FR	0.00075		10	14SM - FF	0.001122
	10	14SM - FF	0.0120513		10	14SM - FF	0.0100147		20	13SM - FR	0.000911		10	14SM - FF	0.000422
	10	14SM - FF	0.0138882		10	14SM - FF	0.00179585		20	13SM - FR	0.000911		10	14SM - FF	0.00567352
	10	14SM - FF	0.01418		10	14SM - FF	0.0046091		20	13SM - FR	0.001076		10	14SM - FF	0.000886032
	10	14SM - FF	0.0143779		10	14SM - FF	0.00620719		20	13SM - FR	0.001554		10	14SM - FF	0.00217763
	15	14SM - FF	0.0089419		10	14SM - FF	0.00290388		20	13SM - FR	0.001565		15	13SM - FR	0.000177
	15	14SM - FF	0.00979183		15	13SM - FR	0.0103609		20	13SM - FR	0.001609		15	13SM - FR	0.000411
	15	14SM - FF	0.0103978		15	13SM - FR	0.00517161		20	13SM - FR	0.001712		15	13SM - FR	2.6e-05
	15	14SM - FF	0.0165148		15	13SM - FR	0.00365174		20	13SM - FR	0.001848		15	13SM - FR	1.3e-05
	15	14SM - FF	0.0214928		15	13SM - FR	0.00589969		20	13SM - FR	0.001874		15	13SM - FR	0.000115
	15	14SM - FF	0.0241807		15	13SM - FR	0.00565302		20	13SM - FR	0.00205		15	13SM - FR	0.000593
	15	14SM - FF	0.0254785		15	13SM - FR	0.0126835		20	13SM - FR	0.002152		15	13SM - FR	0.000618
	15	14SM - FF	0.0279695		15	13SM - FR	0.00660106		20	13SM - FR	0.002167		15	13SM - FR	0.001565
	15	14SM - FF	0.0285572		15	13SM - FR	0.00427785		20	13SM - FR	0.002213		15	13SM - FR	0.000378
	15	14SM - FF	0.0310341		15	14SM - FR	0.000750427		20	13SM - FR	0.002228		15	13SM - FR	0.001106
	20	14SM - FF	0.00500114		15	14SM - FR	0.000648772		20	13SM - FR	0.002244		15	13SM - FR	0.000399
	20	14SM - FF	0.00546769		15	14SM - FR	0.00125335		20	13SM - FR	0.00294		15	13SM - FR	0.000614
	20	14SM - FF	0.0116696		15	14SM - FR	0.000705044		20	13SM - FR	0.004072		15	13SM - FR	0.000222
	20	14SM - FF	0.014068		15	14SM - FR	0.00575621		10	14SM - FF	6.8e-05		15	13SM - FR	0.002182
	20	14SM - FF	0.0150928		15	14SM - FR	0.00517104		10	14SM - FF	7e-05		15	13SM - FR	0.000766
	20	14SM - FF	0.0169802		15	14SM - FR	0.00595111		10	14SM - FF	0.000124		15	13SM - FR	0.002228
	10	14SM - FR	0.0123444		15	14SM - FR	0.00917446		10	14SM - FF	0.000147		15	14SM - FR	0.000192
	10	14SM - FR	0.0137922		15	14SM - FR	0.00318147		10	14SM - FF	0.000208		15	14SM - FR	0.00143
	10	14SM - FR	0.0148446		15	14SM - FR	0.00546381		10	14SM - FF	0.000284		15	14SM - FR	2.6e-05
	10	14SM - FR	0.0168186		15	14SM - FR	0.00925929		10	14SM - FF	0.000553		15	14SM - FR	0.000135
	10	14SM - FR	0.018453		15	14SM - FF	0.0177013		10	14SM - FF	0.000745		15	14SM - FR	0.00099
	10	14SM - FR	0.0240366		15	14SM - FF	0.0196408		10	14SM - FF	0.001391		15	14SM - FR	0.002542
	15	14SM - FR	0.0147407		15	14SM - FF	0.0155171		10	14SM - FF	0.00149		15	14SM - FR	0.000431
	15	14SM - FR	0.0162885		15	14SM - FF	0.0189718		10	14SM - FF	0.001609		15	14SM - FR	0.00104101
	15	14SM - FR	0.0172736		15	14SM - FF	0.014082		15	14SM - FF	0.000538		15	14SM - FR	0.000286338
	15	14SM - FR	0.022059		15	14SM - FF	0.0040724		15	14SM - FF	0.000686		15	14SM - FF	0.002064
	15	14SM - FR	0.0260965		15	14SM - FF	0.00682634		15	14SM - FF	0.00075		15	14SM - FF	0.000174
	15	14SM - FR	0.0264608		15	14SM - FF	0.0132098		15	14SM - FF	0.001353		15	14SM - FF	0.001736
	15	14SM - FR	0.0429857		15	14SM - FF	0.0167125		15	14SM - FF	0.001736		15	14SM - FF	0.002507
	20	14SM - FR	0.00792156		15	14SM - FF	0.0203095		15	14SM - FF	0.00198		15	14SM - FF	0.003308
	20	14SM - FR	0.00846258		15	14SM - FF	0.0139421		15	14SM - FF	0.002613		15	14SM - FF	0.006992
	20	14SM - FR	0.0164018		15	14SM - FF	0.00601201		15	14SM - FF	0.003065		15	14SM - FF	0.001039
	20	14SM - FR	0.0174576		15	14SM - FF	0.00609288		15	14SM - FF	0.00324		15	14SM - FF	0.003879
	20	14SM - FR	0.0187895		15	14SM - FF	0.0125031		20	14SM - FF	0.000788		15	14SM - FF	0.006172
	20	14SM - FR	0.0192366		15	14SM - FF	0.0111885		20	14SM - FF	0.000943		15	14SM - FF	0.009163
	15	GF - FF	0.00592077		15	GF - FR	0.000256278		20	14SM - FF	0.000963		15	14SM - FF	0.00752691
	15	GF - FF	0.00739108		15	GF - FR	0.000357443		20	14SM - FF	0.001047		15	14SM - FF	0.00372405
	15	GF - FF	0.0078125		15	GF - FR	0.000313336		20	14SM - FF	0.001114		15	14SM - FF	0.00468695
	15	GF - FF	0.00866851		15	GF - FR	0.000171441		20	14SM - FF	0.00146		15	14SM - FF	0.00527912
	15	GF - FF	0.0100268		15	GF - FR	0.000274672		20	14SM - FF	0.00181		15	14SM - FF	0.0150315
	15	GF - FF	0.0106722		15	GF - FR	0.000286337		10	14SM - FR	0.000777		15	GF - FR	5e-05
	15	GF - FF	0.0115978		15	GF - FR	0.000186311		10	14SM - FR	0.000874		15	GF - FR	0
	15	GF - FF	0.0124303		15	GF - FR	0.00031992		10	14SM - FR	0.001025		15	GF - FR	0
	15	GF - FF	0.0126914		15	GF - FR	0.000350087		10	14SM - FR	0.002036		15	GF - FR	0
	15	GF - FF	0.014082		15	GF - FR	0.000422137		10	14SM - FR	0.002339		15	GF - FR	0
	15	GF - FF	0.01418		15	GF - FR	0.000179965		10	14SM - FR	0.002542		15	GF - FR	0
	15	GF - FF	0.0150928		15	GF - FR	0.000443125		15	14SM - FR	0.000911		15	GF - FR	0
	15	GF - FF	0.016176		15	GF - FR	0.000139253		15	14SM - FR	0.001122		15	GF - FR	0
	15	GF - FF	0.0164018		15	GF - FR	0.000166753		15	14SM - FR	0.001271		15	GF - FR	6.9e-05
	15	GF - FF	0.0167465		15	GF - FR	0.000315516		15	14SM - FR	0.00147		15	GF - FR	0.000125
	15	GF - FF	0.0174576		15	GF - FR	0.000917503		15	14SM - FR	0.00147		15	GF - FR	3.5e-05
	15	GF - FF	0.0177013		15	GF - FR	0.000705044		15	14SM - FR	0.002093		15	GF - FR	3.5e-05
	15	GF - FF	0.0188407		15	GF - FR	0.000468391		15	14SM - FR	0.002524		15	GF - FR	8.2e-05
	15	GF - FF	0.0204749		15	GF - FR	0.000296434		20	14SM - FR	0.00073		15	GF - FR	4.5e-05
	15	GF - FF	0.0216423		15	GF - FR	0.000391147		20	14SM - FR	0.001665		15	GF - FR	0
	15	GF - FR	9.1238e-05		15	GF - FF	4.37608e-05		20	14SM - FR	0.001822		15	GF - FR	0.00013
	15	GF - FR	0.00016446		15	GF - FF	1.60174e-05		20	14SM - FR	0.002008		15	GF - FF	0.000425
	15	GF - FR	0.00018502		15	GF - FF	4.25642e-05		20	14SM - FR	0.002371		15	GF - FF	0
	15	GF - FR	0.00018631		15	GF - FF	2.49604e-05		20	14SM - FR	0.002577		15	GF - FF	0
	15	GF - FR	0.00022622		15	GF - FF	2.60204e-05		20	14SM - FR	0.003852		15	GF - FF	0.00113
	15	GF - FR	0.00023582		15	GF - FF	3.52993e-05		20	14SM - FR	0.004645		15	GF - FF	6.7e-05
	15	GF - FR	0.00034288		15	GF - FF	7.0111e-05		15	GF - FF	0.000271		15	GF - FF	0.000231
	15	GF - FR	0.00036495		15	GF - FF	5.31342e-05		15	GF - FF	0.000282		15	GF - FF	0.000766
	15	GF - FR	0.00433426		15	GF - FF	0.000311172		15	GF - FF	0.000428		15	GF - FF	7.6e-05
	15	GF - FR	0.00501338		15	GF - FF	0.000272775		15	GF - FF	0.000482		15	GF - FF	1.1e-05
	15	GF - FR	0.00515433		15	GF - FF	0.000181216		15	GF - FF	0.000788		15	GF - FF	9.7e-05
	15	GF - FR	0.00630189		15	GF - FF	0.000821188		15	GF - FF	0.000868		15	GF - FF	5.5e-05
	15	GF - FR	0.00634572		15	GF - FF	0.000304768		15	GF - FF	0.000899		15	GF - FF	0.000106
	15	GF - FR	0.00775854		15	GF - FF	0.000478233		15	GF - FF	0.000963		15	GF - FF	0.001712
	15	GF - FR	0.00803214		15	GF - FF	0.000108501		15	GF - FF	0.00099		15	GF - FF	7.1e-05
	15	GF - FR	0.00854917		15	GF - FF	7.8879e-05		15	GF - FF	0.000997		15	GF - FF	0.000593
	15	GF - FR	0.0094859		15	GF - FF	7.0111e-05		15	GF - FF	0.001054		15	GF - FF	0.000184
					20	13SM - FR	0.00623031		15	GF - FF	0.001114		20	13SM - FR	0.001145
					20	13SM - FR	0.00733959		15	GF - FF	0.001137		20	13SM - FR	0.00064
					20	13SM - FR	0.00614053		15	GF - FF	0.001316		20	13SM - FR	0.001186
					20	13SM - FR	0.00801758		15	GF - FF	0.001511		20	13SM - FR	0.000334
					20	13SM - FR	0.0123094		15	GF - FF	0.001861		20	13SM - FR	0.000273
					20	13SM - FR	0.00761858		15	GF - FF	0.002472		20	13SM - FR	0.00205
					20	13SM - FR	0.0102241		15	GF - FF	0.003217		20	13SM - FR	0.00162
					20	13SM - FR	0.0121555		15	GF - FF	0.003545		20	13SM - FR	0.004456
					20	13SM - FR	0.0116536		15	GF - FR	1.3e-05		20	13SM - FR	0.001353
					20	14SM - FR	0.00501338		15	GF - FR	1.3e-05		20	13SM - FR	0.002781
					20	14SM - FR	0.0103087		15	GF - FR	1.4e-05		20	13SM - FR	0.001054
					20	14SM - FR	0.0109722		15	GF - FR	1.8e-05		20	13SM - FR	0.001565
					20	14SM - FR	0.0124303		15	GF - FR	1.9e-05		20	13SM - FR	0.00148
					20	14SM - FR	0.00334483		15	GF - FR	2.1e-05		20	13SM - FR	0.001245
					20	14SM - FR	0.00850843		15	GF - FR	2.6e-05		20	13SM - FR	0.005759
					20	14SM - FR	0.015439		15	GF - FR	6.8e-05		20	13SM - FR	0.002275
					20	14SM - FR	0.0177388		15	GF - FR	7.6e-05		20	13SM - FR	0.006215
					20	14SM - FR	0.000821792		15	GF - FR	0.000111		20	13SM - FR	0.002781
					20	14SM - FR	0.00893075		15	GF - FR	0.000162		20	14SM - FR	0.000425
					20	14SM - FF	0.00995751		15	GF - FR	0.000246		20	14SM - FR	0.00145
					20	14SM - FF	0.0105985		15	GF - FR	0.000313		20	14SM - FR	0.000422
					20	14SM - FF	0.00632681		15	GF - FR	0.000488		20	14SM - FR	0.002123
					20	14SM - FF	0.00666424		15	GF - FR	0.000523		20	14SM - FR	0.000997
					20	14SM - FF	0.0112265		15	GF - FR	0.000553		20	14SM - FR	0.003308
					20	14SM - FF	0.0209106						20	14SM - FR	0.002339
					20	14SM - FF	0.00182682						20	14SM - FR	0.00286
					20	14SM - FF	0.00135058						20	14SM - FR	0.00226485
					20	14SM - FF	0.0048934						20	14SM - FR	0.00757715
					20	14SM - FF	0.00308703						20	14SM - FF	0.00012
													20	14SM - FF	0.000334
													20	14SM - FF	0.001501
													20	14SM - FF	0.000327
													20	14SM - FF	0.000793
													20	14SM - FF	0.003496
													20	14SM - FF	0.00232727
													20	14SM - FF	0.00321887
													20	14SM - FF	0.00769391
													20	14SM - FF	0.00195049
