# Supplementary material for: Maternal diet and gut microbiome composition modulate early‐life immune development
Source: EMBO Mol Med. 2023 Jun 6;15(8):e17241. doi: 10.15252/emmm.202217241 (PMC10405054; doi:10.15252/emmm.202217241)
Supplement: Supplementary file 13 — Source Data for Figure 3 [file EMMM-15-e17241-s012.xlsx]

## Sheet: Source Data Fig 3A
	Figure 3A
									CD45+LD-/Single Cells/Width, SSC-H subset	CD45+LD-/Single Cells/Width, SSC-H subset/CD3-	CD45+LD-/Single Cells/Width, SSC-H subset/CD3-/SSC-H low/ILC1-NK cells/cNK	CD45+LD-/Single Cells/Width, SSC-H subset/CD3-/SSC-H low/ILC1-NK cells/ILC1	CD45+LD-/Single Cells/Width, SSC-H subset/CD3-/SSC-H low/ILC2	CD45+LD-/Single Cells/Width, SSC-H subset/CD3-/SSC-H low/ILC3	CD45+LD-/Single Cells/Width, SSC-H subset/CD3-/SSC-H low/ILC3 NCR+	CD45+LD-/Single Cells/Width, SSC-H subset/CD3-/SSC-H low/ILC3 NCR-
	SampleID	SM	Diet	Age (days)	Cage	Litter	Sex	Wt (g)	CD45	CD3-	cNK	ILC1	ILC2	ILC3	NCR+ ILC3	NCR- ILC3
	13SM-FR-0611-C7	13	FR	15	A3	1	M	7.627	1	0.643905	0.0033788	0.0122825	0.0535021	0.0337348	0.00759121	0.0260903
	13SM-FR-0611-D7	13	FR	15	A3	1	F	7.602	1	0.648768	0.00570955	0.0212446	0.0797957	0.0588272	0.012561	0.0465172
	13SM-FR-0611-E7	13	FR	15	A3	1	F	9.073	1	0.667233	0.00341599	0.013312	0.0707144	0.0447941	0.00803358	0.0371982
	13SM-FR-0611-F7	13	FR	15	A3	1	M	8.047	1	0.671723	0.00643497	0.0226155	0.0817268	0.0695482	0.0134948	0.0565586
	13SM-FR-0611-G7	13	FR	15	A3	1	M	7.899	1	0.665233	0.00494282	0.017517	0.0713916	0.0465742	0.00767274	0.0388807
	13SM-FR-0723-A4	13	FR	15	A3	2	F	7.256	1	0.423316	0.00659358	0.0184542	0.0518513	0.0912567	0.0116265	0.0835707
	13SM-FR-0723-B4	13	FR	15	A3	2	F	6.803	1	0.534673	0.00537397	0.0251767	0.0800942	0.0993816	0.0132509	0.0873822
	13SM-FR-0723-C4	13	FR	15	A3	2	M	5.384	1	0.571781	0.00398783	0.0233863	0.0676242	0.106962	0.0189253	0.0893207
	13SM-FR-0723-D4	13	FR	15	A3	2	M	7.371	1	0.576992	0.00576948	0.0229905	0.0624153	0.0952839	0.0136807	0.0830893
	13SM-FR-0723-E4	13	FR	15	A3	2	F	7.339	1	0.553757	0.00553829	0.0193661	0.0597063	0.0989745	0.0148283	0.0837532
	13SM-FR-1214-A7	13	FR	15	A3	4	F	10.53	1	0.756441	0.0064925	0.0307036	0.107398	0.0586912	0.0106053	0.0479307
	13SM-FR-1214-B7	13	FR	15	A3	4	F	10.015	1	0.789836	0.00589736	0.0247689	0.0559608	0.0532942	0.00884604	0.0445379
	13SM-FR-1214-D7	13	FR	15	A3	4	M	10.466	1	0.801017	0.00795072	0.0350441	0.0960354	0.0751558	0.0140033	0.0613853
	13SM-FR-1214-E7	13	FR	15	A3	4	M	11.064	1	0.740388	0.0103083	0.0236581	0.0644967	0.0336181	0.00696508	0.0271174
	13SM-FR-1214-F7	13	FR	15	A3	4	F	11.535	1	0.811287	0.00610936	0.0224386	0.0773261	0.0457315	0.00851119	0.0373815
	13SM-FR-1214-G7	13	FR	15	A3	4	M	10.912	1	0.770394	0.0079269	0.0257224	0.0569275	0.0519018	0.0108738	0.0416219
	13SM-FR-1214-H7	13	FR	15	A3	4	M	10.249	1	0.746154	0.0094359	0.0327863	0.0859487	0.0447521	0.0112137	0.0341197
	14SM-FF-0326-A4	14	FR	15	A2	4	M	8.5775	1	0.801564	0.00328228	0.00333145	0.0240823	0.173653	0.011949	0.161237
	14SM-FF-0326-B4	14	FR	15	A2	4	M	10.307	1	0.76101	0.00245298	0.00507431	0.0159364	0.0487711	0.00795216	0.0396245
	14SM-FF-0326-C4	14	FF	15	A2	1	M	12.299	1	0.735103	0.00678754	0.0283273	0.0688079	0.118186	0.0223194	0.0941694
	14SM-FF-0326-H3	14	FF	15	A2	1	M	10.692	1	0.716738	0.00715308	0.0181509	0.0500715	0.0731402	0.00688484	0.0626788
	14SM-FF-0820-A4	14	FF	15	A2	1	M	13.691	1	0.837477	0.00735609	0.0139754	0.0442672	0.0638993	0.00818795	0.055854
	14SM-FF-0820-B4	14	FF	15	A2	1	F	13.044	1	0.879199	0.00647793	0.0197937	0.0345489	0.132917	0.0131958	0.119602
	14SM-FF-0820-C4	14	FF	15	A2	2	F	9.091	1	0.803764	0.0124961	0.0261236	0.0493332	0.128853	0.0191642	0.110254
	14SM-FF-0820-D4	14	FF	15	A2	2	M	9.538	1	0.823878	0.0113377	0.0328862	0.0551407	0.148246	0.0178145	0.130689
	14SM-FR-0326-A3	14	FF	15	A2	2	F	10.213	1	0.760827	0.0100626	0.0171327	0.0472362	0.082155	0.0106948	0.067825
	14SM-FR-0326-B3	14	FF	15	A2	2	F	10.259	1	0.751692	0.00542273	0.0157942	0.0306782	0.0792931	0.00758423	0.0675186
	14SM-FR-0326-C3	14	FR	15	A4	5	F	11.901	1	0.80566	0.00764827	0.0181071	0.035212	0.129491	0.0161719	0.109069
	14SM-FR-0326-D3	14	FR	15	A4	5	F	9.779	1	0.795208	0.00627715	0.0136192	0.0342441	0.100378	0.00989211	0.0842371
	14SM-FR-0326-E3	14	FR	15	A4	5	F	11.061	1	0.80689	0.00713028	0.017868	0.0474731	0.123399	0.0160558	0.103126
	14SM-FR-0326-F3	14	FR	15	A4	5	F	10.051	1	0.802942	0.00685731	0.0250303	0.0440949	0.117084	0.0139482	0.100779
	14SM-FR-0326-G3	14	FR	15	A4	5	F	9.339	1	0.731768	0.00735073	0.016464	0.0454063	0.114647	0.0114567	0.0995053
	14SM-FR-1214-A6	14	FR	15	A4	5	M	11.442	1	0.829513	0.00559941	0.0419114	0.0823703	0.0803073	0.0225871	0.0596148
	14SM-FR-1214-B6	14	FR	15	A4	5	M	8.109	1	0.766001	0.00916018	0.0521775	0.105579	0.0927864	0.0238481	0.0711494
	14SM-FR-1214-C6	14	FR	15	A2	4	F	8.199	1	0.72473	0.00561315	0.0160246	0.05801	0.0535286	0.0108189	0.0439546
	14SM-FR-1214-C7	14	FR	15	A2	4	M	10.692	1	0.81206	0.00866514	0.0270839	0.0842882	0.0556144	0.0130765	0.0440418
	14SM-FR-1214-D6	14	FR	15	A2	4	F	9.858	1	0.809495	0.00470965	0.0198041	0.0860689	0.0751896	0.0154477	0.0596006
	14SM-FR-1214-E6	14	FR	15	A2	4	F	8.967	1	0.850387	0.00250724	0.0241214	0.0692517	0.0629836	0.0143518	0.0487615
	14SM-FR-1214-F6	14	FR	15	A2	4	F	9.226	1	0.826291	0.00816417	0.0310018	0.0776699	0.0779457	0.0163283	0.0624448
	14SM-FR-1214-G6	14	FR	15	A2	4	F	9.531	1	0.800552	0.00322649	0.014222	0.0430906	0.0452133	0.00887285	0.0362556
	14SM-FR-1214-H6	14	FR	15	A2	4	M	8.978	1	0.765983	0.00917871	0.0387102	0.0804533	0.0806928	0.0195546	0.0643308
	GF-FF-0131-A3	GF	FF	15	2D1	1	M	11.9	1	0.699131	0.00509541	0.0253232	0.0644279	0.044183	0.00824157	0.0359757
	GF-FF-0131-B3	GF	FF	15	2D1	1	M	11.8	1	0.773423	0.00495342	0.0299738	0.074231	0.0457629	0.0136641	0.0331823
	GF-FF-0131-C3	GF	FF	15	2D1	1	M	11.9	1	0.739464	0.00766146	0.0353426	0.0961974	0.0521479	0.0156974	0.0380108
	GF-FF-0131-D3	GF	FF	15	2D1	1	F	10.8	1	0.768086	0.00452558	0.0191859	0.0535421	0.0325077	0.00693497	0.0265288
	GF-FF-0131-E3	GF	FF	15	2D1	1	F	9.6	1	0.78079	0.00305853	0.0211327	0.0487171	0.0505753	0.0158005	0.035098
	GF-FF-0131-F3	GF	FF	15	2D1	1	F	11.5	1	0.769108	0.00390226	0.0221128	0.060658	0.0388909	0.00775513	0.0312346
	GF-FF-0131-G3	GF	FF	15	2D1	1	F	12.4	1	0.789693	0.00399662	0.0189601	0.0433899	0.0261894	0.00616543	0.0209106
	GF-FF-0215-A7	GF	FF	15	2D1	2	F	9.3	1	0.808962	0.00443571	0.0221785	0.0517163	0.11679	0.0162811	0.101416
	GF-FF-0215-A8	GF	FF	15	2D1	2	M	8.8	1	0.64855	0.00328585	0.0186798	0.0481624	0.0723111	0.00967749	0.0620935
	GF-FF-0215-B7	GF	FF	15	2D1	2	M	9.2	1	0.708867	0.00253655	0.0179981	0.0554906	0.0666771	0.0133525	0.0541939
	GF-FF-0215-B8	GF	FF	15	2D1	2	M	9.4	1	0.742647	0.00329219	0.017522	0.0594935	0.0915729	0.0195971	0.0721162
	GF-FF-0215-C7	GF	FF	15	2D1	2	F	9	1	0.772931	0.00301233	0.0251962	0.0478704	0.092635	0.0130067	0.080212
	GF-FF-0215-C8	GF	FF	15	2D1	2	F	8.5	1	0.71586	0.00926365	0.0292558	0.0684149	0.080732	0.0153088	0.0668056
	GF-FF-0215-D7	GF	FF	15	2D1	2	M	9.6	1	0.761241	0.00320201	0.0185415	0.0516345	0.0642749	0.0120034	0.0529925
	GF-FF-0215-D8	GF	FF	15	2D1	2	M	9.4	1	0.738949	0.00332659	0.0216228	0.0666518	0.069121	0.0100312	0.0601187
	GF-FF-0215-E7	GF	FF	15	2D1	2	F	8	1	0.71498	0.00347182	0.0223327	0.0600546	0.0895065	0.00992783	0.0802614
	GF-FF-0215-E8	GF	FF	15	2D1	2	M	8.6	1	0.729826	0.00316765	0.019297	0.0504255	0.0699793	0.0100166	0.0608359
	GF-FF-0215-F7	GF	FF	15	2D1	2	F	9.1	1	0.738638	0.00524275	0.0250659	0.0684349	0.11624	0.018179	0.0988056
	GF-FF-0215-F8	GF	FF	15	2D1	2	M	9.1	1	0.628778	0.00375572	0.023064	0.058342	0.0641361	0.00810529	0.0575074
	GF-FF-0215-G7	GF	FF	15	2D1	2	M	8.5	1	0.761943	0.00280805	0.0207648	0.0474167	0.0541289	0.010407	0.0435864
	GF-FR-0117-A3	GF	FR	15	2D2	1	M	8.8	1	0.734677	0.00293611	0.0202896	0.0328237	0.0658095	0.0153083	0.0521616
	GF-FR-0117-A4	GF	FR	15	2D2	1	F	10.2	1	0.761367	0.00186926	0.0235274	0.0535059	0.0923107	0.0228809	0.068193
	GF-FR-0117-B3	GF	FR	15	2D2	1	F	8.9	1	0.69639	0.00230188	0.011341	0.0237206	0.0469921	0.0140218	0.0372793
	GF-FR-0117-B4	GF	FR	15	2D2	1	M	8.3	1	0.743656	0.00296111	0.0341874	0.0711157	0.150723	0.0329393	0.119497
	GF-FR-0117-C3	GF	FR	15	2D2	1	M	8.1	1	0.764762	0.00590212	0.0394021	0.0734486	0.0893243	0.0181162	0.0711534
	GF-FR-0117-C4	GF	FR	15	2D2	1	M	9.1	1	0.768055	0.00278131	0.0176239	0.0441666	0.073611	0.0182523	0.0546901
	GF-FR-0117-D3	GF	FR	15	2D2	1	F	8.9	1	0.764823	0.00276448	0.0195628	0.0384005	0.0656827	0.0173573	0.0461199
	GF-FR-0117-D4	GF	FR	15	2D2	1	F	8	1	0.741454	0.00282547	0.0198427	0.0494833	0.097817	0.0275134	0.0695086
	GF-FR-0117-E3	GF	FR	15	2D3	1	M	5.8	1	0.770998	0.00335813	0.0233956	0.0548619	0.0763836	0.0194438	0.0513553
	GF-FR-0117-F3	GF	FR	15	2D3	1	M	5.9	1	0.752902	0.00347228	0.0208184	0.0523748	0.086914	0.0169484	0.0666004
	GF-FR-0117-G3	GF	FR	15	2D3	1	M	8	1	0.795909	0.00291576	0.0194735	0.0493337	0.0694513	0.0176585	0.0508092
	GF-FR-0117-H3	GF	FR	15	2D3	1	F	7.2	1	0.688121	0.00252235	0.0153829	0.0391565	0.049692	0.0117452	0.0376722
	GF-FR-0131-A4	GF	FR	15	2D3	2	M	9.4	1	0.686083	0.00332125	0.0143303	0.0363989	0.0573379	0.012442	0.0450982
	GF-FR-0131-B4	GF	FR	15	2D3	2	M	7.6	1	0.637974	0.00458591	0.0185667	0.0536923	0.0682556	0.0131876	0.0554895
	GF-FR-0131-C4	GF	FR	15	2D3	2	F	8.6	1	0.559249	0.00258421	0.00555463	0.0167354	0.018819	0.00458674	0.013312
	GF-FR-0131-D4	GF	FR	15	2D3	2	F	7.8	1	0.688543	0.00195829	0.0108329	0.0373321	0.0466696	0.00893692	0.0382133
	GF-FR-0131-H3	GF	FR	15	2D3	2	M	8.5	1	0.735269	0.00199683	0.0106134	0.0345753	0.0313703	0.00948913	0.0220322

## Sheet: Source Data Fig 3B
	Figure 3B
									CD45+LD-/Single Cells/Width, SSC-H subset	CD45+LD-/Single Cells/Width, SSC-H subset/CD3+B220-	CD45+LD-/Single Cells/Width, SSC-H subset/CD3+B220-/CD8+	CD45+LD-/Single Cells/Width, SSC-H subset/CD3+B220-/CD4+	CD45+LD-/Single Cells/Width, SSC-H subset/CD3+B220-/CD4+/Foxp3+	CD45+LD-/Single Cells/Width, SSC-H subset/CD3+B220-/CD4+/Tbet+ Foxp3-	CD45+LD-/Single Cells/Width, SSC-H subset/CD3+B220-/CD4+/Gata3+ Foxp3-	CD45+LD-/Single Cells/Width, SSC-H subset/CD3+B220-/CD4+/RORgt+ Foxp3-
	SampleID	SM	Diet	Age (days)	Cage	Litter	Sex	Wt (g)	CD45	CD3	CD8+ T cells	CD4+ T cells	Tregs	Th1	Gata3+ Foxp3-	RORgt+ Foxp3-
	13SM-FR-0611-C7	13	FR	15	A3	1	M	7.627	1	0.355758	0.0738901	0.232773	0.0726397	0.01144	0.00251858	0.00982601
	13SM-FR-0611-D7	13	FR	15	A3	1	F	7.602	1	0.350805	0.0639219	0.186194	0.100915	0.0258749	0.00426648	0.00528291
	13SM-FR-0611-E7	13	FR	15	A3	1	F	9.073	1	0.332363	0.0724138	0.198642	0.0726455	0.0162731	0.00539863	0.00411978
	13SM-FR-0611-F7	13	FR	15	A3	1	M	8.047	1	0.328051	0.0608663	0.167362	0.0866328	0.0178557	0.00446725	0.00309783
	13SM-FR-0611-G7	13	FR	15	A3	1	M	7.899	1	0.334271	0.0593965	0.194259	0.101504	0.0142494	0.00943065	0.00215085
	13SM-FR-0723-A4	13	FR	15	A3	2	F	7.256	1	0.576684	0.123522	0.365378	0.158987	0.0351137	0.0028091	0.00370645
	13SM-FR-0723-B4	13	FR	15	A3	2	F	6.803	1	0.465106	0.0903269	0.27768	0.0804623	0.0177415	0.00279741	0.0059629
	13SM-FR-0723-C4	13	FR	15	A3	2	M	5.384	1	0.428084	0.0889152	0.263704	0.0693815	0.0158162	0.00310916	0.00621832
	13SM-FR-0723-D4	13	FR	15	A3	2	M	7.371	1	0.422702	0.0862363	0.238472	0.0895581	0.0194939	0.00279733	0.00651252
	13SM-FR-0723-E4	13	FR	15	A3	2	F	7.339	1	0.446171	0.0939365	0.273984	0.107371	0.0115053	0.0136135	0.00468074
	13SM-FR-1214-A7	13	FR	15	A3	4	F	10.53	1	0.24105	0.043016	0.145215	0.037403	0.00447491	0.00395758	0.00235385
	13SM-FR-1214-B7	13	FR	15	A3	4	F	10.015	1	0.208561	0.0381662	0.127665	0.0401405	0.00306406	0.0013846	0.00270509
	13SM-FR-1214-D7	13	FR	15	A3	4	M	10.466	1	0.197819	0.0329847	0.119511	0.0404162	0.0022921	0.00166535	0.00376048
	13SM-FR-1214-E7	13	FR	15	A3	4	M	11.064	1	0.257801	0.0585299	0.155809	0.0590871	0.00294855	0.00192701	0.00304142
	13SM-FR-1214-F7	13	FR	15	A3	4	F	11.535	1	0.18702	0.0349152	0.103472	0.0327874	0.00230511	0.000870462	0.0017248
	13SM-FR-1214-G7	13	FR	15	A3	4	M	10.912	1	0.22755	0.0412793	0.131788	0.0421473	0.00150771	0.00107367	0.00356368
	13SM-FR-1214-H7	13	FR	15	A3	4	M	10.249	1	0.252308	0.0512137	0.137915	0.0530598	0.00311111	0.00208547	0.00119658
	14SM-FF-0326-A4	14	FR	15	A2	4	M	8.5775	1	0.198043	0.0551471	0.081098	0.0356994	0.00437637	0.00046714	0.00548275
	14SM-FF-0326-B4	14	FR	15	A2	4	M	10.307	1	0.238084	0.0450034	0.161143	0.0398009	0.0034951	0.000184375	0.00654129
	14SM-FF-0326-C4	14	FF	15	A2	1	M	12.299	1	0.264179	0.0527257	0.130981	0.0416577	0.00336319	0.000366894	0.0045556
	14SM-FF-0326-H3	14	FF	15	A2	1	M	10.692	1	0.281384	0.0675966	0.152897	0.0402361	0.00312947	0.000536481	0.00277182
	14SM-FF-0820-A4	14	FF	15	A2	1	M	13.691	1	0.16244	0.0241479	0.0938466	0.0417241	0.00167562	0.000772449	0.00160432
	14SM-FF-0820-B4	14	FF	15	A2	1	F	13.044	1	0.120561	0.0173944	0.0596209	0.037428	0.003119	0.000239923	0.000959693
	14SM-FF-0820-C4	14	FF	15	A2	2	F	9.091	1	0.196133	0.0374027	0.106963	0.0508931	0.00473105	0.000377113	0.00104563
	14SM-FF-0820-D4	14	FF	15	A2	2	M	9.538	1	0.175986	0.0225396	0.0724799	0.0403541	0.00453509	0.000393765	0.000896155
	14SM-FR-0326-A3	14	FF	15	A2	2	F	10.213	1	0.238636	0.0316734	0.154858	0.0538322	0.00465724	0.000674351	0.0229385
	14SM-FR-0326-B3	14	FF	15	A2	2	F	10.259	1	0.247227	0.042813	0.144897	0.0460363	0.00193398	0.000398172	0.0113384
	14SM-FR-0326-C3	14	FR	15	A4	5	F	11.901	1	0.193845	0.0354078	0.105521	0.0416393	0.00382414	0.000863886	0.00733727
	14SM-FR-0326-D3	14	FR	15	A4	5	F	9.779	1	0.204175	0.0385596	0.12431	0.0496847	0.00319462	0.000896735	0.00753818
	14SM-FR-0326-E3	14	FR	15	A4	5	F	11.061	1	0.192653	0.0316374	0.113119	0.0579907	0.00299776	0.00118556	0.00614796
	14SM-FR-0326-F3	14	FR	15	A4	5	F	10.051	1	0.196506	0.0280874	0.101055	0.0392969	0.00520137	0.000467062	0.00335435
	14SM-FR-0326-G3	14	FR	15	A4	5	F	9.339	1	0.267851	0.0503535	0.138943	0.0569832	0.00436637	0.000240351	0.00440643
	14SM-FR-1214-A6	14	FR	15	A4	5	M	11.442	1	0.168361	0.0249447	0.0690664	0.0253237	0.00157878	0.0024629	0.00766235
	14SM-FR-1214-B6	14	FR	15	A4	5	M	8.109	1	0.232815	0.0373514	0.122893	0.0299088	0.00270462	0.0021716	0.00718601
	14SM-FR-1214-C6	14	FR	15	A2	4	F	8.199	1	0.273256	0.0604092	0.167014	0.0489566	0.00420986	0.00310081	0.00559051
	14SM-FR-1214-C7	14	FR	15	A2	4	M	10.692	1	0.186651	0.0306073	0.104168	0.0502865	0.00307935	0.00332283	0.00264967
	14SM-FR-1214-D6	14	FR	15	A2	4	F	9.858	1	0.187844	0.0365469	0.100339	0.0332266	0.00117741	0.0013658	0.00614609
	14SM-FR-1214-E6	14	FR	15	A2	4	F	8.967	1	0.145982	0.0246401	0.0772922	0.0205767	0.000864566	0.000821337	0.00358795
	14SM-FR-1214-F6	14	FR	15	A2	4	F	9.226	1	0.171447	0.0306156	0.0917917	0.0292917	0.00198588	0.0010481	0.00286849
	14SM-FR-1214-G6	14	FR	15	A2	4	F	9.531	1	0.196604	0.0358735	0.116536	0.0251327	0.00123116	0.000339631	0.00271705
	14SM-FR-1214-H6	14	FR	15	A2	4	M	8.978	1	0.232102	0.0364754	0.132014	0.0344002	0.00199537	0.000638519	0.00247426
	GF-FF-0131-A3	GF	FF	15	2D1	1	M	11.9	1	0.299227	0.0600848	0.189761	0.0688222	0.015423	0.000478763	0.000615553
	GF-FF-0131-B3	GF	FF	15	2D1	1	M	11.8	1	0.224396	0.0446371	0.13211	0.051645	0.0151699	0.000731755	0.000661394
	GF-FF-0131-C3	GF	FF	15	2D1	1	M	11.9	1	0.258321	0.0519606	0.133241	0.055924	0.0183657	0.000889416	0.00209091
	GF-FF-0131-D3	GF	FF	15	2D1	1	F	10.8	1	0.229389	0.0486468	0.139107	0.0512602	0.0134365	0.000994353	0.00367146
	GF-FF-0131-E3	GF	FF	15	2D1	1	F	9.6	1	0.217248	0.0507369	0.128539	0.0514987	0.00695959	0.000773288	0.00207749
	GF-FF-0131-F3	GF	FF	15	2D1	1	F	11.5	1	0.229262	0.0513386	0.137979	0.0629631	0.00976389	0.000477492	0.00398459
	GF-FF-0131-G3	GF	FF	15	2D1	1	F	12.4	1	0.208302	0.0488187	0.124141	0.0490643	0.00750218	0.000177324	0.00525153
	GF-FF-0215-A7	GF	FF	15	2D1	2	F	9.3	1	0.189526	0.038258	0.0911336	0.0602349	0.0148697	0.00443571	0.000856898
	GF-FF-0215-A8	GF	FF	15	2D1	2	M	8.8	1	0.349808	0.083519	0.193955	0.0689127	0.0169244	0.000810209	0.00243063
	GF-FF-0215-B7	GF	FF	15	2D1	2	M	9.2	1	0.288469	0.0711375	0.154715	0.0508593	0.0132385	0.00242255	0.00225155
	GF-FF-0215-B8	GF	FF	15	2D1	2	M	9.4	1	0.254123	0.0676382	0.127444	0.048868	0.0117021	0.00513333	0.00174752
	GF-FF-0215-C7	GF	FF	15	2D1	2	F	9	1	0.223473	0.0619512	0.106996	0.0563936	0.0173267	0.00156454	0.00303568
	GF-FF-0215-C8	GF	FF	15	2D1	2	F	8.5	1	0.282098	0.0657534	0.13227	0.0673833	0.0186511	0.00233139	0.00148549
	GF-FF-0215-D7	GF	FF	15	2D1	2	M	9.6	1	0.235692	0.0576697	0.129589	0.0545516	0.0154904	0.000771165	0.00206203
	GF-FF-0215-D8	GF	FF	15	2D1	2	M	9.4	1	0.257862	0.0600672	0.141723	0.0624507	0.0205254	0.00121746	0.00183477
	GF-FF-0215-E7	GF	FF	15	2D1	2	F	8	1	0.281802	0.0669592	0.146772	0.0600546	0.0176516	0.00163839	0.00310123
	GF-FF-0215-E8	GF	FF	15	2D1	2	M	8.6	1	0.267144	0.0633872	0.142869	0.0541411	0.0168142	0.000975977	0.00255124
	GF-FF-0215-F7	GF	FF	15	2D1	2	F	9.1	1	0.259004	0.055902	0.122507	0.0901505	0.00760043	0.0210641	0.00198542
	GF-FF-0215-F8	GF	FF	15	2D1	2	M	9.1	1	0.368526	0.106508	0.204703	0.0729957	0.0126314	0.00110746	0.00207046
	GF-FF-0215-G7	GF	FF	15	2D1	2	M	8.5	1	0.232773	0.0598313	0.12268	0.0516657	0.0107149	0.00089907	0.00150256
	GF-FR-0117-A3	GF	FR	15	2D2	1	M	8.8	1	0.264068	0.0533563	0.15369	0.0502379	0.015369	0.000485978	0.000911208
	GF-FR-0117-A4	GF	FR	15	2D2	1	F	10.2	1	0.237537	0.0451013	0.151354	0.0436396	0.012874	0.000801113	0.00134924
	GF-FR-0117-B3	GF	FR	15	2D2	1	F	8.9	1	0.302754	0.072397	0.184361	0.0657019	0.0107655	0.000393005	0.00255453
	GF-FR-0117-B4	GF	FR	15	2D2	1	M	8.3	1	0.255806	0.043291	0.134425	0.0493601	0.0120892	0.000709688	0.0057754
	GF-FR-0117-C3	GF	FR	15	2D2	1	M	8.1	1	0.234555	0.0547313	0.108424	0.0449764	0.0133071	0.000464519	0.00202202
	GF-FR-0117-C4	GF	FR	15	2D2	1	M	9.1	1	0.230955	0.0473223	0.143277	0.0423481	0.00693989	0.00064184	0.00350338
	GF-FR-0117-D3	GF	FR	15	2D2	1	F	8.9	1	0.233968	0.0525401	0.137907	0.0534767	0.0106953	0.000664683	0.00149554
	GF-FR-0117-D4	GF	FR	15	2D2	1	F	8	1	0.257407	0.0546507	0.156851	0.0526418	0.0134827	0.00235276	0.00475924
	GF-FR-0117-E3	GF	FR	15	2D3	1	M	5.8	1	0.227537	0.0448988	0.128611	0.0625615	0.0130615	0.000389618	0.0037663
	GF-FR-0117-F3	GF	FR	15	2D3	1	M	5.9	1	0.246134	0.0495755	0.138019	0.0633423	0.0191358	0.00116252	0.00434417
	GF-FR-0117-G3	GF	FR	15	2D3	1	M	8	1	0.20292	0.0458676	0.118961	0.0631514	0.0107145	0.000737722	0.00512893
	GF-FR-0117-H3	GF	FR	15	2D3	1	F	7.2	1	0.310601	0.0748898	0.197181	0.0776609	0.0137785	0.00102095	0.00618576
	GF-FR-0131-A4	GF	FR	15	2D3	2	M	9.4	1	0.31245	0.057574	0.170733	0.0546236	0.00802495	0.00487229	0.000370901
	GF-FR-0131-B4	GF	FR	15	2D3	2	M	7.6	1	0.36008	0.0720607	0.204767	0.0716269	0.00961801	0.00409013	0.000954364
	GF-FR-0131-C4	GF	FR	15	2D3	2	F	8.6	1	0.438515	0.104122	0.292598	0.0816268	0.00717095	0.00229337	0.00347581
	GF-FR-0131-D4	GF	FR	15	2D3	2	F	7.8	1	0.308404	0.0608405	0.181008	0.0573155	0.00467319	0.00223423	0.00445066
	GF-FR-0131-H3	GF	FR	15	2D3	2	M	8.5	1	0.262818	0.0529579	0.151339	0.0547785	0.00827258	0.00104875	0.00385942
